# Supplementary material for: Filamentation Profiling Reveals Multiple Transcription Regulators Contributing to the Differences Between Candida albicans and Candida dubliniensis
Source: Mol Microbiol. 2025 Jul 17;124(4):327–41. doi: 10.1111/mmi.70012 (PMC12510621; doi:10.1111/mmi.70012)
Supplement: Supplementary file 6 — Table S2. Quantitative filamentation characteristics of the mutants. From left to right, the first six columns provide the percentage of the cells that showed filamentous morphologies as in Figure 2. NA represent the mutants that could not be quantified. The last two columns provide the MI of the mutants. Asterix denote the mutants that are statistically different from the wild type (Bonferroni corrected t‐test, p < 0.05). [file MMI-124-327-s004.xlsx]

## Sheet: SupplementaryTable2
Supplementary Table 2. Quantitative filamentation characteristics of the mutants.
	% filamentation T0		% filamentation T1		% filamentation T3		MI T1
Strain	C. albicans	C. dubliniensis	C. albicans	C. dubliniensis	C. albicans	C. dubliniensis	C. albicans	C. dubliniensis
WT	0.7 ± 1.2	0.4 ± 0.9	94.6 ± 3.7	83.1 ± 6.1	97.8 ± 2.7	93.8 ± 3.9	3.80 ± 0.11	3.30 ± 0.56
ace2	NA	NA	NA	NA	NA	NA	3.76 ± 0.13	2.91 ± 0.59
adr1	2.3 ± 0.5	0	96.6 ± 2.0	75.9 ± 0.9	99.0 ± 1.0	89.7 ± 3.5	3.70 ± 0.35	3.14 ± 0.32
aft2	0.6 ± 0.6	0	97.2 ± 2.8	75.5 ± 4.3	99.4 ± 1.0	88.1 ± 3.2	3.91 ± 0.46	3.28 ± 0.26
ash1	0.6 ± 1.1	0	97.3 ± 2.3	68.6 ± 5.1	94.2 ± 5.8	87.4 ± 2.7	3.62 ± 0.42	3.55 ± 0.06
bcr1	0.4 ± 0.5	1.0 ± 1.5	81.7 ± 8.3	37.5 ± 6.2	82.7 ± 10.9	50.7 ± 8.9	3.39 ± 0.17*	2.87 ± 0.35
brg1	0	0	85.1 ± 4.1	6.9 ± 3.8	90.0 ± 9.5	3.2 ± 2.4	2.89 ± 0.08*	1.45 ± 1.08
cph1	1.9 ± 0.0	0	98.7 ± 2.3	71.6 ± 1.1	100	92.5 ± 3.4	3.62 ± 0.21*	3.17 ± 0.16
cph2	0	0	98.5 ± 1.9	83.1 ± 2.5	99.4 ± 1.0	89.3 ± 4.0	3.60 ± 0.04	3.28 ± 0.04
crz1	0.3 ± 0.6	0	97.9 ± 1.2	83.9 ± 2.9	98.7 ± 1.1	90.6 ± 1.1	3.68 ± 0.09	3.86 ± 0.25
csr1	0	0	96.2 ± 3.3	75.3 ± 6.1	98.3 ± 1.5	93.5 ± 2.8	3.93 ± 0.17	3.93 ± 0.28
cup9	0.6 ± 1.1	0	92.8 ± 4.6	71.3 ± 2.2	97.5 ± 2.7	85.7 ± 1.8	3.32 ± 0.04*	3.00 ± 0.75
cwt1	0.7 ± 1.2	1.0 ± 1.7	96.1 ± 3.8	73.9 ± 3.7	97.7 ± 3.2	90.5 ± 2.2	3.62 ± 0.33	3.69 ± 0.19
czf1	NA	96.4 ± 3.6	70.6 ± 2.9	97.7 ± 1.5	90.3 ± 1.6	NA	3.69 ± 0.12	3.10 ± 0.19
efg1	NA	NA	NA	NA	NA	NA	2.65 ± 0.34*	2.11 ± 0.24*
fcr1	0.6 ± 0.6	0	96.4 ± 3.8	70.9 ± 5.8	97.4 ± 4.5	86.1 ± 3.4	3.78 ± 0.33	2.58 ± 0.36
fgr15	NA	NA	NA	NA	NA	NA	3.92 ± 0.08	3.24 ± 0.83
fgr17	1.0 ± 1.1	0	95.2 ± 2.1	81.0 ± 3.4	93.7 ± 9.3	94.7 ± 1.5	3.62 ± 0.17	3.56 ± 0.08
fgr27	0	0	95.3 ± 5.6	73.4 ± 3.6	98.3 ± 2.2	83.7 ± 4.6	3.81 ± 0.19	3.10 ± 0.29
fgr3	1.7 ± 1.5	0	95.4 ± 3.2	86.4 ± 4.3	100	88.2 ± 1.0	3.79 ± 0.14	2.97 ± 0.32
flo8	0	0	98.7 ± 9.7	4.4 ± 3.7	0.7 ± 0.6	2.3 ± 2.5	2.33 ± 0.11*	2.29 ± 0.26*
gcn4	0	3.4 ± 2.2	96.5 ± 2.1	85.3 ± 3.2	99.7 ± 0.5	99.3 ± 0.6	3.40 ± 0.55	3.60 ± 0.22
gln3	2.9 ± 0.9	0	94.0 ± 5.6	94.4 ± 2.2	94.6 ± 6.1	96.9 ± 2.2	3.32 ± 0.16*	3.42 ± 0.31
grf10	0	0	96.6 ± 4.3	86.0 ± 3.6	98.1 ± 1.6	96.2 ± 3.4	3.42 ± 0.13*	4.00 ± 0.31
hap5	0	0.3 ± 0.5	97.6 ± 2.2	88.0 ± 5.2	99.4 ± 0.5	91.5 ± 3.2	3.46 ± 0.30	4.09 ± 0.17
hms1	0	0	94.0 ± 4.0	75.2 ± 5.0	97.5 ± 2.0	91.3 ± 1.7	3.60 ± 0.03*	3.74 ± 0.25
nrg1	NA	NA	NA	NA	NA	NA	4.14 ± 0.60	3.69 ± 0.14
ofi1	0.6 ± 1.0	0	97.5 ± 2.0	83.6 ± 2.5	97.2 ± 2.5	95.5 ± 1.6	3.48 ± 0.20	3.62 ± 0.29
opi1	0	0.3 ± 0.5	98.0 ± 3.4	90.6 ± 0.9	98.4 ± 1.9	89.0 ± 5.6	3.52 ± 0.08*	3.38 ± 0.31
pho4	0.3 ± 0.5	2.8 ± 2.4	96.8 ± 1.0	89.5 ± 2.6	99.0 ± 1.7	88.1 ± 2.8	3.79 ± 0.37	3.41 ± 0.53
rap1	NA	NA	NA	NA	NA	NA	3.63 ± 0.19	2.79 ± 0.43
rca1	NA	NA	NA	NA	NA	NA	3.06 ± 0.39*	3.28 ± 0.47
rfg1	2.9 ± 2.6	0.2 ± 0.4	NA	95.9 ± 4.8	46.3 ± 5.0	NA	3.99 ± 0.06	2.63 ± 0.55
rfx2	NA	NA	98.2 ± 1.6	88.6 ± 4.9	NA	NA	3.88 ± 0.09	3.34 ± 0.21
rgt1	0.7 ± 1.2	1.0 ± 1.0	98.1 ± 2.5	82.7 ± 4.2	99.0 ± 1.1	83.5 ± 3.8	3.92 ± 0.15	3.17 ± 0.21
rim101	0.6 ± 1.1	0	82.1 ± 4.0	34.6 ± 3.1	95.9 ± 3.1	76.4 ± 4.9	3.14 ± 0.15*	2.75 ± 0.81
rtg3	0.3 ± 0.5	0.3 ± 0.5	92.5 ± 3.7	81.9 ± 4.9	98.4 ± 2.0	88.8 ± 5.5	3.67 ± 0.51	3.50 ± 0.13
sfl2	0	0	91.3 ± 4.7	77.6 ± 3.2	NA	NA	3.73 ± 0.25	3.69 ± 0.14
sko1	0.9 ± 1.6	2.8 ± 2.8	96.6 ± 3.3	73.1 ± 3.3	97.6 ± 2.7	87.2 ± 2.2	3.46 ± 0.30	3.68 ± 0.48
ssn6	NA	NA	NA	NA	NA	NA	3.06 ± 0.27*	2.78 ± 0.07
std1	0.7 ± 1.1	3.0 ± 1.8	95.6 ± 3.0	86.7 ± 0.6	100	92.9 ± 2.3	3.57 ± 0.24	3.73 ± 0.21
stp2	NA	NA	NA	NA	NA	NA	2.01 ± 1.00*	1.80 ± 0.28*
tec1	0.8 ± 1.4	0	61.2 ± 1.5	29.2 ± 5.6	33.8 ± 15.6	35.9 ± 5.1	2.69 ± 0.29*	2.51 ± 0.41
tye7	NA	93.0 ± 4.5	92.8 ± 3.5	98.4 ± 1.5	91.5 ± 1.2	NA	3.41 ± 0.23	3.80 ± 0.22
ume6	0.7 ± 0.6	0	96.0 ± 3.4	66.2 ± 5.0	100	88.8 ± 4.5	3.45 ± 0.35	3.31 ± 0.41
