# Supplementary material for: Filamentation Profiling Reveals Multiple Transcription Regulators Contributing to the Differences Between Candida albicans and Candida dubliniensis
Source: Mol Microbiol. 2025 Jul 17;124(4):327–41. doi: 10.1111/mmi.70012 (PMC12510621; doi:10.1111/mmi.70012)
Supplement: Supplementary file 7 — Table S3. Differential expression results of all ORFs in the C. albicans and C. dubliniensis bcr1 mutant compared to the corresponding wildtype strain. There are four tabs, two correspond to C. albicans (Calb) and two to C. dubliniensis (Cdub), and for each species there are experiments performed in FBS (FBS) and Lee’s (Lees) media. The log2 fold‐change (LogFC), the log2 counts per million (LogCPM), the p‐value and the false discovery rate (FDR) are shown for each ORF. [file MMI-124-327-s003.xlsx]

## Sheet: Calb_FBS
ORF	logFC	logCPM	PValue	FDR
C5_01380W_A	7.21965	7.24582	1.91903e-142	1.14988e-138
CR_04440C_A	4.92626	5.6997	1.76453e-70	5.28652e-67
C5_01360W_A	4.54413	5.32125	2.89388e-70	5.78004e-67
C7_00630C_A	5.23096	7.07027	9.59794e-69	1.43777e-65
CR_08510W_A	5.47425	5.95283	3.60861e-55	4.32456e-52
C1_10300W_A	2.95258	7.31421	9.19626e-42	9.184e-39
C2_09530W_A	-4.44617	10.4874	2.31638e-41	1.98282e-38
CR_02280W_A	2.8273	6.25018	3.49238e-41	2.6158e-38
C1_04300C_A	2.72709	7.34009	2.15121e-36	1.43223e-33
C5_04560C_A	4.65188	9.34322	6.67232e-35	3.99805e-32
CR_06670W_A	-3.25003	6.78696	1.71528e-34	9.34361e-32
C4_05780C_A	3.16535	8.88967	3.93285e-34	1.9638e-31
C1_10290W_A	3.00227	4.58244	1.32767e-31	6.11952e-29
C2_08590W_A	5.71562	4.79753	6.05043e-30	2.58958e-27
C2_07580W_A	-2.59353	7.18207	6.35224e-28	2.42544e-25
C1_07040C_A	-2.91928	5.09346	6.47648e-28	2.42544e-25
CR_06660W_A	-2.56247	6.56442	1.29105e-27	4.55058e-25
C4_01330W_A	-4.23843	7.85508	9.34507e-26	3.11087e-23
C7_03930C_A	2.1423	6.12235	3.5e-24	1.10379e-21
C3_05170W_A	2.71094	4.38005	1.06565e-23	3.19269e-21
C4_03430W_A	-3.12529	6.39808	1.59689e-23	4.55646e-21
CR_10570C_A	-2.40252	9.79076	2.2326e-21	6.08078e-19
CR_02440W_A	-3.16379	7.67089	5.72196e-21	1.4907e-18
C4_04860W_A	2.47338	6.78787	2.12373e-20	5.30225e-18
C5_03060C_A	-2.52941	8.13846	3.82103e-20	9.15825e-18
C1_13160W_A	2.22306	5.18034	1.19707e-19	2.75878e-17
C4_03520C_A	-2.90146	9.07694	1.29168e-19	2.86658e-17
C1_11080W_A	-2.27351	8.06363	2.17612e-19	4.65691e-17
C7_03730C_A	-2.24055	8.19946	4.14854e-19	8.57175e-17
CR_07130C_A	-3.47765	3.06104	4.42876e-19	8.84571e-17
C4_05770C_A	1.86441	5.63751	6.40765e-19	1.23854e-16
C5_01140C_A	1.76483	6.07782	9.27574e-19	1.73688e-16
C6_03450C_A	2.06014	4.9469	1.07712e-18	1.9558e-16
C4_03560W_A	-2.11878	7.98326	2.59319e-18	4.57012e-16
C4_01170C_A	-3.49927	3.21176	6.75763e-18	1.15691e-15
CR_02430C_A	-2.30572	10.317	8.09704e-18	1.34771e-15
CR_05380C_A	2.18187	4.57587	9.30077e-18	1.50622e-15
CR_00740C_A	1.79805	5.49072	9.75049e-18	1.5375e-15
CR_10110W_A	-2.67931	4.61413	1.09676e-17	1.68508e-15
C2_00660C_A	2.05359	8.67871	1.15633e-17	1.73218e-15
CR_07080W_A	-3.00429	12.0223	1.68677e-17	2.46516e-15
C3_03370C_A	-2.76184	9.47694	5.31825e-17	7.58736e-15
C1_05520W_A	2.38027	3.82606	8.87749e-17	1.23707e-14
C1_10060C_A	-3.80943	9.44085	1.68763e-16	2.29825e-14
C2_05360C_A	-2.95321	8.77664	2.39612e-16	3.19057e-14
C2_09820W_B	-3.22064	3.07357	2.69768e-16	3.51402e-14
C1_04970W_A	1.61911	6.68846	3.44112e-16	4.38706e-14
C2_10310C_A	-2.37445	6.01301	3.65965e-16	4.56847e-14
C6_00480C_A	3.41684	8.70366	4.9224e-16	6.0194e-14
C1_02690C_A	-4.82784	1.71	5.91307e-16	7.08622e-14
C2_00800C_A	-1.88523	5.50287	6.81626e-16	8.00843e-14
C3_01100W_A	-2.75446	6.14937	1.16432e-15	1.34165e-13
C1_13870W_A	2.68451	5.96414	1.54904e-15	1.75129e-13
CR_07730W_A	-2.12918	8.20511	1.63549e-15	1.81479e-13
C6_04190C_A	-2.83827	5.64062	1.76421e-15	1.92202e-13
C3_02750W_A	-2.81568	8.07924	2.20374e-15	2.358e-13
C7_01170C_A	-2.26129	8.54865	2.43725e-15	2.56211e-13
C7_01180W_A	-1.75994	6.43666	2.55052e-15	2.63495e-13
CR_02490W_A	-2.34184	8.35948	3.3931e-15	3.44601e-13
C5_04190W_A	-1.97027	8.1327	4.04607e-15	4.04068e-13
C3_07730W_A	-1.93364	7.41219	5.46653e-15	5.36974e-13
C5_05310W_A	1.57806	6.86234	5.66748e-15	5.47735e-13
C1_13060C_A	1.5825	7.13339	6.30845e-15	6.00004e-13
C7_02030W_A	1.69014	9.03448	7.85122e-15	7.35071e-13
C1_05700W_A	-1.82956	7.46664	9.4143e-15	8.67854e-13
C1_06870C_A	-3.16988	7.16211	1.09002e-14	9.89603e-13
C2_07380W_A	1.62561	9.25749	2.24322e-14	2.00618e-12
CR_02240C_A	-2.35487	6.13867	2.64015e-14	2.32643e-12
C6_01290C_A	-1.95274	6.73337	3.94088e-14	3.42228e-12
C3_05990C_A	-1.88876	5.78782	6.05581e-14	5.18377e-12
C4_01340W_A	-3.76412	10.6718	6.17657e-14	5.21268e-12
C1_02970W_A	-2.02741	11.2113	1.00112e-13	8.33158e-12
C7_03690W_A	-1.80552	5.5018	1.04964e-13	8.61564e-12
C1_13480W_A	1.79391	5.42948	1.09691e-13	8.88198e-12
C2_03950W_A	1.59428	5.48968	1.26201e-13	9.95793e-12
C5_04130C_A	-2.25037	7.93169	1.26302e-13	9.95793e-12
C5_05190W_A	-2.10486	8.74882	1.34719e-13	1.04836e-11
C3_05590C_A	-2.2449	10.9721	1.38428e-13	1.06341e-11
CR_02220C_A	-2.15813	7.68357	1.55001e-13	1.17565e-11
C3_02850C_A	-1.83987	8.41147	1.57716e-13	1.18129e-11
C4_06780C_A	1.8331	4.69099	2.16434e-13	1.60108e-11
C6_01980C_A	1.4596	5.83754	2.25043e-13	1.64446e-11
C5_02440C_A	-1.73495	6.06253	2.37672e-13	1.71582e-11
C6_00830C_A	-1.63437	7.95733	2.63726e-13	1.88125e-11
C1_14060W_A	1.44283	6.03184	2.90326e-13	2.04663e-11
C6_01520W_A	-2.18186	5.88718	4.73602e-13	3.29979e-11
C4_02620C_A	1.45169	5.67091	5.60618e-13	3.86118e-11
CR_06500C_A	-2.5877	9.73935	5.90986e-13	4.02408e-11
C7_00240W_A	-2.1056	8.28828	7.33298e-13	4.93699e-11
C4_04790W_A	-2.00794	6.86031	8.26571e-13	5.50313e-11
C3_03410C_A	1.55493	7.14227	1.01042e-12	6.65323e-11
CR_06650C_A	-2.13846	4.7894	1.06855e-12	6.95952e-11
CR_00630W_A	-1.62389	6.20575	1.38057e-12	8.89506e-11
CR_04210C_A	-1.84892	7.96469	1.46518e-12	9.33974e-11
C6_01150W_A	-1.7597	7.28491	1.87191e-12	1.18069e-10
C7_02050C_A	-1.95444	7.87702	2.13584e-12	1.33312e-10
C3_06050C_A	1.71027	4.99948	2.27224e-12	1.40364e-10
C4_03310C_A	-2.19752	3.69059	2.88761e-12	1.76556e-10
C2_03750W_A	-1.52894	7.21708	3.66041e-12	2.21547e-10
C1_07980C_A	-1.4956	7.00563	4.14665e-12	2.48467e-10
C6_02500C_A	1.79239	4.86667	4.26017e-12	2.50538e-10
CR_09610C_A	-2.43481	8.02591	4.26484e-12	2.50538e-10
C5_04440C_A	-1.5827	6.78697	4.68131e-12	2.72334e-10
C2_00780W_A	-1.52259	6.00388	4.74678e-12	2.73488e-10
C4_01530C_A	-1.70905	9.43603	4.96042e-12	2.83074e-10
C1_08210C_A	-2.51113	11.3724	5.04559e-12	2.85218e-10
C7_02940C_A	1.57815	5.35039	5.18382e-12	2.90294e-10
C3_01360C_A	-1.61276	9.1059	5.32133e-12	2.95235e-10
C1_05690C_A	-3.33923	2.86872	5.63808e-12	3.09939e-10
C1_06660W_A	-2.82676	11.1824	5.97164e-12	3.23802e-10
C4_02900C_A	-1.74389	8.77194	5.99834e-12	3.23802e-10
CR_06770C_A	-1.77321	7.53922	6.55098e-12	3.50478e-10
C1_12530C_B	-1.55764	6.21493	7.2849e-12	3.86293e-10
CR_03110W_A	1.69151	4.27189	8.03756e-12	4.22465e-10
C3_04000C_A	-2.43409	4.27264	8.38994e-12	4.37152e-10
CR_08830W_A	-2.59148	7.63141	8.54064e-12	4.40954e-10
C5_00030W_A	1.50131	5.89245	8.61008e-12	4.40954e-10
CR_07700W_A	-2.01951	7.34741	8.73797e-12	4.43711e-10
C6_03090W_A	-1.6349	6.16872	9.45004e-12	4.75837e-10
C5_03080C_B	-1.69068	6.78304	1.08111e-11	5.39835e-10
CR_06510W_A	-2.06963	7.59737	1.32938e-11	6.51243e-10
C2_08550C_A	2.04752	3.58874	1.33477e-11	6.51243e-10
C1_08230C_A	-1.68607	9.00013	1.34433e-11	6.51243e-10
C1_02600W_A	-2.15107	8.42338	1.3477e-11	6.51243e-10
C4_05440C_A	-1.63482	7.25322	1.41196e-11	6.76836e-10
C7_01430C_A	-1.87054	6.21931	1.69338e-11	8.05298e-10
C7_02140W_A	-1.94403	5.37363	1.92315e-11	9.00507e-10
C2_06590C_A	-1.75762	5.05394	1.92365e-11	9.00507e-10
C3_03690W_A	-1.60375	6.01327	1.95e-11	9.05766e-10
CR_00270C_A	-2.0982	6.05239	2.04189e-11	9.41155e-10
C7_02360W_A	-2.68817	2.97944	2.06255e-11	9.43419e-10
C6_02370C_A	1.38135	5.56675	2.25737e-11	1.02471e-09
C4_06940C_A	-2.2013	8.64252	2.30438e-11	1.03073e-09
CR_04770C_A	-1.84401	6.71533	2.30503e-11	1.03073e-09
C3_02330C_A	-2.17031	5.95403	2.32431e-11	1.03165e-09
C1_13240W_A	-1.76116	6.51051	2.45128e-11	1.08001e-09
C1_06610C_A	-2.53778	3.54198	2.49549e-11	1.09146e-09
C1_08520C_A	1.76669	4.19706	2.5551e-11	1.10943e-09
C1_09300C_A	-2.10128	7.49792	2.63037e-11	1.1339e-09
C4_00120W_A	-1.72559	9.10738	2.65867e-11	1.13791e-09
C1_01750W_A	-1.90988	5.47267	2.69434e-11	1.145e-09
C4_06890W_A	-1.50559	6.42267	2.8196e-11	1.18979e-09
CR_06490C_A	1.37084	7.95781	3.27344e-11	1.37164e-09
CR_05390W_A	1.62686	6.52709	3.62546e-11	1.50859e-09
CR_05620C_A	1.38443	5.4349	3.73531e-11	1.54358e-09
C2_04810W_A	-1.79503	8.70359	4.21833e-11	1.73125e-09
C4_05320W_A	-1.65241	11.0978	4.86725e-11	1.98398e-09
C3_05900W_A	-1.7535	8.28035	5.08036e-11	2.0482e-09
C4_00650W_A	-1.95252	10.6049	5.14414e-11	2.0482e-09
CR_07740W_A	-2.714	9.67988	5.15049e-11	2.0482e-09
C2_07860W_A	-1.79604	7.47991	5.16151e-11	2.0482e-09
C1_14320C_A	-1.79838	8.82771	7.60108e-11	2.98434e-09
C7_00770W_A	-2.37542	6.03967	7.66994e-11	2.98434e-09
C3_02950C_A	-1.51595	8.37715	7.67002e-11	2.98434e-09
C1_07120W_A	1.45226	9.0672	7.76308e-11	3.00106e-09
C7_01600W_A	1.30268	6.22884	9.10637e-11	3.49778e-09
C1_10400C_A	-1.73902	5.41428	9.51376e-11	3.63098e-09
CR_07110C_A	-2.05029	5.47967	9.83571e-11	3.7301e-09
C1_02590C_A	-1.80673	10.8943	1.01293e-10	3.81729e-09
C3_00600W_A	-2.70844	2.77416	1.18589e-10	4.44114e-09
C6_00840W_A	-1.47972	9.23225	1.22109e-10	4.54456e-09
C7_03350C_A	-1.74786	6.19813	1.29286e-10	4.76017e-09
C3_05600W_A	-2.39858	5.04394	1.29491e-10	4.76017e-09
C2_04460W_A	-1.93306	11.5987	1.40102e-10	5.11884e-09
C2_06190W_A	-1.60392	9.64895	1.42144e-10	5.16196e-09
C1_06650W_A	-1.68754	7.47695	1.48817e-10	5.37174e-09
C3_04520C_A	1.49949	6.77617	1.49895e-10	5.37825e-09
C4_06970C_A	-1.93656	3.63264	1.61626e-10	5.76466e-09
C4_06960W_A	-1.91938	6.80293	1.67339e-10	5.9331e-09
C7_02770W_A	-1.98306	7.90847	1.74026e-10	6.13392e-09
C1_00640C_A	1.29004	6.56422	1.75444e-10	6.14773e-09
C4_03910W_A	-1.77187	6.4768	1.80975e-10	6.30465e-09
C3_01900C_A	-1.52748	5.5917	1.83541e-10	6.35708e-09
C1_09210C_A	-1.41094	7.59833	1.85053e-10	6.37264e-09
C4_03380C_A	-1.6693	8.0735	1.91756e-10	6.56571e-09
C7_01970C_A	1.32693	8.40359	1.97967e-10	6.73986e-09
C3_00860W_A	-1.51076	5.58609	2.01832e-10	6.83265e-09
C4_01320C_A	-1.63009	7.81184	2.2376e-10	7.53242e-09
C1_08170C_A	-1.63982	8.78462	2.25031e-10	7.5329e-09
C3_06000W_A	-1.50386	7.82506	2.41063e-10	8.02471e-09
C5_01500C_A	-1.47488	7.602	2.44272e-10	8.08662e-09
C4_04050C_A	-2.6615	5.26054	2.59334e-10	8.53807e-09
C4_00130W_A	-1.49731	12.2487	2.74457e-10	8.98659e-09
C3_03580C_A	-2.57008	3.54154	2.8575e-10	9.3055e-09
CR_01920W_A	2.57382	2.17193	3.13968e-10	1.01692e-08
C7_02040C_A	-1.45472	9.02382	3.22909e-10	1.04025e-08
C4_06300C_A	-1.97463	3.77999	3.35208e-10	1.0741e-08
CR_10580W_A	-1.50785	9.12476	3.79333e-10	1.20902e-08
C1_05020C_A	-1.93593	7.21553	4.25552e-10	1.34639e-08
C2_09750W_A	-1.63893	10.7303	4.26927e-10	1.34639e-08
C4_00370W_A	-1.49021	5.53399	4.37972e-10	1.37399e-08
C4_06670W_A	-1.85704	8.56943	4.60993e-10	1.43868e-08
C3_06110C_A	-1.52067	7.82643	4.66803e-10	1.44927e-08
C2_00850W_A	1.30624	5.45138	4.81596e-10	1.48749e-08
C5_05320C_A	-1.5712	7.32643	5.10098e-10	1.56744e-08
C3_02150C_A	-1.38381	8.99558	5.2145e-10	1.59415e-08
C5_03310C_A	2.24003	4.40542	5.38096e-10	1.63669e-08
CR_07120C_A	-2.45194	5.89989	5.84443e-10	1.76868e-08
C3_05890W_A	-1.52045	6.07706	6.0518e-10	1.82003e-08
C4_02390W_A	1.51761	10.7639	6.07488e-10	1.82003e-08
C5_03860W_A	-1.66736	9.09612	6.17631e-10	1.84122e-08
C7_01590C_A	1.47899	4.40967	6.6249e-10	1.96517e-08
C1_11690W_A	-1.50609	7.4217	6.8241e-10	2.01429e-08
C1_04030W_A	1.67137	4.37776	7.06147e-10	2.07413e-08
C5_04220W_A	-3.76567	1.63371	8.21482e-10	2.40113e-08
CR_07070C_A	-1.61143	13.5209	8.49949e-10	2.47228e-08
C2_10270W_B	1.48139	5.07391	8.62784e-10	2.49749e-08
C2_03370W_A	-1.30041	5.71155	8.74249e-10	2.51851e-08
C2_09460C_A	1.56846	6.41492	9.23289e-10	2.64706e-08
C2_00390C_A	-1.81468	9.10241	9.5488e-10	2.72459e-08
C3_01950C_A	-1.41355	6.51447	9.99293e-10	2.8378e-08
C1_07430W_A	-3.55906	1.21683	1.01287e-09	2.86279e-08
C4_06660W_A	-1.32233	5.88737	1.08381e-09	3.04891e-08
C1_07890C_A	1.47925	7.99664	1.18366e-09	3.31426e-08
C3_04340W_A	-1.59207	10.0172	1.26435e-09	3.52372e-08
C2_06470W_A	-1.28068	6.87556	1.36806e-09	3.79509e-08
CR_04010C_A	1.21393	6.00877	1.44051e-09	3.97766e-08
C3_02300W_A	-1.62846	4.45949	1.56964e-09	4.30568e-08
C1_12190W_A	-1.88514	6.77135	1.57367e-09	4.30568e-08
C4_03780C_A	1.49884	4.76013	1.63599e-09	4.45584e-08
C7_00110W_A	1.83472	5.5709	1.83355e-09	4.97132e-08
C5_01700W_A	1.33545	5.27889	1.89368e-09	5.11122e-08
C1_00270W_A	-2.59455	2.67158	2.10493e-09	5.65593e-08
CR_08010W_A	-1.3994	5.69679	2.17162e-09	5.80508e-08
C3_03710W_A	-1.85396	6.28294	2.184e-09	5.80508e-08
C1_00590W_A	1.25654	9.13336	2.1895e-09	5.80508e-08
C2_02390W_A	-1.54097	8.25632	2.21559e-09	5.84839e-08
C7_02650W_A	-2.12933	4.32218	2.24849e-09	5.9092e-08
C3_05920W_A	-1.39395	6.35613	2.34038e-09	6.12383e-08
C7_01840W_A	-1.85013	7.77819	2.38794e-09	6.22111e-08
C1_13610C_A	1.50495	6.39957	2.41999e-09	6.25837e-08
C1_07870C_A	-1.37537	9.58492	2.42313e-09	6.25837e-08
C4_01100C_A	1.28495	5.42497	2.45527e-09	6.31415e-08
C1_04600C_A	1.18071	6.42725	2.5355e-09	6.49262e-08
C7_00730W_A	-1.56338	8.78015	2.56121e-09	6.53054e-08
C1_11270W_A	-1.2716	6.94323	2.62064e-09	6.65375e-08
C1_00520W_A	-1.60567	6.75905	2.66115e-09	6.7281e-08
C7_00270W_A	-1.49338	8.59626	2.75317e-09	6.93151e-08
C1_07580C_A	-2.50922	2.06117	2.86688e-09	7.18758e-08
C4_04470W_A	-1.44578	6.02178	3.20097e-09	7.99176e-08
C1_10610W_A	-1.49249	8.99192	3.57256e-09	8.88249e-08
C1_03080C_A	-1.61881	6.42433	3.64944e-09	9.03615e-08
C1_00350C_A	-1.43973	10.2398	3.91855e-09	9.66252e-08
C6_03760C_A	1.3968	8.53092	4.03666e-09	9.91298e-08
C4_04450C_A	-1.71118	7.12337	4.08752e-09	9.99691e-08
C6_02050W_A	-1.37258	5.518	4.42413e-09	1.07762e-07
C6_01450C_A	-1.30005	6.77838	4.5413e-09	1.09894e-07
C3_04730C_A	-2.50431	2.38201	4.54834e-09	1.09894e-07
C2_07790C_A	-1.95508	3.40897	4.5911e-09	1.10481e-07
C6_04210C_A	-1.54329	8.31453	5.0612e-09	1.21307e-07
C4_03950C_A	-2.10731	5.93516	5.10095e-09	1.21712e-07
C4_04720W_A	1.44815	6.77102	5.11874e-09	1.21712e-07
C2_10320C_A	-1.86718	3.16374	5.15466e-09	1.22082e-07
C3_05220W_A	-1.39614	10.6559	5.2445e-09	1.23721e-07
CR_00770W_A	-5.10746	0.716483	5.56762e-09	1.30828e-07
C5_03130W_A	-1.61761	8.15468	5.59909e-09	1.31054e-07
C2_06650C_B	-1.49638	4.97114	5.62377e-09	1.31119e-07
C4_06950W_A	-1.85592	7.06219	6.37419e-09	1.48039e-07
C3_05960W_A	-1.75341	5.56821	6.49998e-09	1.50378e-07
C4_00160C_A	1.31861	4.71866	6.7137e-09	1.54725e-07
C4_05370W_A	1.27034	5.2366	6.95669e-09	1.59711e-07
C7_02330W_B	1.17397	6.48202	6.98704e-09	1.59795e-07
C1_14090W_A	1.58291	5.87347	7.13363e-09	1.62527e-07
C4_05140C_A	1.21795	6.46185	7.40477e-09	1.68066e-07
C1_11610C_A	1.41561	4.60231	7.77755e-09	1.75861e-07
C5_01220W_A	-1.91486	7.12098	8.02595e-09	1.80795e-07
C4_04200C_A	-1.54999	4.30475	8.63517e-09	1.9379e-07
CR_02060W_A	-1.6688	9.22827	8.7976e-09	1.96698e-07
C2_04110W_A	-1.45628	4.5717	9.93229e-09	2.21243e-07
C6_02320C_B	-1.84034	6.36754	1.02028e-08	2.26426e-07
C2_07260C_A	-1.55651	8.11998	1.18367e-08	2.61718e-07
C7_03410C_A	-1.38245	6.41494	1.22175e-08	2.68483e-07
C3_04350C_A	-1.79731	6.12737	1.22323e-08	2.68483e-07
CR_01430W_A	-1.79729	6.42596	1.25975e-08	2.75491e-07
C1_08190C_A	-1.38795	7.47428	1.28475e-08	2.79935e-07
C1_11850W_A	-1.39373	8.30249	1.29928e-08	2.82076e-07
C2_06020W_A	1.31951	7.75631	1.35708e-08	2.9356e-07
C2_00640W_A	-1.30248	6.78944	1.37864e-08	2.97151e-07
C1_02980W_A	-1.5197	8.02832	1.4592e-08	3.13388e-07
C3_01940C_A	-1.22581	7.33113	1.56659e-08	3.35249e-07
CR_09470W_A	-2.54156	6.78276	1.57738e-08	3.36358e-07
CR_08340W_A	1.18492	8.36488	1.58739e-08	3.37292e-07
C4_02360W_A	1.58907	4.86476	1.62494e-08	3.44052e-07
C2_08240W_A	1.16399	5.43562	1.71046e-08	3.60884e-07
CR_03300C_A	-2.91406	1.67955	1.73212e-08	3.63174e-07
C2_06670C_A	-1.48974	5.92519	1.73344e-08	3.63174e-07
C3_04040W_A	-2.96563	2.521	1.75735e-08	3.66901e-07
C5_00600C_A	-1.96886	2.79713	1.81784e-08	3.78211e-07
C5_05250C_A	1.24064	5.73347	1.83842e-08	3.81171e-07
C3_01210C_A	-1.24435	6.87085	1.9052e-08	3.92493e-07
C2_01980C_A	-1.4244	7.91024	1.90613e-08	3.92493e-07
CR_06540W_A	-1.18876	6.02607	1.95082e-08	4.00318e-07
C1_08490W_A	-1.31	8.1474	2.08068e-08	4.2551e-07
C6_01420C_A	1.74849	2.7048	2.18466e-08	4.45255e-07
CR_08890C_A	-1.52585	5.27855	2.24995e-08	4.57007e-07
C6_03470W_A	1.17452	5.53748	2.27784e-08	4.61108e-07
C4_04620C_A	-1.18541	6.51577	2.30655e-08	4.65349e-07
C5_04710W_A	-1.47561	7.2132	2.33208e-08	4.68919e-07
CR_07390C_A	1.20438	5.78162	2.3826e-08	4.77477e-07
CR_07440W_A	-1.93127	7.30994	2.58344e-08	5.14511e-07
C5_00510W_A	2.55683	1.62193	2.58472e-08	5.14511e-07
C1_08810C_A	1.35854	5.58045	2.59316e-08	5.14511e-07
C1_10020W_A	-1.31501	5.09296	2.71948e-08	5.37244e-07
C2_08130W_A	1.81088	3.75792	2.72567e-08	5.37244e-07
CR_02910W_A	-1.57515	7.98881	2.75073e-08	5.40406e-07
CR_08000C_A	-1.34974	9.64388	2.78784e-08	5.45906e-07
C5_04940W_A	-2.39709	3.9156	2.8351e-08	5.53352e-07
C4_00700C_A	-1.64738	7.74568	2.85969e-08	5.5634e-07
C1_07000W_A	1.20443	5.10825	2.90504e-08	5.63334e-07
C1_12210W_A	-1.47602	8.86941	2.91449e-08	5.63343e-07
C6_03730C_A	1.15596	5.89342	3.03693e-08	5.85122e-07
C2_10580W_A	-1.36609	7.01968	3.08258e-08	5.92014e-07
C2_01970C_B	1.44188	4.64904	3.18831e-08	6.10362e-07
C2_04400W_A	-1.33102	9.76435	3.27075e-08	6.2415e-07
C1_01740W_A	-1.99627	3.78677	3.44285e-08	6.54906e-07
CR_06640C_A	-1.18499	6.9665	3.53148e-08	6.69641e-07
C7_02060W_A	-1.37551	8.67085	3.58818e-08	6.78245e-07
C3_06790W_A	2.06766	3.37193	3.60093e-08	6.78514e-07
C1_05270C_A	1.42757	4.95957	3.67001e-08	6.89364e-07
CR_04740C_A	1.36101	7.88613	3.73459e-08	6.99303e-07
C2_02030W_A	-1.5781	10.9773	3.79392e-08	7.08198e-07
C2_09990C_A	-2.21833	8.41128	3.81579e-08	7.10069e-07
C5_00820W_A	1.23171	5.64341	3.98885e-08	7.39974e-07
C6_00290W_A	-1.30197	7.2592	4.04897e-08	7.4881e-07
C2_07080C_A	-1.58814	7.09145	4.11864e-08	7.5935e-07
CR_06870C_A	-2.98884	1.62253	4.14962e-08	7.61457e-07
C6_00110C_A	-1.42348	5.84912	4.16527e-08	7.61457e-07
C5_05200C_A	-1.20857	6.21382	4.17277e-08	7.61457e-07
C5_02590C_B	1.71715	3.8183	4.1809e-08	7.61457e-07
C2_03560C_A	1.08424	5.97922	4.49425e-08	8.16047e-07
C1_13100W_A	-1.31274	10.6472	4.55171e-08	8.23984e-07
CR_06020W_A	-1.54399	5.67941	4.7572e-08	8.58589e-07
C4_05890W_A	1.99101	2.31708	5.19569e-08	9.34912e-07
C7_00200W_A	-1.54088	7.24501	5.39857e-08	9.6851e-07
C3_03760W_A	-1.13279	6.75363	5.47462e-08	9.79221e-07
C7_00360W_A	-1.23954	8.19139	5.6356e-08	1.00502e-06
C2_07390C_A	-1.2476	7.59986	5.77558e-08	1.02663e-06
C2_07270W_A	-1.32611	7.82051	5.8069e-08	1.02663e-06
CR_02650C_A	-1.4206	7.83988	5.80822e-08	1.02663e-06
C1_00950C_A	-1.46111	7.27278	5.89392e-08	1.03872e-06
C1_12910W_A	-2.20837	8.84981	6.24429e-08	1.09724e-06
C5_00650C_A	-1.36739	9.25381	6.36269e-08	1.11477e-06
C4_00920C_A	-1.50762	4.03522	6.51733e-08	1.13854e-06
C2_03690C_A	1.62237	2.96119	6.6239e-08	1.15379e-06
C1_00290W_A	-1.1492	5.67784	6.66037e-08	1.15678e-06
C5_02810W_A	-1.87492	4.53007	6.74635e-08	1.16833e-06
C4_00990W_A	-2.18488	2.31795	6.81087e-08	1.1761e-06
C1_05760C_A	-3.08702	1.03968	6.85217e-08	1.17983e-06
C4_04230W_A	-1.2163	5.62235	7.08696e-08	1.21676e-06
C3_03810W_A	-1.21693	6.84299	7.13007e-08	1.21928e-06
C1_04900W_A	1.06477	6.38258	7.1423e-08	1.21928e-06
C2_01910W_A	-2.06557	7.11426	7.33427e-08	1.24849e-06
C3_02320W_A	-1.38432	10.8294	7.39719e-08	1.25564e-06
C7_01020C_A	1.42444	4.49151	7.58882e-08	1.28453e-06
CR_02940C_A	-1.32473	5.12492	7.65853e-08	1.29202e-06
C6_03320W_A	-1.61573	10.0597	7.67625e-08	1.29202e-06
CR_07460C_A	-1.44787	6.80182	7.82681e-08	1.31368e-06
C5_04530W_A	1.26646	5.33323	8.06744e-08	1.35028e-06
C2_10180W_A	-1.71249	3.43159	8.51695e-08	1.42155e-06
C3_01270W_A	-1.86444	3.89238	8.9117e-08	1.4833e-06
C1_13810W_A	-1.20411	8.27908	9.11835e-08	1.51349e-06
CR_04220C_A	-2.02805	3.63604	9.66533e-08	1.59985e-06
C1_02930C_A	1.28797	4.71611	9.78201e-08	1.6147e-06
CR_08850W_A	-4.25212	0.712475	9.8566e-08	1.61927e-06
CR_03290C_A	-2.28402	2.13485	9.86371e-08	1.61927e-06
CR_09350C_A	-2.91641	1.26876	9.96068e-08	1.63072e-06
C3_05930W_A	-1.3216	7.05311	1.0098e-07	1.6487e-06
C5_00450C_A	-1.31332	9.27185	1.01863e-07	1.65701e-06
C2_05300C_A	1.12059	6.58427	1.02042e-07	1.65701e-06
C5_05130C_A	-1.45152	6.42584	1.04349e-07	1.68989e-06
C6_02590C_A	-1.37147	6.00821	1.08498e-07	1.75234e-06
C5_01960C_A	-1.36099	9.25345	1.11747e-07	1.79996e-06
C1_02990C_A	-1.25072	5.34705	1.12167e-07	1.80189e-06
C3_00920W_A	-1.51693	7.76129	1.13036e-07	1.81099e-06
C2_07210C_A	1.08465	5.76473	1.14291e-07	1.82622e-06
CR_02750C_A	-1.21942	7.4538	1.18965e-07	1.89584e-06
C2_05000C_A	1.10112	5.92668	1.2911e-07	2.05206e-06
C3_06480C_A	-1.9929	8.26594	1.32041e-07	2.09309e-06
C1_01270W_A	-1.80521	6.6433	1.40238e-07	2.21717e-06
CR_04500C_A	-1.38775	8.49179	1.41446e-07	2.23038e-06
C5_04250W_A	1.74754	2.61999	1.4412e-07	2.26658e-06
C2_08800C_A	-1.34609	8.27893	1.46744e-07	2.30181e-06
C3_02860W_A	-1.18227	5.73196	1.48409e-07	2.32184e-06
C1_07050C_A	-1.25193	5.81973	1.54742e-07	2.41462e-06
C4_04080C_A	-1.83076	2.55706	1.58602e-07	2.46842e-06
C2_04230W_A	-1.48281	9.36479	1.66267e-07	2.57931e-06
C2_02950W_A	-1.36992	8.01622	1.66588e-07	2.57931e-06
C4_03300C_A	-1.41207	5.78715	1.71134e-07	2.64288e-06
C2_00880W_A	1.31026	4.16425	1.75697e-07	2.70637e-06
C1_11710C_A	-2.22388	2.70124	1.764e-07	2.71022e-06
C7_01650W_A	-1.64089	7.97292	1.79736e-07	2.75442e-06
C2_01750C_A	-1.28128	7.54103	1.82474e-07	2.78925e-06
C2_03300W_A	-1.2076	7.99134	1.89723e-07	2.89267e-06
C3_04270C_A	-1.38863	8.68319	1.97645e-07	3.00581e-06
C2_10210C_B	-1.21406	10.4049	1.98306e-07	3.00823e-06
C7_02100W_A	1.26571	6.64626	2.03931e-07	3.08574e-06
C4_03470C_A	-1.22617	14.7171	2.21885e-07	3.34895e-06
C1_07020C_A	-1.36763	7.43277	2.2807e-07	3.43366e-06
C7_04230W_A	1.40101	4.43529	2.30477e-07	3.4612e-06
C6_02330W_A	-1.22947	12.1155	2.3594e-07	3.53438e-06
CR_09170C_A	-1.21075	7.10549	2.42283e-07	3.62036e-06
C7_00230W_A	-1.11113	7.01204	2.45065e-07	3.6528e-06
C2_08790W_A	1.39692	4.25846	2.46877e-07	3.67069e-06
C1_11860W_A	1.15607	8.08319	2.55659e-07	3.79186e-06
CR_02760C_A	-1.12642	6.51155	2.58649e-07	3.82672e-06
CR_08250C_A	1.21943	5.53584	2.64659e-07	3.906e-06
C4_05540W_A	-1.19162	8.54218	2.78178e-07	4.09544e-06
CR_02200C_A	-1.46243	8.13555	2.85486e-07	4.19273e-06
C1_03000W_A	-1.38493	5.71699	2.90682e-07	4.2586e-06
C2_02970C_A	1.11149	10.3153	2.98856e-07	4.36768e-06
C1_03410W_A	-1.38946	4.28992	3.09509e-07	4.51235e-06
C2_02850W_A	-2.13716	2.32188	3.11487e-07	4.53017e-06
CR_10310W_A	-1.95008	2.68565	3.22969e-07	4.68579e-06
C3_03640W_A	-1.25446	5.02603	3.26991e-07	4.73269e-06
CR_03400W_A	1.09063	5.56846	3.40252e-07	4.91275e-06
C2_09480W_A	-1.33971	5.91778	3.58273e-07	5.1605e-06
C2_09060C_A	-1.41127	11.0637	3.71325e-07	5.33568e-06
C4_01000C_A	-1.56826	3.5248	3.82827e-07	5.48779e-06
C7_01500W_A	-1.13588	7.14383	3.92373e-07	5.61122e-06
C4_00910C_B	-1.11297	5.76099	3.95686e-07	5.64512e-06
C4_03720C_A	1.21629	5.49105	4.01472e-07	5.71406e-06
CR_07320C_A	1.0661	5.71796	4.11962e-07	5.84132e-06
C5_04880C_A	1.50908	7.20766	4.12363e-07	5.84132e-06
C2_05060C_A	-1.49634	4.50277	4.19283e-07	5.92534e-06
C7_03630C_A	1.38457	5.51948	4.30274e-07	6.06636e-06
C1_10700C_A	-1.52833	8.47468	4.40764e-07	6.19967e-06
C5_04360C_A	-1.15177	6.40685	4.44167e-07	6.2329e-06
C4_03410W_A	1.05477	5.71546	5.14767e-07	7.20673e-06
C2_01540W_A	-1.35867	5.58636	5.20006e-07	7.26311e-06
C4_04820C_A	1.04253	5.4643	5.26168e-07	7.33209e-06
C2_05190W_A	-1.1704	6.72959	5.45717e-07	7.58686e-06
C1_09480W_A	-1.45216	6.13271	5.48187e-07	7.60355e-06
C7_03500W_A	-1.05232	6.75038	5.50183e-07	7.61362e-06
C4_06110C_A	-1.35787	10.3946	5.77158e-07	7.96851e-06
C1_07150W_A	-1.69378	5.15234	6.22744e-07	8.57812e-06
CR_00490W_A	0.991727	6.3521	6.28965e-07	8.64395e-06
C2_02050C_A	-1.36451	5.50809	6.48949e-07	8.89817e-06
CR_06740W_A	-1.07272	5.51926	6.52883e-07	8.93168e-06
C1_12930C_A	-1.8027	2.78112	6.77628e-07	9.24908e-06
C4_05110C_A	-1.12598	8.87442	7.12262e-07	9.69971e-06
CR_10010C_A	0.979952	6.15752	7.45267e-07	1.01262e-05
C4_07090C_A	-1.31057	9.55432	7.73216e-07	1.04821e-05
C4_02220C_A	-1.73757	2.44589	7.91842e-07	1.07104e-05
C1_09150W_A	-1.33272	7.80386	8.28419e-07	1.11799e-05
C1_04570C_A	-1.22481	4.48789	8.45115e-07	1.13796e-05
C4_04380C_A	-1.23662	8.08645	8.49084e-07	1.14074e-05
C1_08440C_A	-1.49218	4.7132	8.63652e-07	1.15772e-05
C6_03440W_A	1.53421	3.85253	8.67617e-07	1.16044e-05
C1_13260W_A	1.13741	5.16471	8.87069e-07	1.18381e-05
CR_06150C_A	1.30753	7.64224	9.17273e-07	1.2214e-05
C5_02740W_A	1.33992	4.14322	9.21594e-07	1.22443e-05
C1_13950C_A	-1.47348	4.38739	9.3492e-07	1.23939e-05
C1_00170W_A	-1.38739	8.03458	9.59809e-07	1.26958e-05
C1_14140C_A	-1.05542	7.50582	9.63875e-07	1.27215e-05
C3_07360W_A	-1.22076	7.37252	1.00773e-06	1.32502e-05
CR_04920W_A	1.18777	4.76843	1.00836e-06	1.32502e-05
C2_02840C_A	-1.27482	6.8636	1.01697e-06	1.33341e-05
CR_06860C_A	-2.86009	6.71146	1.02036e-06	1.33494e-05
C1_00840C_A	-1.43938	6.64949	1.02446e-06	1.33738e-05
C5_01280C_A	-1.11524	5.5172	1.02677e-06	1.33748e-05
C1_02250W_A	1.40685	4.27543	1.02901e-06	1.33748e-05
C2_06220C_A	-1.14358	5.07953	1.04333e-06	1.35317e-05
C6_04230W_A	-1.50596	3.72129	1.05902e-06	1.37055e-05
C6_03540W_A	-1.23702	8.24912	1.06984e-06	1.38157e-05
C3_05060W_A	-1.17759	5.18783	1.13324e-06	1.45792e-05
C6_04140C_B	1.27066	5.56267	1.13383e-06	1.45792e-05
C1_03240W_A	1.32277	4.34088	1.14231e-06	1.46567e-05
C2_04450W_A	-1.45687	3.9434	1.18325e-06	1.51497e-05
C2_02220C_A	1.97354	3.23189	1.23769e-06	1.58129e-05
CR_00920W_A	-2.10753	4.93397	1.24224e-06	1.58372e-05
C4_05850C_A	1.0644	5.62715	1.25334e-06	1.59449e-05
C2_09470C_A	1.06896	5.34797	1.25631e-06	1.59487e-05
C6_02950C_A	-2.19893	1.65675	1.2597e-06	1.59579e-05
C3_03440C_A	-2.82575	7.82461	1.26436e-06	1.59619e-05
C1_05990C_A	-1.20279	7.1611	1.26534e-06	1.59619e-05
C1_05210C_A	1.11804	5.37349	1.31943e-06	1.66093e-05
C4_02040W_A	1.47116	3.91331	1.32509e-06	1.66456e-05
C7_03790W_A	1.015	5.59106	1.33304e-06	1.66924e-05
C3_01480C_A	-1.14493	8.30852	1.33439e-06	1.66924e-05
C2_06970W_A	2.48236	1.92961	1.35938e-06	1.69696e-05
C2_08390W_A	1.05555	5.59168	1.3754e-06	1.71339e-05
CR_07800W_A	-1.32106	6.92077	1.39481e-06	1.73396e-05
C2_06270W_A	-1.49986	3.66162	1.45847e-06	1.80935e-05
C4_03920W_A	-1.0322	5.71681	1.47368e-06	1.82444e-05
C1_07910C_A	1.12208	6.23733	1.47801e-06	1.82603e-05
CR_04590C_A	-1.12204	7.47698	1.50267e-06	1.85268e-05
CR_04330W_A	-1.03973	5.6473	1.53349e-06	1.8868e-05
C6_01500C_A	-1.26424	4.57291	1.53668e-06	1.88684e-05
C4_00110C_A	-1.18054	8.98033	1.55042e-06	1.89982e-05
C4_06900W_A	-2.72085	0.935112	1.55714e-06	1.90201e-05
C2_06640C_A	-1.15164	10.4271	1.55856e-06	1.90201e-05
C6_01910W_A	0.997028	7.8293	1.58119e-06	1.92571e-05
C3_00320W_A	1.71346	4.90282	1.60733e-06	1.95357e-05
C2_08000C_A	1.00051	7.75736	1.61529e-06	1.95927e-05
C3_06270C_A	-1.09878	5.37811	1.63981e-06	1.985e-05
C6_03110C_A	-1.57656	3.51245	1.67012e-06	2.01761e-05
CR_08470W_A	-1.1661	5.83814	1.69955e-06	2.04903e-05
CR_03230W_A	-1.12761	6.49656	1.7117e-06	2.05954e-05
C1_02560W_A	-1.79273	2.34689	1.71596e-06	2.06052e-05
C6_02000W_A	-1.30404	4.24981	1.76674e-06	2.11726e-05
C1_09440W_A	-1.10044	6.10663	1.80711e-06	2.16131e-05
C5_02270W_A	-1.24331	10.1759	1.83293e-06	2.18783e-05
C7_00950W_A	1.09476	5.40586	1.86954e-06	2.2271e-05
C5_02200W_A	-1.49021	4.44514	1.9664e-06	2.33783e-05
CR_06080W_A	1.08076	6.39482	1.97439e-06	2.34269e-05
CR_03350C_A	1.16057	5.07218	2.23619e-06	2.64807e-05
CR_01670W_A	-1.15717	5.50342	2.24549e-06	2.65384e-05
C2_07720C_A	-1.14246	8.61532	2.26496e-06	2.67158e-05
C2_05470W_A	0.976052	5.72782	2.36455e-06	2.78357e-05
C3_05570W_A	-1.36428	6.25648	2.39908e-06	2.81869e-05
C4_00880W_A	-1.17487	6.54115	2.46068e-06	2.8854e-05
C5_00900C_A	0.99982	5.51713	2.51132e-06	2.93903e-05
C4_07070W_A	-1.11198	5.92437	2.56295e-06	2.99361e-05
C1_01200W_A	-1.07962	7.20802	2.5866e-06	3.01536e-05
C6_03170C_A	-1.37661	3.72609	2.60617e-06	3.03227e-05
C1_09980C_A	1.1327	4.65169	2.63095e-06	3.05516e-05
C3_06620W_A	-0.992638	6.50423	2.65521e-06	3.07738e-05
C1_09970C_A	-1.31647	6.81208	2.66336e-06	3.08086e-05
C5_03410C_A	1.42102	4.22792	2.67372e-06	3.08688e-05
C5_03390C_A	1.0882	5.40255	2.7787e-06	3.20192e-05
CR_04090C_A	1.09964	9.11702	2.83903e-06	3.26516e-05
CR_03620C_A	0.997841	5.62544	2.84673e-06	3.26774e-05
C1_00780C_A	-1.45452	8.67627	2.94922e-06	3.37892e-05
C5_03470C_A	1.21421	4.2618	2.96933e-06	3.39547e-05
C5_05180W_A	-2.25567	1.44529	3.00883e-06	3.43408e-05
C4_06100W_A	1.02798	5.63838	3.01853e-06	3.4386e-05
C3_06700C_A	0.920923	6.82847	3.0342e-06	3.44989e-05
C2_09940W_A	-1.10947	10.9006	3.04068e-06	3.45071e-05
C1_05060W_A	1.27365	5.03464	3.11392e-06	3.52715e-05
C3_02840W_A	-1.57153	3.48046	3.17848e-06	3.58955e-05
C4_05010W_A	1.29875	5.20413	3.181e-06	3.58955e-05
C6_01050W_A	1.09316	4.74156	3.18962e-06	3.59252e-05
C3_05780C_A	-1.11325	6.88129	3.23121e-06	3.63253e-05
CR_00760C_A	-1.22123	7.27811	3.27002e-06	3.66928e-05
C1_02350W_A	1.20614	4.6365	3.27621e-06	3.66936e-05
C1_06980C_A	-1.05913	5.4694	3.30772e-06	3.69774e-05
C6_00920W_A	1.02786	7.0607	3.37054e-06	3.76094e-05
CR_06160C_A	-1.07766	5.05531	3.3993e-06	3.78599e-05
C1_07030C_A	-1.20054	10.5079	3.42707e-06	3.80984e-05
C1_01520C_A	0.992133	6.26379	3.44817e-06	3.8262e-05
C4_02150C_A	-1.28362	4.02167	3.45588e-06	3.82765e-05
C4_06570C_A	1.05431	8.76711	3.50914e-06	3.87948e-05
C2_09600C_A	-1.25541	7.16789	3.6881e-06	4.06982e-05
C1_08570C_A	1.19218	3.9479	3.70977e-06	4.0862e-05
CR_07580C_A	-1.12222	6.07139	3.74863e-06	4.1085e-05
C4_03760W_A	-2.98354	0.739952	3.74923e-06	4.1085e-05
CR_02460W_A	-1.37242	5.95959	3.75423e-06	4.1085e-05
CR_07820W_B	-1.55074	2.66143	3.75922e-06	4.1085e-05
C2_02920W_A	-1.04582	7.92247	3.76429e-06	4.1085e-05
C2_04790C_A	1.10181	5.36588	3.80335e-06	4.14357e-05
C6_04220C_B	-1.01013	7.93236	3.96821e-06	4.31534e-05
CR_10170C_A	-1.18666	6.56592	4.06704e-06	4.4148e-05
C6_02460C_A	0.984566	5.48345	4.17189e-06	4.52043e-05
C3_02090C_A	-1.19351	5.98598	4.20423e-06	4.54725e-05
C4_01900C_A	0.982565	9.96528	4.28505e-06	4.62631e-05
C5_04280C_A	-1.00947	7.4183	4.33685e-06	4.67382e-05
C7_03090C_A	1.58498	2.44736	4.36474e-06	4.69542e-05
C1_13270W_A	1.17371	4.64885	4.51142e-06	4.84452e-05
C2_02980C_A	-1.12916	7.35355	4.52428e-06	4.84964e-05
C7_00510W_A	1.00615	5.58995	4.57965e-06	4.90022e-05
C3_00940W_A	-1.02682	7.38704	4.64873e-06	4.96527e-05
C1_08060W_A	1.54811	4.33871	4.69275e-06	5.00337e-05
CR_00550W_A	-2.00447	1.90097	4.74247e-06	5.0474e-05
C2_08850C_A	0.975357	5.13373	4.79433e-06	5.09355e-05
C2_02560W_A	-1.94709	1.67163	4.80469e-06	5.09552e-05
C1_12610W_A	0.98	5.70016	4.83013e-06	5.11345e-05
C2_00820W_A	-1.00081	5.70824	4.88014e-06	5.15728e-05
C3_05290C_A	-2.01133	4.63114	5.0639e-06	5.34206e-05
CR_09960C_A	0.983528	6.06085	5.08256e-06	5.35232e-05
C3_04580C_A	-1.00657	6.38191	5.09586e-06	5.35692e-05
C1_09710C_A	1.27865	4.8799	5.20513e-06	5.46219e-05
C2_01740C_A	1.19084	5.09604	5.23023e-06	5.47894e-05
C1_08460C_A	-0.96303	5.95599	5.32965e-06	5.57334e-05
C3_00410C_A	1.80592	2.25574	5.37429e-06	5.60713e-05
C1_07500C_A	1.19575	6.40413	5.38067e-06	5.60713e-05
C5_03940C_B	-1.2119	5.64489	5.41434e-06	5.63242e-05
C7_03000C_A	1.10378	4.45058	5.49617e-06	5.70763e-05
CR_03850W_A	1.27652	4.18924	5.99567e-06	6.21558e-05
C1_02100W_A	-1.2514	5.46097	6.12119e-06	6.33475e-05
C4_01550C_A	-1.10555	10.2496	6.18072e-06	6.38532e-05
C1_01600W_A	0.911671	6.30226	6.23367e-06	6.42894e-05
C1_06620C_A	-1.83131	2.26114	6.26548e-06	6.45065e-05
CR_06620W_A	-1.16119	6.70638	6.36534e-06	6.54221e-05
C4_03530W_A	-1.21852	4.28959	6.4652e-06	6.63347e-05
C2_03550C_A	-1.28764	7.50246	6.48156e-06	6.63889e-05
C1_07140C_A	-1.31718	8.58726	6.52023e-06	6.6671e-05
C1_12360C_A	0.998582	6.47037	6.55676e-06	6.69303e-05
C2_07760W_A	-1.20227	5.98451	6.94197e-06	7.06279e-05
C2_09220W_A	-1.02449	9.7315	6.94257e-06	7.06279e-05
C1_02620C_A	-1.22782	10.192	6.97311e-06	7.08185e-05
C2_00340C_A	-1.16278	10.9474	7.0059e-06	7.09273e-05
C5_03170C_A	-1.37461	7.66218	7.0075e-06	7.09273e-05
CR_00480W_A	0.984397	5.36122	7.02935e-06	7.10284e-05
C2_03600W_A	1.09413	4.88594	7.10143e-06	7.1636e-05
C4_01390W_B	-1.16917	5.91007	7.36588e-06	7.41788e-05
C2_09880C_A	-1.38422	7.1198	7.4573e-06	7.49734e-05
C4_03030C_A	1.11945	5.80589	7.64797e-06	7.67615e-05
C1_09470C_A	-1.20135	7.55444	7.81461e-06	7.83029e-05
C7_01400C_A	-1.07372	5.78886	7.84333e-06	7.84595e-05
C2_04570W_A	1.06121	5.73239	8.16432e-06	8.13776e-05
C1_05120W_A	-1.22047	7.34101	8.1659e-06	8.13776e-05
C4_03940C_A	-1.46851	10.0527	8.17579e-06	8.13776e-05
C1_08480C_A	-1.08848	6.19833	8.19017e-06	8.13856e-05
C1_00810W_A	-1.31215	3.36656	8.33157e-06	8.26535e-05
C2_01870C_A	-1.16226	5.82315	8.48304e-06	8.40171e-05
C7_00620W_A	0.91984	7.83245	8.56541e-06	8.4693e-05
C1_05500W_A	1.43145	4.24839	8.7337e-06	8.62147e-05
C7_01920W_A	-1.04141	8.4852	8.7915e-06	8.66426e-05
C6_01360W_A	-1.50943	5.36432	8.95897e-06	8.81481e-05
C2_06880C_A	-0.9812	7.70644	9.03837e-06	8.87834e-05
C6_02550W_A	-2.57901	1.13888	9.20849e-06	9.03065e-05
C1_09490C_A	1.08555	8.63169	9.39202e-06	9.19558e-05
C1_12140W_A	1.2608	3.46649	9.48053e-06	9.2671e-05
C3_07220C_A	-1.10812	8.87821	9.51444e-06	9.2851e-05
C3_03380W_A	-1.16429	6.63696	9.65984e-06	9.41166e-05
C6_00670W_A	-1.23138	6.86025	9.68777e-06	9.42356e-05
C2_08330W_A	-1.19236	5.73958	9.75408e-06	9.47269e-05
C2_06610C_B	-0.97094	6.20503	9.93201e-06	9.62987e-05
C1_08320W_A	0.983491	9.5897	9.96922e-06	9.65034e-05
C6_02450W_A	-1.38537	6.91402	1.00511e-05	9.71391e-05
C5_04140W_A	2.67368	0.224266	1.02793e-05	9.91843e-05
C7_03580C_A	-1.09142	6.9112	1.03647e-05	9.98475e-05
C2_05730C_A	0.988055	5.12957	1.04927e-05	0.000100903
C4_05250W_A	-1.64925	5.03096	1.0508e-05	0.000100903
C1_09390W_A	1.34038	3.05595	1.05562e-05	0.000101205
C7_03720C_A	-1.04583	9.18377	1.09966e-05	0.000105258
C3_03590W_A	0.915722	6.02182	1.13057e-05	0.000108045
C3_00810C_A	1.20407	6.04862	1.13888e-05	0.000108665
C2_09100C_A	-1.07926	6.98883	1.14284e-05	0.00010887
C5_02290W_A	1.36977	2.91247	1.14602e-05	0.000108999
C4_01840C_A	0.975068	5.32028	1.15687e-05	0.000109857
C3_00420W_A	0.982749	5.42428	1.17701e-05	0.000111592
C7_03870W_A	-1.02039	6.26395	1.19945e-05	0.00011354
C3_05440C_A	-1.18664	3.94943	1.20661e-05	0.000113982
CR_09560C_A	-1.06862	5.68205	1.20792e-05	0.000113982
C1_02880C_A	0.943537	5.73847	1.2108e-05	0.000114074
C5_02540C_A	-1.56295	3.78511	1.21841e-05	0.000114611
CR_07680C_B	-1.64588	2.96141	1.22202e-05	0.000114631
CR_00620C_A	-1.03801	11.9636	1.22245e-05	0.000114631
CR_05190W_A	-2.52732	0.781067	1.23305e-05	0.000115444
C2_10350C_A	1.00331	7.50789	1.24591e-05	0.000116466
C3_03230C_A	-1.178	5.93491	1.26756e-05	0.000118306
C1_02820W_A	-1.28661	10.1644	1.27418e-05	0.000118739
C1_01620C_A	-0.9214	5.75864	1.2874e-05	0.000119784
CR_03920C_A	-1.2103	6.78298	1.31343e-05	0.000122016
C1_02200C_A	-1.08646	4.71419	1.32682e-05	0.00012307
C3_07110W_A	-1.24062	6.1459	1.35414e-05	0.00012541
C4_02630C_A	-0.909429	6.00984	1.3663e-05	0.00012634
CR_04820W_B	-1.46791	5.09662	1.372e-05	0.000126672
C3_04890W_A	-0.96254	6.86257	1.40053e-05	0.000129107
C6_03860C_A	-1.48057	3.5978	1.41431e-05	0.000130178
CR_07050C_A	0.993199	9.53478	1.42245e-05	0.000130726
CR_06790C_A	-0.960497	5.2234	1.42758e-05	0.000130996
C1_03910C_A	-1.03538	5.97668	1.44275e-05	0.000132186
C4_05550C_A	0.84934	6.0965	1.45011e-05	0.000132658
C3_04530C_A	-1.02835	8.8863	1.4815e-05	0.000135323
C3_07710W_A	-1.0934	6.93312	1.49205e-05	0.000136079
CR_09990W_A	-1.10642	6.63305	1.49915e-05	0.000136518
C7_03210W_A	1.13419	3.73796	1.50213e-05	0.000136582
C6_00340C_A	0.927738	5.28584	1.51728e-05	0.000137751
C2_10470C_A	-0.936315	7.28389	1.53934e-05	0.000139368
C4_06060W_A	0.924827	5.14248	1.53975e-05	0.000139368
C4_03000C_A	-1.27062	5.5491	1.56876e-05	0.00014178
CR_05940W_A	-2.39884	1.5727	1.58504e-05	0.000142889
C2_02370C_A	-1.15804	10.6715	1.58769e-05	0.000142889
C2_03350W_A	-1.35803	3.32882	1.58818e-05	0.000142889
CR_01370C_A	0.900561	6.0931	1.61162e-05	0.00014478
C1_06860W_A	-2.02187	1.4353	1.62615e-05	0.000145866
CR_05320C_A	-1.72999	2.36562	1.67271e-05	0.000149715
C4_03570W_A	-1.08048	14.109	1.67618e-05	0.000149715
C5_01130W_A	1.1293	5.64317	1.67654e-05	0.000149715
C1_11220C_A	0.868099	7.42275	1.68054e-05	0.000149848
C7_03620C_A	-0.956836	6.24824	1.68854e-05	0.000150338
C1_00790W_A	-1.1148	4.44077	1.69604e-05	0.000150782
C2_08430C_A	1.46486	2.41677	1.70067e-05	0.000150969
C6_03330C_A	-1.16105	6.02453	1.72736e-05	0.000153111
CR_10280W_A	1.10041	4.1328	1.75418e-05	0.000155259
C5_03600W_A	0.889805	5.52895	1.77956e-05	0.000157273
C3_01800C_A	-1.2324	7.41887	1.78455e-05	0.000157482
CR_01590C_A	-1.1348	9.09925	1.79105e-05	0.000157596
C6_01410C_A	-1.04415	5.97078	1.79111e-05	0.000157596
C5_02940C_A	-0.980166	8.30455	1.80035e-05	0.000158177
C3_00690C_A	-0.889187	5.92527	1.80428e-05	0.00015829
C2_00350W_A	-1.0067	7.01368	1.82994e-05	0.000160188
C2_10600W_A	-1.31847	5.39211	1.83125e-05	0.000160188
C1_11480W_A	1.03456	9.46586	1.86048e-05	0.000162507
C1_04270C_A	-2.13097	1.75227	1.89704e-05	0.000165383
C2_05380W_A	-1.16202	7.0126	1.89893e-05	0.000165383
C6_03270C_A	0.896688	5.57133	1.9185e-05	0.000166846
C7_04210C_A	0.891843	6.91175	1.98549e-05	0.000172243
C1_03300C_A	0.879496	5.74005	1.98693e-05	0.000172243
C1_13680C_A	0.933832	6.42457	1.98919e-05	0.000172243
CR_06300C_A	2.30272	0.594192	2.01336e-05	0.000174085
C1_02120C_A	-1.00815	10.9437	2.03373e-05	0.000175592
C1_08290C_A	1.1718	5.72499	2.05763e-05	0.0001774
C3_00710W_A	-1.19373	8.69499	2.06572e-05	0.000177842
C4_02480C_B	1.11852	4.05839	2.07329e-05	0.000178238
CR_05540C_A	-1.07592	7.21209	2.1643e-05	0.000185795
C6_02210W_A	-1.25904	5.58527	2.1817e-05	0.000187021
CR_02210W_A	-1.13263	8.61309	2.18954e-05	0.000187425
C4_01560C_B	-0.988927	5.14144	2.21829e-05	0.00018941
C7_02640W_A	0.900061	7.72975	2.21906e-05	0.00018941
CR_07690W_A	-1.16126	5.29113	2.22334e-05	0.000189506
CR_08490W_A	1.02596	6.48116	2.23069e-05	0.000189862
C3_01560W_A	1.33162	5.85248	2.23488e-05	0.000189911
C5_03480C_A	-1.14175	6.8803	2.23761e-05	0.000189911
CR_10230W_A	-0.922732	6.71866	2.24808e-05	0.00019053
CR_03730C_A	-0.914849	7.32703	2.2538e-05	0.000190745
C1_03760C_A	-1.03661	8.24669	2.28518e-05	0.000193128
CR_03020C_A	-1.17751	7.16324	2.29506e-05	0.000193633
C1_04880C_A	1.01815	4.73652	2.29762e-05	0.000193633
C1_09720W_A	0.837046	6.88242	2.30768e-05	0.000194208
C1_12040W_A	-1.8716	2.05992	2.31878e-05	0.000194869
C1_08630W_A	1.09708	4.17842	2.33728e-05	0.000196148
C4_01940W_A	1.23828	9.91327	2.34752e-05	0.000196732
C1_07640C_A	1.26152	3.55481	2.38288e-05	0.000199416
C1_06790C_A	1.00794	5.8721	2.41974e-05	0.000202219
C2_04800C_A	-0.984519	5.53676	2.42651e-05	0.000202502
C4_06050W_A	-0.896223	5.77404	2.44573e-05	0.000203822
C6_01720C_A	-0.951445	10.0675	2.48299e-05	0.00020664
C6_00400C_A	-1.11121	6.60705	2.64474e-05	0.000219627
C6_02420W_A	1.05461	4.86165	2.64637e-05	0.000219627
CR_08560C_A	-0.972928	7.83867	2.65191e-05	0.000219782
C6_00760W_A	1.47035	4.57667	2.69034e-05	0.000222659
C4_02520C_A	-1.11542	5.39489	2.71917e-05	0.000224735
CR_03500W_A	1.0271	9.11404	2.72653e-05	0.000225032
CR_01160W_A	-1.63382	2.74936	2.73465e-05	0.000225392
C5_04300C_A	0.868056	7.1768	2.76813e-05	0.000227838
C1_07880C_A	0.940805	5.61482	2.78193e-05	0.000228476
C4_04020C_A	-2.31706	1.05658	2.7835e-05	0.000228476
C4_00140C_A	-1.06608	10.5432	2.79149e-05	0.000228819
C2_02180W_A	-1.1061	4.54763	2.7988e-05	0.000229104
C1_01540W_A	-0.880007	7.43961	2.81263e-05	0.00022965
C1_07660W_A	1.53394	2.23907	2.81314e-05	0.00022965
C3_04370C_A	0.914594	5.63917	2.82397e-05	0.000230221
C1_01830C_A	-1.08408	8.00275	2.83296e-05	0.00023064
C5_00350C_A	0.879455	5.59643	2.8404e-05	0.000230932
C2_07680W_A	0.923406	6.01076	2.87682e-05	0.000233576
C5_05390C_A	-0.936149	9.79035	2.8954e-05	0.000234766
C4_03160C_A	-2.13969	1.95065	2.9007e-05	0.000234792
C1_03150C_A	1.2135	3.02072	2.90356e-05	0.000234792
CR_04880W_A	-0.956465	5.3506	2.94183e-05	0.000237567
C5_00400C_A	-1.17811	7.03553	2.95056e-05	0.000237951
C6_02160W_A	-0.950458	5.593	2.96186e-05	0.000238541
C5_02830W_A	-0.911081	5.91714	2.99027e-05	0.000240506
CR_08660W_A	0.866128	6.18347	3.06382e-05	0.000246091
C3_06040W_A	-1.93965	1.52679	3.20438e-05	0.000257037
C4_07010C_A	-1.18113	4.03933	3.21137e-05	0.000257253
C2_09140C_A	0.870496	6.78944	3.23925e-05	0.000259044
CR_00320C_A	0.87286	7.81193	3.24237e-05	0.000259044
C2_08540C_A	-1.15444	4.56742	3.35353e-05	0.000267568
C7_02350C_B	-1.07037	6.78399	3.35978e-05	0.00026771
C4_04840C_A	1.20737	4.1488	3.38579e-05	0.000269424
C3_00200C_A	0.977166	6.54199	3.41994e-05	0.000271781
C3_06920W_A	-1.09237	7.47988	3.43275e-05	0.000272437
C4_05070C_A	-1.01983	9.65289	3.48376e-05	0.000276121
C3_02220W_A	-1.30249	9.3222	3.50739e-05	0.000277626
C2_02060C_A	2.32988	0.791611	3.54868e-05	0.000280524
C2_06840W_A	-2.03225	1.26442	3.58263e-05	0.000282834
C1_13770C_A	-1.67035	4.74419	3.64911e-05	0.000287703
C2_10430C_A	-1.20091	5.02137	3.66426e-05	0.000288519
C5_03930C_A	-1.04117	7.82692	3.67525e-05	0.000289004
CR_06980W_A	-1.36133	4.12585	3.70601e-05	0.000291041
C4_06560W_A	-1.24381	3.32705	3.73916e-05	0.00029326
C1_09180W_A	1.19234	4.33015	3.7502e-05	0.000293736
C5_01640W_A	0.971123	4.90561	3.75504e-05	0.000293736
C3_01850W_A	0.850136	5.76268	3.76556e-05	0.000294175
C5_05410C_A	-1.03936	9.68265	3.79261e-05	0.000295706
C7_03220C_A	-1.03613	9.02992	3.79502e-05	0.000295706
C1_00390W_A	1.02605	8.47311	3.83079e-05	0.000298105
C3_07980C_A	0.982074	5.1654	3.9049e-05	0.000303478
C1_06000W_A	-1.20683	3.81867	3.94594e-05	0.000306271
CR_05800C_A	-1.00781	5.96649	4.02726e-05	0.000312178
C5_00780C_A	-0.914856	5.74135	4.03508e-05	0.000312379
C2_10590W_A	-1.05029	9.09239	4.06868e-05	0.000314575
C2_10100W_A	-1.24153	4.42487	4.15464e-05	0.000320806
C6_01040C_A	0.943049	4.71211	4.16232e-05	0.000320986
C1_10470W_A	0.814618	6.37665	4.18519e-05	0.000322335
C7_01640W_A	0.897177	9.36076	4.29662e-05	0.000330493
C7_03680W_A	-0.984636	5.26151	4.31094e-05	0.000331168
C2_00650W_A	1.2728	4.00001	4.42235e-05	0.000339292
CR_09180W_A	-0.850412	6.85244	4.47655e-05	0.000343011
C5_04650C_A	1.3679	3.72403	4.54567e-05	0.000347862
C4_04940W_A	-1.07283	4.3287	4.55286e-05	0.000347968
C6_03230W_A	-1.05876	10.1141	4.56655e-05	0.00034857
C6_02880W_A	0.889056	5.97677	4.58319e-05	0.000349395
CR_01650W_A	0.854591	5.92594	4.73701e-05	0.000360663
C1_06730W_A	-1.03361	8.22812	4.77953e-05	0.000363338
C4_04190C_A	-1.02944	4.37239	4.78428e-05	0.000363338
C1_14300C_A	0.850409	6.13951	4.81866e-05	0.000365271
C3_05070W_A	1.24002	3.67213	4.82191e-05	0.000365271
C3_03460C_A	-1.28102	3.88073	4.94715e-05	0.000374285
C3_05360C_A	-0.890867	7.59621	5.08825e-05	0.000384474
C2_09900C_A	0.838667	6.00963	5.17617e-05	0.000390625
C6_00550W_A	0.899078	5.78947	5.28249e-05	0.000398147
C6_00810C_A	-1.34866	3.22834	5.30169e-05	0.000399092
C3_05160C_A	1.09667	6.00802	5.35351e-05	0.000402488
C1_01930W_A	-0.885454	7.4108	5.36369e-05	0.000402747
C1_01710W_A	-0.975033	7.37216	5.44686e-05	0.00040848
C1_11730W_A	-1.04292	7.42766	5.46753e-05	0.000409518
C1_13010W_A	1.06368	4.14466	5.59045e-05	0.000418202
CR_08990C_A	-0.973863	6.44329	5.72298e-05	0.000427323
C1_05150C_A	-1.40112	2.40648	5.72665e-05	0.000427323
C7_01800C_A	0.854056	8.60222	5.93377e-05	0.000442228
C1_12340C_A	0.80207	6.15934	6.2192e-05	0.000462925
C1_10450W_A	-1.06905	9.75844	6.28037e-05	0.000466898
C1_00530C_A	0.895054	5.39134	6.31036e-05	0.000468546
CR_03710C_A	-1.15053	4.24707	6.34853e-05	0.000470797
C6_01940W_A	-0.849743	6.81993	6.47364e-05	0.000479482
C2_01720C_A	1.02276	3.87505	6.48699e-05	0.000479877
CR_09090C_A	-1.41454	5.42776	6.50898e-05	0.00048091
C3_04480C_A	-1.03416	5.69426	6.55528e-05	0.000483735
C3_01250W_A	-0.903124	7.83982	6.57851e-05	0.000484852
C3_03120C_A	-1.06912	3.98933	6.62008e-05	0.000487316
C5_04810W_A	0.879684	7.25501	6.65036e-05	0.000488944
CR_03010C_A	1.17019	4.05407	6.71769e-05	0.000493289
C5_00270W_A	-0.960705	8.77669	6.80821e-05	0.000499324
C2_04010C_A	-1.32144	3.49419	6.87354e-05	0.0005035
C2_08340C_A	-1.45592	2.66591	6.91097e-05	0.000505623
CR_09300C_A	0.990455	5.01767	7.09429e-05	0.000518402
CR_03900W_A	-0.863385	6.96346	7.11102e-05	0.000518992
C1_09190C_A	0.777933	6.73408	7.25954e-05	0.000529187
C1_00890W_A	-0.853047	6.29918	7.29691e-05	0.000531265
CR_10270C_A	1.06885	4.11969	7.3215e-05	0.000532408
CR_00420W_A	1.03157	4.19619	7.3759e-05	0.000535714
CR_06350C_A	-2.4706	1.05831	7.41096e-05	0.000537609
C1_08910C_A	1.1262	3.15513	7.42702e-05	0.000538122
C3_01080W_A	1.00275	4.59488	7.50307e-05	0.000542976
CR_09520C_A	-0.938867	6.74777	7.55097e-05	0.000545783
C3_00960W_A	1.22978	3.55925	7.6153e-05	0.00054977
C2_08140C_A	-0.912908	10.507	7.69998e-05	0.000555214
C7_02150C_A	-1.05259	8.55473	7.7558e-05	0.00055808
C1_09510W_A	1.09649	5.8898	7.75836e-05	0.00055808
C1_00800C_A	-0.851539	6.60373	7.81531e-05	0.000561503
CR_01900C_A	1.27968	2.69308	7.9017e-05	0.00056703
C6_00750C_A	0.960024	9.69705	8.03055e-05	0.000575587
C2_04470W_A	1.26863	3.53149	8.06169e-05	0.000577128
C5_02760W_A	-1.00314	7.02239	8.08597e-05	0.000578176
C4_03360C_A	0.847271	7.15016	8.19904e-05	0.000585562
C2_06440C_A	-0.905848	6.47873	8.21929e-05	0.000586309
C6_02520W_A	-0.959634	6.2035	8.28295e-05	0.000590148
C5_00430W_A	1.03834	4.91918	8.4679e-05	0.000602609
C3_07170C_A	-0.994319	8.5546	8.48649e-05	0.000603039
C1_13960W_A	-1.07811	7.18939	8.49849e-05	0.000603039
C3_05530W_A	0.780092	6.59441	8.50414e-05	0.000603039
C1_09250W_A	0.903352	5.05644	8.56012e-05	0.000606291
C5_04450C_A	-3.22013	0.315685	8.5925e-05	0.000607866
C5_04930C_A	-1.14728	8.21193	8.76584e-05	0.000619397
C6_01030W_A	1.03076	3.94434	8.93478e-05	0.000630591
C2_01880C_A	-1.07394	5.33229	8.99574e-05	0.000634147
C3_07350W_A	-0.800559	6.24598	9.09524e-05	0.000640407
C7_00410C_A	-1.33397	6.55483	9.16669e-05	0.000644681
C1_14170W_A	-0.963646	8.65892	9.18632e-05	0.000644844
C1_08900W_A	-0.811536	6.32678	9.19054e-05	0.000644844
C3_03820C_A	-0.8127	6.04733	9.26426e-05	0.000648716
C1_06340W_B	-1.49071	5.38958	9.26737e-05	0.000648716
C2_07420W_A	0.783923	5.89628	9.28912e-05	0.000649479
C4_03690C_A	-1.13394	4.52402	9.3246e-05	0.0006512
C3_05340W_A	-1.02749	4.43729	9.36209e-05	0.000653057
C1_11630C_A	1.82742	0.974796	9.41022e-05	0.000655297
C6_01920C_A	-0.891159	6.41793	9.41607e-05	0.000655297
C2_03830W_A	0.824484	5.48767	9.58729e-05	0.000666439
C3_04610W_A	-0.94229	5.26719	9.62836e-05	0.000668518
C1_05110C_A	-1.001	10.7007	9.77545e-05	0.000677945
C7_02540W_A	-0.926027	6.4558	9.78692e-05	0.000677956
C3_03090W_A	-0.957908	5.60615	9.80796e-05	0.00067863
C1_01400C_A	-0.837835	7.49937	9.87301e-05	0.000681837
CR_08620C_A	-0.838035	5.96327	9.87708e-05	0.000681837
C3_07740W_A	-1.00182	7.84827	9.9148e-05	0.00068346
C2_10000C_A	-1.67346	1.58547	9.9234e-05	0.00068346
CR_07810W_A	-1.09367	8.82181	0.000100966	0.000694588
C6_03050C_A	-0.959101	5.1029	0.000101965	0.000700658
C6_01490C_A	-1.53964	3.1991	0.000102545	0.000703838
CR_09010C_A	-1.07756	8.79733	0.000102946	0.000705782
C1_08470W_A	0.943286	4.4339	0.000103124	0.000706191
CR_03870W_A	1.33373	2.4676	0.000104304	0.000713456
C4_02030W_A	-1.0845	8.15539	0.00010491	0.000716782
C7_03670W_A	-0.967988	10.5374	0.000106104	0.000724117
C1_12680W_A	0.889258	6.65047	0.000107106	0.000730124
C1_10150W_A	-1.6554	2.38183	0.000107342	0.000730903
C1_06900C_A	0.851464	7.18339	0.00010765	0.000732151
C5_01340W_A	-1.00334	6.32809	0.00010777	0.000732151
CR_09210W_A	-0.983903	5.60988	0.000109247	0.000741343
CR_00310C_A	0.859491	5.54442	0.000109506	0.000742262
C3_06940W_A	1.24329	5.02248	0.000110235	0.000746359
C1_03380W_A	0.842279	8.35411	0.00011167	0.000755224
C2_02580W_A	-0.904199	7.35897	0.000112536	0.000760222
C2_04350C_A	1.20978	4.37124	0.000113155	0.000763494
CR_01710W_A	-1.03808	4.53939	0.000113275	0.000763494
C7_00350C_A	-1.31217	5.11761	0.000113473	0.000763966
CR_05840W_A	-0.868187	5.32854	0.000113617	0.000764076
C3_01320C_A	-1.06144	5.20035	0.000115841	0.000778163
CR_02600W_A	1.87896	1.01101	0.000117231	0.000786617
CR_09140C_A	-1.0304	4.9314	0.000118242	0.000792513
C4_05570C_A	-0.800355	5.88509	0.000119152	0.000797719
C4_06710W_A	1.49772	2.6241	0.000119473	0.000798594
C4_04520W_A	0.859552	4.96306	0.000119549	0.000798594
C6_01180C_A	1.33517	2.25297	0.000120818	0.000806168
C6_00080C_A	-0.916766	6.18897	0.000121071	0.00080635
C2_07710W_A	-1.36963	3.09207	0.000121114	0.00080635
CR_07710W_A	-1.03795	9.56449	0.000122321	0.000813485
C6_00390W_A	0.902218	4.83465	0.000127795	0.000848943
C4_04410C_A	-0.946136	8.3041	0.000128061	0.000849011
CR_07220C_A	-0.803086	6.72612	0.000128088	0.000849011
C2_07450C_A	1.01743	5.01246	0.000129662	0.000858495
C4_04500C_A	0.902715	4.46572	0.000131161	0.000867461
C1_08070W_A	1.29302	3.6454	0.000132569	0.000874973
C4_02140C_A	0.872707	5.95091	0.000132589	0.000874973
C3_00640W_A	0.777441	6.8912	0.000133036	0.000876952
C3_04060C_A	0.803511	7.36091	0.000133209	0.000877128
C2_05200C_A	-0.888411	5.80961	0.00013445	0.00088433
CR_01690C_A	-0.973849	10.6736	0.000136187	0.000894775
C2_03680W_A	0.912801	4.44992	0.000139055	0.000912614
C7_02840C_A	-0.874552	8.39528	0.000140415	0.000920478
C7_00340C_A	0.766004	6.78014	0.00014056	0.000920478
C1_04450C_A	1.17209	2.97192	0.000141574	0.000925364
C3_06570C_A	0.819359	5.13712	0.000141615	0.000925364
C2_09770C_A	-0.961022	5.52366	0.000142652	0.000931121
C2_04440W_A	-1.42856	2.64967	0.000142997	0.000932361
C1_09760C_A	0.906374	4.44496	0.000145092	0.000944991
C1_02210W_B	-0.786219	6.01004	0.000148053	0.000963227
C3_01410C_A	0.935066	6.54847	0.000150825	0.000980196
C1_10670C_A	0.865688	7.37592	0.000151027	0.000980449
CR_09440C_A	-0.856224	7.44643	0.000152091	0.000986285
CR_06320C_A	-1.11694	5.68633	0.000153655	0.000995355
C1_04850C_B	-1.10538	4.57021	0.00015385	0.000995537
C2_01030W_A	0.856193	5.77251	0.000154522	0.000998807
C7_03180C_A	-1.00909	8.84011	0.000154835	0.000999542
C2_10050W_A	0.790596	6.63264	0.000154969	0.000999542
C7_03120W_A	0.747489	6.03138	0.000155779	0.00100369
C5_00140C_A	1.14671	2.71631	0.000157836	0.00101585
C3_07040C_A	0.964059	4.2633	0.000158066	0.00101623
C6_01840C_A	0.803034	5.51632	0.000158666	0.001019
C1_05890W_A	-2.23765	0.722611	0.000161549	0.00103641
C1_01810C_A	1.0668	4.66537	0.000162925	0.00104412
CR_04170W_A	0.966745	6.74186	0.000163219	0.00104488
C7_01950W_A	-0.825936	6.45067	0.000163565	0.00104598
C2_02540W_A	0.949425	6.7713	0.000163896	0.00104698
C3_02960C_A	0.790982	5.68403	0.000164734	0.0010503
C3_04160W_A	-1.19176	3.52533	0.000164767	0.0010503
CR_02420W_A	1.14254	4.29762	0.000165069	0.00105111
CR_05970C_A	0.747785	5.77613	0.000168285	0.00107045
C1_07070C_A	1.05901	4.07236	0.000170479	0.00108326
C1_08580C_A	0.794464	6.60078	0.000170752	0.00108384
C2_09620W_A	0.915076	4.3998	0.000171393	0.00108676
C1_01680C_A	0.908875	4.5653	0.00017247	0.00109243
CR_07480W_A	0.743693	5.77959	0.000174306	0.00110213
CR_02680W_A	-0.942413	4.59936	0.000174369	0.00110213
C1_08920W_A	0.824385	5.0063	0.000176439	0.00111404
C1_09640W_A	-0.847008	9.96929	0.000180157	0.00113632
CR_09330C_A	0.853405	7.87468	0.000181589	0.00114415
CR_03810W_A	0.816256	5.23475	0.000182019	0.00114565
C7_04080C_A	-2.12898	0.638945	0.000182577	0.00114795
C6_02060W_A	-0.821864	7.29145	0.000182775	0.001148
C2_07180W_A	-1.4956	5.1311	0.000183201	0.00114947
C2_05440W_A	1.26142	4.92528	0.00018482	0.00115841
C3_01530C_A	-1.1517	7.85104	0.000185017	0.00115844
C3_05270C_A	-0.820614	6.06927	0.000187296	0.00117148
C5_01300C_A	-0.971042	4.3644	0.000189246	0.00118244
C5_04980W_A	-1.16317	4.06438	0.000189966	0.00118571
C3_07550C_A	1.38752	4.12068	0.000191143	0.00119181
C3_00530C_A	-1.10382	5.59573	0.000192085	0.00119644
C1_04730C_A	0.745178	6.36435	0.000192401	0.00119716
C6_00630W_A	-1.39075	3.67811	0.000200345	0.00124406
C1_13030C_A	-0.952062	8.89582	0.000200353	0.00124406
C1_13660W_A	-0.775065	5.71253	0.000201853	0.00125208
C1_05510C_A	-0.892817	5.76663	0.000202102	0.00125232
C1_14080W_A	0.882237	7.03144	0.000205103	0.00126961
C2_03670W_A	-1.46753	3.87567	0.000207347	0.00127992
C1_01390C_A	-0.884788	7.17974	0.000207395	0.00127992
C2_04580W_A	0.836673	7.01773	0.00020741	0.00127992
C4_00520W_A	0.845403	5.17245	0.000209832	0.00129353
C4_03970W_A	-1.69824	2.51612	0.000212769	0.00131029
C5_04570C_A	0.936999	7.73421	0.000214503	0.00131961
C4_04320W_A	0.929525	7.56692	0.000215395	0.00132374
C1_02370C_B	-0.982647	5.63763	0.000219801	0.00134943
CR_03610C_A	0.768627	7.24607	0.000220593	0.00135291
C4_02130W_A	1.10506	4.19791	0.000221134	0.00135484
C2_04680W_A	0.801227	5.44024	0.000223927	0.00137055
C4_00430W_A	-0.840426	5.63859	0.000224206	0.00137086
C7_01660C_A	0.750232	5.7949	0.00022894	0.00139838
C1_09590C_A	-1.63082	2.49629	0.000229428	0.00139993
C4_05350W_A	-0.998167	6.77235	0.000231892	0.00141353
C1_01580W_A	0.744485	5.84281	0.000233216	0.00142015
C4_04950W_A	-1.1277	3.53327	0.000236423	0.00143822
CR_06050W_A	-0.847034	7.70868	0.000237761	0.00144489
CR_08960C_A	-0.924846	5.45111	0.00023841	0.00144629
C1_10360C_B	-0.904366	6.07314	0.000238473	0.00144629
C1_02400C_B	-0.879415	5.88881	0.00023888	0.00144729
C5_04700C_A	-0.860331	9.74749	0.000239344	0.00144864
C1_04620W_A	-0.854855	8.07186	0.000243565	0.00147173
C2_01900C_A	-1.05763	6.63108	0.000243651	0.00147173
C5_00950C_A	-0.774024	6.80554	0.000244196	0.0014721
C7_02380C_A	0.820257	8.6822	0.000244203	0.0014721
C6_01470W_A	1.47416	1.90408	0.000244694	0.00147357
C2_02430W_A	0.993873	5.93238	0.000248755	0.00149652
C5_02800C_A	-1.72151	1.42315	0.000251168	0.00150826
C6_04200C_A	-1.35766	2.43174	0.000251209	0.00150826
C2_09120C_A	2.14638	0.169918	0.000252645	0.00151537
C2_01630W_A	-1.69792	4.87063	0.000253199	0.00151717
C5_02820C_A	-0.755217	6.15435	0.000253676	0.00151749
C1_09840C_A	-0.858371	6.84999	0.000253944	0.00151749
C2_09700W_A	-0.969337	4.54687	0.000254013	0.00151749
C1_00770C_A	0.982036	3.99909	0.000254619	0.0015196
C5_00640C_A	0.739372	6.02213	0.000257999	0.00153824
C1_01800W_A	-0.797833	5.88679	0.000258384	0.001539
CR_01720W_A	-0.820118	6.53746	0.00026068	0.00155007
C4_05810W_A	0.858236	5.86265	0.000260872	0.00155007
C3_02590W_A	-0.838143	7.09161	0.000261257	0.00155007
C1_02900C_A	-0.774125	5.72474	0.000261277	0.00155007
C3_06230W_A	0.79234	5.59862	0.000265928	0.0015761
C5_02260C_A	-0.832368	6.93005	0.000269295	0.00159448
C2_05210W_A	-1.00947	4.09105	0.000270137	0.00159789
C4_06190C_A	-0.888342	5.62056	0.000276499	0.0016339
C1_12310C_A	1.26609	4.69252	0.000281599	0.00166241
C1_01260C_A	-0.866786	5.48033	0.000282534	0.00166628
C7_02910W_A	0.7813	10.3983	0.000283551	0.00167064
C2_01120W_A	0.844608	10.0343	0.000285073	0.00167795
CR_10840C_A	0.810706	7.90762	0.000286126	0.0016825
C4_00890W_A	-0.985396	10.6198	0.000287294	0.00168771
C4_05340W_A	-0.761549	6.12924	0.000288558	0.00169348
C2_03310C_A	-0.807709	6.02025	0.000290024	0.00169896
CR_04140W_A	0.76659	6.86179	0.00029006	0.00169896
C2_04590C_A	0.897588	7.97917	0.000295802	0.00173091
C7_03850W_A	1.19753	4.71931	0.000296712	0.00173451
CR_01540W_A	-0.874165	5.8785	0.000296998	0.00173451
C2_06830C_A	-0.77984	6.65442	0.000298382	0.00174009
C1_06720C_A	0.958897	3.5331	0.000298534	0.00174009
C7_00150W_A	0.742891	7.18732	0.000300427	0.00174942
C7_02240W_A	-1.51589	1.87497	0.000302309	0.0017574
C1_04040C_A	0.872568	5.71445	0.000302384	0.0017574
C4_06090C_A	-0.81823	5.88559	0.000305515	0.00177388
C2_03360W_A	0.772182	6.79421	0.00031108	0.00180445
C7_03340C_A	-1.05237	4.00709	0.000314058	0.00181923
C2_06860W_A	-0.928879	7.49859	0.000314236	0.00181923
C3_06470W_A	-0.843591	7.2394	0.000316921	0.001833
CR_02260C_A	-0.903666	4.77522	0.00031846	0.00184013
CR_06700C_A	0.851559	6.05123	0.000318797	0.0018403
C2_02510W_A	1.02723	6.83741	0.000321936	0.00185663
C7_01070C_A	-1.05784	8.5245	0.000323073	0.0018614
CR_10860C_A	0.818686	5.3336	0.000328998	0.00189371
C6_01310W_A	-1.86374	1.13289	0.000330427	0.00190011
C2_03090C_A	0.752849	5.52225	0.000331942	0.001907
C7_02660C_A	-1.28761	4.52464	0.000333091	0.00191176
C4_02560C_A	-1.35346	2.48797	0.000334954	0.00191984
C2_00410C_A	0.815398	5.51778	0.00033514	0.00191984
C1_03280W_A	0.71023	6.64352	0.000343344	0.00196496
C5_05140W_A	-0.819848	5.8214	0.000344387	0.00196883
C2_01580W_A	1.08574	4.25708	0.000344676	0.00196883
C1_12150C_A	-0.915495	4.42757	0.000345299	0.00197051
C4_04140W_A	1.48509	1.96128	0.000348417	0.00198641
C7_00870W_A	-1.33007	2.44134	0.000350753	0.00199783
CR_00570W_A	0.741227	5.65916	0.000351912	0.00200252
C5_02570W_B	-0.914167	5.74983	0.000352991	0.00200675
C1_04640W_A	-0.767694	7.4347	0.000354954	0.002016
C1_13860C_A	0.765837	10.2922	0.00035767	0.00202951
C3_07490W_A	0.732063	5.56315	0.000358614	0.00203206
C2_02740C_A	0.954214	6.83074	0.000358799	0.00203206
C2_04510W_A	1.00979	4.28002	0.000359249	0.00203269
C1_04330W_A	-1.05379	7.60251	0.000366982	0.00207448
C7_01280C_A	0.973618	3.44781	0.000367857	0.00207747
CR_07850W_A	-0.790436	6.05404	0.000368401	0.00207858
C5_00500W_A	-0.901581	8.8146	0.000370464	0.00208826
C3_03980C_A	-1.05094	3.44253	0.000371228	0.0020906
C1_05140W_B	-0.856438	9.98807	0.000375234	0.00211118
C7_03020C_A	-0.745076	6.87205	0.000379904	0.00213544
CR_07300W_A	-1.58023	2.2152	0.000383463	0.00215343
C6_02040W_A	0.855018	7.68247	0.0003869	0.0021707
CR_09670C_A	0.737695	5.46843	0.000387914	0.00217267
C2_04820W_A	0.799549	4.88073	0.000387977	0.00217267
CR_06040W_A	-0.861627	7.05841	0.000389978	0.00218184
C2_07220W_A	-0.783069	7.82196	0.000395724	0.00221168
C6_03280W_A	-2.23565	0.376625	0.00039605	0.00221168
C1_01380C_A	-0.732953	6.38605	0.000397404	0.00221718
C1_07990C_A	-1.02353	4.36301	0.000400378	0.00223169
C2_06720W_A	-0.81984	5.43507	0.000401585	0.00223634
C5_05460C_A	-0.820729	4.89203	0.000402758	0.00224079
C3_04700W_A	1.01706	4.14915	0.000405849	0.00225589
C6_00210W_A	0.836212	5.11917	0.000422808	0.00234798
C1_02850W_A	0.967582	4.78347	0.000424325	0.00235422
CR_02140W_A	-0.768698	8.47734	0.000430543	0.00238651
C1_09730W_A	-0.806293	5.01878	0.000431929	0.00239198
CR_08400C_A	0.826899	5.52003	0.000437891	0.00242276
C7_02110W_A	-0.739817	6.09781	0.000442794	0.00244762
C3_05580C_A	0.962291	6.22715	0.000444119	0.00245268
C1_01420C_A	0.706308	6.44671	0.000445096	0.00245581
C7_00570W_A	0.908815	7.13479	0.000450409	0.00248232
C4_00820W_A	1.02907	4.64933	0.000450729	0.00248232
C2_04080W_A	1.14441	6.53815	0.000453312	0.00249426
CR_00600C_A	-0.751186	5.98672	0.000457686	0.00251602
C1_00710C_A	-0.804824	10.5114	0.000464315	0.00255012
C2_10690W_A	0.69372	5.93042	0.000468112	0.00256862
C4_01080W_A	0.733599	5.66488	0.000469427	0.00257347
CR_01340W_A	-1.2465	3.34381	0.000470491	0.00257695
C3_02770C_A	-0.823182	5.33391	0.00047106	0.00257771
CR_07060C_A	-1.18419	2.66926	0.000482285	0.00263673
C3_02760C_A	-0.744253	6.7351	0.000484417	0.00264597
C2_07750W_A	-0.72891	6.4465	0.000495856	0.00270172
C3_07460W_A	-0.712514	6.66885	0.000496367	0.00270172
C3_05210C_A	-0.796955	7.31283	0.000496696	0.00270172
C1_04370C_A	0.771714	5.6476	0.000496723	0.00270172
CR_00910W_A	-0.875251	11.3728	0.000496879	0.00270172
C4_05900C_A	-0.793672	8.90141	0.000500225	0.00271599
C2_02120W_A	0.813925	5.02669	0.00050041	0.00271599
C1_14380C_A	-0.884247	5.89812	0.000502529	0.00272503
C2_01990C_A	-0.803803	6.72778	0.000520155	0.00281805
C6_02300C_A	-1.02985	4.0782	0.000523619	0.00283426
C1_02580W_A	-1.16079	2.81717	0.000529325	0.00286256
C7_03560W_A	1.251	2.24029	0.000538607	0.00291013
C1_10780C_A	0.988268	4.95652	0.00054638	0.00294947
C3_06850W_A	-1.13708	3.51185	0.000554915	0.00299284
C2_05340C_A	0.783573	5.99181	0.000557298	0.003003
C3_02340W_A	-1.00171	4.53884	0.000560524	0.00301767
C1_03720C_A	-0.728524	6.09709	0.000562157	0.00302374
CR_04760C_A	-0.794971	5.43608	0.000568552	0.00305539
CR_02340W_A	-1.38991	1.78567	0.000571924	0.00307076
C1_08840W_B	-1.14147	3.9445	0.000572669	0.00307201
C4_04550C_A	-0.705488	5.92564	0.000574108	0.00307697
CR_07240C_A	0.752823	8.44128	0.000576667	0.00308792
C2_09070C_A	0.719185	6.53267	0.000577318	0.00308865
C4_02870C_A	0.818149	7.68105	0.000583521	0.00311905
C2_02160W_A	1.02348	3.05726	0.000584376	0.00312084
CR_08070W_A	-0.719495	7.04816	0.000588895	0.00314217
C2_10610W_A	-0.777579	7.05754	0.000591295	0.00315217
C1_03230C_A	1.04263	7.07613	0.000593667	0.003162
C2_07190C_A	0.76213	6.69275	0.000595963	0.00317141
C4_04770C_A	-0.864418	4.71889	0.000597962	0.00317923
C6_04470C_A	-0.735216	7.3028	0.000605147	0.00321457
C5_01980C_A	-0.818806	5.40759	0.000606452	0.00321865
C3_05140C_A	0.952534	4.62442	0.000610723	0.00323845
C6_02800W_A	-0.826932	5.94163	0.000611762	0.0032411
C4_04480C_A	0.74707	10.8214	0.000617139	0.0032667
CR_05330W_A	-0.978819	5.04983	0.000618991	0.00327361
C2_04430W_A	-1.68899	1.3336	0.000619949	0.00327578
CR_01630C_A	-1.38386	4.08116	0.000625476	0.00330207
C4_02940W_A	0.713164	7.79415	0.000629719	0.00332155
CR_04240C_A	1.02368	6.66214	0.000632444	0.00333266
C7_02790C_A	0.703634	6.14026	0.000632938	0.00333266
C3_02630C_A	-0.748684	6.05599	0.000638811	0.00336058
C4_03480C_A	-1.42336	2.16733	0.000639362	0.00336058
C3_07320W_A	0.684063	5.78648	0.000642442	0.00337381
C5_05100C_A	-0.788854	6.27941	0.000643109	0.00337435
C7_00170W_A	0.738171	5.06654	0.000645588	0.00338376
C5_00260W_A	0.958336	7.46541	0.000646031	0.00338376
C1_08500C_A	0.895023	11.4423	0.000649679	0.00339989
C2_00580C_A	0.701402	6.79699	0.000654052	0.00341979
CR_09480W_A	-1.00423	6.00543	0.000657061	0.00343069
C3_01930W_A	-1.37357	2.32409	0.000657282	0.00343069
C1_03190C_A	-0.766961	11.5804	0.00066566	0.00347139
C3_02240C_A	-0.898338	7.94343	0.000666512	0.00347281
C2_01470W_A	0.738229	5.64161	0.000670095	0.00348845
C3_07180C_A	-0.696661	6.00243	0.000676008	0.00351618
C3_05320W_A	0.722322	6.1404	0.000681428	0.0035413
C6_03200W_A	0.888563	4.70762	0.000682415	0.00354335
C3_02180C_A	0.760145	5.73489	0.000684543	0.00355133
CR_01960C_A	1.01548	3.43588	0.000690143	0.00357728
C6_01170W_A	0.952493	5.44499	0.000691791	0.00358273
C5_01680C_A	0.818945	5.35505	0.000696798	0.00360554
C2_06630C_A	-1.54794	4.38357	0.000699381	0.00361578
C7_03540C_A	0.883732	5.11495	0.00070687	0.00365135
C2_10870W_A	-0.710632	6.31879	0.000713294	0.00368009
C1_00830W_A	-0.769677	5.22449	0.000713663	0.00368009
C3_02260C_A	-0.721075	7.48806	0.00072153	0.00371746
C7_04310C_A	0.851441	5.09651	0.000725752	0.003736
C2_02410W_A	0.71016	6.05176	0.000736221	0.00378511
C3_06380W_A	1.10332	4.92767	0.000736934	0.00378511
C3_06160C_A	1.10332	4.92767	0.000737187	0.00378511
CR_02920C_A	-1.60682	1.19756	0.00073896	0.00379097
C4_06080W_A	-1.10005	3.44056	0.000744543	0.00381484
CR_10500C_A	-0.795234	5.53022	0.000744886	0.00381484
C4_01830C_A	0.884473	3.77877	0.000746649	0.0038206
C6_02730W_A	0.688403	7.10141	0.000749405	0.00383143
C6_00300C_A	0.689883	6.69553	0.0007528	0.0038455
C5_01230C_A	0.686821	7.11942	0.000759145	0.00387461
C1_04930C_A	1.45639	1.74016	0.000763276	0.00389238
C7_02340C_A	0.839024	4.92323	0.000774991	0.00394741
C2_05900W_A	-1.57758	1.62992	0.000775385	0.00394741
C3_07610W_A	0.730656	6.3887	0.00077918	0.00396337
C2_00080C_A	-0.759952	5.43647	0.000783481	0.00398186
CR_07620W_A	-0.731888	8.56852	0.00079214	0.00402018
C5_01050C_A	0.762989	5.0065	0.000792362	0.00402018
C6_01400W_A	-1.18946	3.02768	0.000793701	0.00402357
C5_05280C_A	0.801464	4.63434	0.00080006	0.00405238
C6_00410C_A	0.716082	6.19129	0.000801172	0.00405458
CR_03760W_A	0.716155	5.11191	0.000802795	0.00405807
C1_13730C_A	0.968669	4.50374	0.000803683	0.00405807
CR_07670W_A	0.872406	4.16479	0.000803893	0.00405807
C4_06410W_A	1.16839	3.04297	0.000808944	0.00408013
C3_02130W_A	0.901379	6.24049	0.000810928	0.00408669
C1_09610W_A	1.00807	3.15604	0.000817298	0.00411533
C4_04760C_A	-0.698021	6.7376	0.00083707	0.00421135
C7_02450W_A	-0.778821	6.7402	0.000838654	0.00421578
C7_01030C_A	0.916188	6.64001	0.000841082	0.00422444
C7_02070W_A	-1.24239	2.10141	0.000845067	0.0042409
C2_03160C_A	-0.781361	9.92605	0.000848728	0.00425571
C4_06260W_A	-0.856924	4.52462	0.000860828	0.00431278
C3_05860C_A	1.16974	2.95917	0.000861642	0.00431325
C5_03490C_A	0.729903	5.234	0.000863856	0.00431945
C6_02030C_A	0.865107	4.09662	0.000864322	0.00431945
CR_01600C_A	-1.21246	4.46995	0.000865867	0.00432187
C3_07540C_A	0.859603	4.11973	0.00086625	0.00432187
C3_04650W_A	1.12509	2.83675	0.00086735	0.00432376
C5_04160W_A	-0.884847	4.8496	0.000870461	0.00433534
C4_02050W_A	0.686327	5.69014	0.000871419	0.00433534
C7_01680C_A	-1.04999	6.18869	0.000872055	0.00433534
C3_03730C_A	0.959392	4.75247	0.000872568	0.00433534
C2_08950W_A	-0.721249	5.65692	0.000874892	0.00434329
CR_04580W_A	0.687625	6.34963	0.000881756	0.00437374
C2_05890C_A	-0.830925	8.82792	0.000886086	0.00439158
C1_12810W_A	-0.771897	5.56144	0.00088964	0.00440556
C3_03830W_A	-0.890622	5.73316	0.000893538	0.00441871
C1_10630C_A	0.958813	3.73259	0.000893772	0.00441871
CR_01910C_A	1.08131	3.56908	0.000908053	0.00448561
C2_09130C_B	-0.715907	5.73172	0.000918616	0.00453406
C2_06340W_A	-1.10317	2.58826	0.000919585	0.0045351
C1_05960W_A	0.694131	6.69466	0.000925357	0.00455982
C5_00100C_A	1.0012	3.80808	0.000935866	0.00460781
C4_05970W_A	0.854433	4.89628	0.000938895	0.00461893
C7_02130W_A	-2.51628	0.124447	0.00094104	0.00462569
C3_01060W_A	1.1305	2.31736	0.000951822	0.00467485
C4_06480C_B	-0.777655	6.76195	0.000968895	0.00475481
C4_03960W_A	-1.10524	4.05972	0.000975511	0.00478336
C1_11650W_A	0.700514	9.30589	0.000979699	0.00479996
C1_14430C_A	-0.725934	5.94236	0.000980827	0.00480157
C5_00870C_A	1.81976	0.485213	0.000983646	0.00481143
CR_03720W_A	0.751273	9.20525	0.000992886	0.00484886
C1_11160C_A	0.752608	4.82907	0.000992915	0.00484886
C3_02170C_A	0.655279	5.99349	0.000999056	0.00487487
CR_02560C_A	-0.81716	6.1189	0.00100339	0.00489206
C7_00190W_A	-0.785699	5.96111	0.00100542	0.00489796
C3_07650C_A	0.951486	3.15002	0.00100905	0.00491165
C5_01430C_A	0.96025	3.6429	0.00102207	0.00496338
C7_02120C_A	0.818461	4.70181	0.0010221	0.00496338
C3_01420C_A	0.786832	4.58848	0.00102216	0.00496338
C6_00680C_A	0.962955	3.58628	0.00102451	0.00497072
C2_04540C_A	-0.718332	6.10842	0.00102864	0.00498676
C1_10250C_A	1.19347	3.12205	0.00103671	0.00502179
C7_03400C_A	0.70289	5.87099	0.00103902	0.00502891
C1_13080W_A	-1.37281	2.32285	0.00104021	0.00503063
C1_01130W_A	-0.670956	6.89244	0.00105509	0.00509847
CR_06450W_A	0.887096	3.37827	0.00105798	0.00510829
C1_11260C_A	-1.84916	0.821335	0.00106894	0.00515706
C7_00670C_A	0.663123	5.96174	0.00107011	0.00515857
CR_08520C_A	-0.787323	4.92846	0.00107893	0.00519689
C2_05460W_A	0.751991	10.2485	0.00108638	0.00522857
C7_00100W_A	-0.785141	9.14831	0.00108834	0.00523383
C7_03610C_A	-0.893748	7.01143	0.00109094	0.00524213
C2_06390C_A	0.771948	9.14945	0.00110026	0.00528133
C3_04080W_A	0.869509	8.18381	0.00110086	0.00528133
C4_00970C_A	0.854919	6.75993	0.00110677	0.0053054
C3_03190C_A	0.67698	5.36003	0.00110959	0.00531467
CR_01420W_A	-0.66643	6.39406	0.00111633	0.00534268
C6_02310W_A	-0.815235	5.47475	0.00111796	0.00534623
C3_04120C_A	-0.692579	5.91819	0.00112907	0.00539475
C2_00960C_A	-0.834911	7.81613	0.00112991	0.00539475
C1_04130W_A	0.818457	5.94805	0.00113557	0.00541745
C1_10800C_A	0.663167	6.23898	0.00113959	0.00543234
C1_06630W_A	-0.789688	6.19066	0.00115765	0.00551404
C7_00830C_A	0.689962	6.86229	0.00116262	0.00553327
C3_04320W_A	-0.764756	5.07398	0.00116431	0.00553693
CR_10480W_A	-0.697838	5.77546	0.00117266	0.00557221
C1_01220C_A	0.890155	3.35539	0.00118279	0.00561591
C5_04900C_A	0.691115	5.31816	0.00119264	0.0056582
C6_00870C_A	-0.775083	10.4619	0.00119716	0.00567241
C3_03480C_A	-0.766327	8.07771	0.00119753	0.00567241
C6_04350C_A	0.732617	6.83369	0.00120534	0.00570488
C1_14220C_A	0.860548	6.92877	0.00120907	0.00571611
C4_00510C_A	0.811347	5.08008	0.00120962	0.00571611
C4_01690C_A	0.708777	6.50667	0.00122177	0.005769
C5_00200C_A	-0.748038	8.46483	0.00122351	0.00577266
C3_06060W_A	0.79265	5.59465	0.00122524	0.00577625
C5_03290C_A	1.09234	3.97597	0.00123533	0.00581924
CR_00820C_A	-0.89215	6.30868	0.00123728	0.00582388
C7_02810W_A	0.721527	5.08294	0.00124991	0.00587869
C2_09870W_A	-0.726367	7.53453	0.00125829	0.00591071
C1_10430W_A	1.21445	1.7139	0.00125869	0.00591071
C1_11200W_A	0.738533	5.9713	0.00125991	0.00591182
C1_02530C_A	-0.971794	9.63228	0.00126327	0.00592293
C3_06800C_A	-0.745091	6.13435	0.00126961	0.005948
C4_01140C_A	0.935782	3.87364	0.00127436	0.0059656
C1_03670C_A	0.731299	5.45356	0.00128098	0.00599191
C1_12060C_A	-1.00391	3.93944	0.00128869	0.00602329
C2_03270W_A	0.801489	9.95564	0.00129595	0.00605246
C2_05640W_A	-0.695862	5.7946	0.00130166	0.00607441
C2_06850W_A	1.01356	3.33602	0.00130322	0.00607694
C5_01580C_A	0.716634	11.2408	0.00131008	0.0061042
CR_04510W_A	0.76705	10.4272	0.00132109	0.00615049
C5_04620C_A	0.817888	4.21135	0.00132207	0.00615049
C3_01470W_A	-0.79008	7.8373	0.001324	0.00615469
CR_07100W_A	0.724509	7.29537	0.00132935	0.00617479
C6_00730W_A	-1.54052	1.29497	0.0013425	0.00623102
C2_04960C_A	1.00314	3.9631	0.00134676	0.00624597
C3_01730C_A	-0.759341	8.78338	0.0013519	0.00626497
C2_00930C_A	0.798633	4.13144	0.00135328	0.0062665
C3_02100W_A	-0.903267	6.11394	0.00135738	0.00628065
C2_07200W_A	-0.710628	6.44878	0.00135959	0.00628599
C7_03230C_A	-0.840179	4.99845	0.00137557	0.00635496
C6_04530C_A	0.796855	6.10885	0.00137665	0.00635508
C3_05520C_A	0.628019	6.88367	0.00139509	0.00643032
C1_13980C_A	-0.814438	5.55934	0.0013951	0.00643032
C3_00570C_A	-0.762792	6.77351	0.00140085	0.00645186
C5_02470W_B	-0.73803	7.81757	0.00142126	0.00653737
C3_01980C_A	1.11425	5.76522	0.00142159	0.00653737
C1_09650W_A	0.702261	5.98206	0.00142637	0.00655431
C1_03710C_A	-0.867156	7.5172	0.00143238	0.00657689
CR_07750C_A	0.78312	5.20135	0.00143814	0.00659827
C1_13580W_A	0.681417	7.12765	0.00144162	0.00660917
C1_10350C_A	0.620606	6.56353	0.00144325	0.00661159
C1_07360W_A	-0.678746	7.15986	0.0014454	0.00661638
C1_04000C_A	-0.883753	5.56272	0.00145139	0.00663874
C7_01320W_A	-0.847528	6.93898	0.00145818	0.00666471
C2_03260W_A	0.787032	4.20443	0.00146819	0.00670535
C1_06370C_A	2.02981	1.78204	0.00148726	0.00678723
C1_10030W_A	0.857259	6.08359	0.00150379	0.0068574
CR_10550W_A	0.765146	6.25635	0.00150492	0.0068574
CR_02570C_A	-0.734852	5.52822	0.00150769	0.00686032
C2_04120C_A	0.953245	4.71745	0.00150785	0.00686032
C1_13400C_A	-0.715138	8.20246	0.00151053	0.00686728
CR_02050C_A	-0.714672	7.07027	0.00151194	0.0068685
C1_02830W_A	0.805034	4.2054	0.00152732	0.00693313
C3_06400C_A	-0.686896	7.18007	0.00153372	0.00695687
C3_02970C_A	-0.646878	6.48608	0.00155708	0.00705252
C1_04220C_A	-0.860259	5.82279	0.00155716	0.00705252
C4_03830W_A	0.754152	5.09067	0.00158504	0.00717013
C2_02780C_A	-0.793456	4.50457	0.00158552	0.00717013
C3_06820C_A	-0.677384	6.39913	0.00158691	0.007171
C2_00600C_A	-0.70398	6.38961	0.00160622	0.00725279
C5_04860C_A	-0.7526	5.05807	0.00161502	0.00728705
C4_05650W_A	0.995836	4.75086	0.00161746	0.00729257
C4_07050W_A	1.22734	1.55841	0.00162983	0.00734282
C1_04400C_A	0.674557	7.9464	0.0016402	0.00738398
C6_01960W_A	0.832743	4.5726	0.00164747	0.00741113
C6_03850C_A	-0.711506	11.8866	0.00169974	0.00764052
C5_00150C_A	0.683721	8.10779	0.0017071	0.00766786
C3_02420C_B	0.986668	3.2489	0.00170902	0.00767074
C2_03320W_A	-0.712738	7.37365	0.00171854	0.00770771
C5_02990W_A	0.978591	3.33966	0.00172333	0.00772073
C1_00980W_A	1.00206	4.78486	0.00172402	0.00772073
C2_00790C_A	-0.660723	7.13729	0.00173033	0.00774319
C4_07080C_A	-0.737384	6.16853	0.00174204	0.0077898
C5_03350W_A	0.732246	8.72127	0.00174984	0.00781881
C3_00330W_A	0.790058	6.20333	0.00175817	0.00785019
C1_01640W_A	0.65939	7.85931	0.00176038	0.00785422
C3_03080W_A	-0.637441	6.2506	0.0017654	0.00787075
C5_02240W_A	-0.945245	3.80238	0.00177114	0.00789046
CR_10830C_A	0.786031	5.02689	0.00177697	0.00791055
C5_03850W_A	0.71411	5.14537	0.00178046	0.0079135
C5_01820W_A	0.664566	6.68361	0.00178083	0.0079135
C2_00480C_A	0.92467	4.69365	0.0017816	0.0079135
C2_10530C_A	-0.632579	6.74433	0.00178421	0.00791927
CR_00830W_A	-0.709199	4.98558	0.00181017	0.00802852
C6_04520W_A	-0.807407	10.5922	0.00181356	0.00803761
C4_05220C_A	-1.00789	4.95583	0.00181642	0.00804434
C2_04550C_A	0.835423	7.83688	0.00182547	0.00807843
C3_04540C_A	-0.654496	5.76965	0.00184303	0.00815012
C2_05570C_A	0.627999	5.72051	0.00184535	0.0081526
C2_00810C_A	-0.85203	4.72281	0.00184644	0.0081526
C3_01230C_A	2.05612	-0.159966	0.00184838	0.0081526
C7_03140W_A	-1.23412	2.83196	0.00184903	0.0081526
CR_01010W_A	-0.950392	4.94785	0.00186974	0.00823784
C2_01310W_A	-0.771395	5.97682	0.00187496	0.0082548
C6_02120W_A	0.75012	8.6801	0.00188018	0.00827171
C7_04240C_A	0.671637	6.48914	0.00188437	0.00828404
CR_00590W_A	0.852928	4.13589	0.00188593	0.00828482
CR_02350C_A	-0.674256	8.04256	0.0018956	0.00832121
CR_09370W_A	0.65917	7.96056	0.00191354	0.00838992
C2_02270C_A	0.831855	4.71665	0.00191406	0.00838992
C1_12950W_A	-0.716361	5.68465	0.00195939	0.00857978
C3_02020W_B	0.854285	6.13904	0.00196023	0.00857978
C2_01560W_A	-0.67818	6.98322	0.0019643	0.00859131
C1_13540W_A	0.704866	5.10806	0.00197219	0.00861954
CR_04160C_A	0.962256	5.35578	0.00198216	0.00865579
C5_03380W_A	-0.830917	5.47684	0.00198338	0.00865579
C7_03530C_A	1.00135	2.49835	0.00199334	0.00869295
C1_09030C_A	0.686122	8.15075	0.00199785	0.00870629
C2_07700C_A	-1.01536	2.77031	0.00200166	0.0087134
C1_12070C_A	-0.823539	4.91996	0.00200239	0.0087134
C1_13940W_A	0.703264	8.96516	0.00201349	0.00875532
C1_09050W_B	-0.647564	5.90723	0.00201504	0.00875571
C7_04190C_A	0.780078	5.87504	0.00201912	0.00875754
C2_02760W_A	0.703338	6.5704	0.00202	0.00875754
C1_11280W_A	0.861833	4.13676	0.00202076	0.00875754
C4_02850W_A	0.63502	6.00955	0.00202131	0.00875754
C4_04560C_A	-0.694548	6.07269	0.00203631	0.00881617
CR_10250C_A	0.666745	8.57633	0.00205058	0.00887152
C3_05430W_A	-0.807096	4.63179	0.00205406	0.0088802
C4_05460C_A	0.758612	5.43303	0.00208251	0.00899668
C2_09760W_A	-0.710395	5.97402	0.00208417	0.00899736
C4_05230C_A	0.95026	4.38419	0.00209278	0.00902805
C5_04750C_A	0.851066	6.92695	0.00210717	0.00908356
C6_03370W_A	-0.683527	9.15758	0.0021168	0.00911851
CR_03470W_A	0.693936	4.84521	0.00213052	0.00917101
C1_09690W_A	0.853866	5.3885	0.00216036	0.00929279
C3_00800W_A	0.726807	4.74894	0.00216369	0.00930043
C2_08980C_A	-0.637189	6.37801	0.00217547	0.00934439
C7_03710C_A	0.813823	4.66743	0.00217875	0.00935179
C6_00370C_A	0.862106	8.55484	0.00218188	0.00935849
C2_10740C_A	0.676855	6.2618	0.00218387	0.00936034
C2_02250C_B	-0.718593	5.8754	0.00219494	0.00940105
C2_01330C_A	-0.727756	5.45578	0.002207	0.00944598
C4_02670W_A	-0.702206	5.06132	0.00222571	0.00951925
C6_00090W_A	-0.777014	5.63042	0.00223346	0.00954557
C7_03880C_A	1.07859	2.87383	0.00224347	0.00958153
C1_12110C_A	-0.778973	4.60823	0.00225865	0.0096395
C2_08450W_A	-0.848356	6.98159	0.00226218	0.00964767
C1_08140W_A	-0.682887	5.13474	0.00227074	0.00967729
C6_03300C_A	0.649514	6.32324	0.00227505	0.00968879
C1_12830C_A	0.729451	5.2148	0.00228507	0.00972454
C3_00250C_A	0.627362	7.19048	0.00229023	0.00973338
C1_11960C_A	-0.734421	6.61245	0.0022904	0.00973338
CR_02820W_A	0.645688	8.00314	0.00229378	0.00973935
CR_01360W_A	-0.844479	4.2995	0.00229634	0.00973935
C4_00610W_A	-0.67908	6.0887	0.00229672	0.00973935
C1_11560C_A	0.801877	3.96491	0.00229901	0.00973935
C7_00930W_A	0.684083	9.61223	0.00229993	0.00973935
C3_05910W_A	-0.816354	4.6455	0.00230616	0.00975883
C4_02340W_A	-0.691763	6.37216	0.00231202	0.00977621
C2_09400C_A	-0.635578	6.80511	0.00231353	0.00977621
C1_12670C_B	1.00673	2.9332	0.00232141	0.00980259
C1_08410C_A	-0.740679	9.88504	0.00234864	0.00991061
C3_03040W_A	-0.694629	9.53754	0.00236436	0.00996992
C4_00660W_A	0.64038	6.01344	0.00237045	0.00998855
C1_01060W_A	-0.71316	9.67296	0.00238264	0.0100329
C1_01070C_A	-0.650824	5.35926	0.00238879	0.0100517
C1_03320C_A	0.763818	4.79944	0.00240843	0.0101273
C1_05300C_A	0.60036	6.98642	0.00241164	0.0101315
C7_02600C_A	-0.62923	6.91609	0.00241282	0.0101315
C2_00990W_A	-1.32585	1.49543	0.00241643	0.0101395
C4_01420W_A	-0.767519	5.73095	0.00242435	0.0101656
C1_13750C_A	-1.10631	2.59207	0.00244544	0.0102469
C4_07110C_A	0.653049	10.236	0.00244854	0.0102527
C1_11140W_A	-0.773995	6.87732	0.00245333	0.0102636
CR_05560W_A	0.696376	5.06117	0.00245456	0.0102636
CR_02120C_A	-0.821078	4.58961	0.00245799	0.0102708
C2_05780C_A	-0.717313	7.81809	0.00246506	0.0102931
C2_02930C_A	0.904889	5.97526	0.0024678	0.0102974
C1_13830C_A	0.661011	8.38163	0.00247346	0.0103138
C6_02380W_A	0.639398	7.58116	0.00247668	0.0103201
C1_06110C_A	0.753164	5.09757	0.00249344	0.0103827
C5_00760W_A	-0.759123	6.69774	0.00249968	0.0104014
C1_12470W_A	-0.925042	3.682	0.00250297	0.0104079
C1_13510C_A	-0.653881	5.47037	0.00251873	0.0104662
CR_05550C_A	0.81995	6.12437	0.00252911	0.010502
C1_08150C_A	-1.10254	2.21497	0.00253157	0.010505
C2_05160C_A	0.802558	6.37046	0.00254262	0.0105435
C7_00090C_A	-0.745349	10.978	0.00254965	0.0105592
C1_05000W_A	1.11318	2.57268	0.00255148	0.0105592
C1_06700W_A	-0.755031	5.54067	0.0025517	0.0105592
C1_09130W_A	-0.911666	7.66148	0.00256484	0.0106063
C1_03790C_A	1.00939	7.36174	0.00256993	0.01062
C1_01990W_A	-1.75024	0.636428	0.00257468	0.0106323
CR_00670C_A	0.847958	3.06198	0.00257649	0.0106324
C3_05030W_A	0.619242	6.52509	0.00258237	0.0106494
C4_06720W_A	0.805361	8.63625	0.0026112	0.0107609
C2_01220W_A	0.616053	6.39141	0.00261618	0.010774
C4_04180C_A	0.773621	4.62193	0.00266053	0.0109491
C3_07440W_A	0.752282	9.13563	0.00266924	0.0109774
C7_01900W_A	0.730112	7.57588	0.00267228	0.0109824
C1_12740W_B	-0.64321	6.33461	0.0026898	0.0110428
C1_02630C_A	-0.617877	7.00818	0.00269067	0.0110428
C2_06430C_A	0.946756	2.58937	0.00269949	0.0110714
C4_02720C_A	-0.92311	3.31742	0.00270441	0.0110817
C2_05390C_A	1.19736	1.35853	0.00270571	0.0110817
C5_00340W_A	-0.656411	6.15914	0.00271983	0.011132
C1_07370C_A	-1.22683	7.17786	0.00272362	0.0111399
C5_02550C_A	0.839257	6.07744	0.00272688	0.0111456
C4_04130W_A	0.703213	4.7459	0.00273347	0.0111649
C3_06430W_A	-0.648461	6.70988	0.00273839	0.0111774
C6_02710C_A	-0.767081	11.9302	0.00274363	0.0111912
CR_08210C_A	0.96373	9.78329	0.00274799	0.0111943
C4_04400C_A	-1.86905	0.699051	0.00274813	0.0111943
C1_07200W_A	-0.695444	7.6916	0.00275331	0.0112078
C1_10710C_A	-0.909733	3.31494	0.00276546	0.0112496
C4_06210C_A	0.745237	6.89439	0.00277053	0.0112625
C3_01890C_A	-0.649413	8.18109	0.00280481	0.0113942
C6_04310W_A	0.906998	3.99795	0.00281242	0.0114173
C4_05560C_A	-0.711959	6.91533	0.00281526	0.0114211
C1_07800W_A	0.770089	3.95003	0.00283327	0.0114864
CR_08430W_A	-0.682455	7.71277	0.00283591	0.0114894
CR_03090C_A	-0.704067	8.43744	0.00284207	0.0115012
C2_05750W_A	0.969879	5.4611	0.00284266	0.0115012
C2_03540W_A	-0.654152	6.95726	0.00285303	0.0115353
CR_00440C_A	-0.695211	7.5525	0.00287348	0.0116102
C2_04160W_A	0.797145	4.03188	0.00287923	0.0116256
C4_07020C_A	-1.62924	0.661888	0.00289229	0.0116704
C1_00420W_A	0.607257	5.97013	0.00290589	0.0117114
C1_14290C_A	-0.690805	10.18	0.00290666	0.0117114
C5_00060C_A	-0.738615	6.93661	0.00290832	0.0117114
C1_06090C_A	-0.661472	5.7875	0.00291674	0.0117298
C5_01190W_A	0.71407	4.94001	0.00291679	0.0117298
C2_09490W_A	-0.650523	5.70625	0.00292277	0.011746
CR_05630W_A	0.900618	4.93675	0.00294213	0.0118158
C1_09010W_B	-0.674388	6.01249	0.00296917	0.0119165
C3_04330C_A	-0.692083	6.86346	0.00299668	0.0120188
CR_02860W_A	-0.671416	9.89965	0.00301346	0.012078
CR_02850C_A	0.649081	5.5031	0.00301921	0.012093
C2_06770W_B	0.761501	4.10909	0.00302187	0.0120956
C5_01010W_A	-0.842149	5.66735	0.00303125	0.012125
C6_04120C_A	-0.746882	5.335	0.00303562	0.0121344
C1_04840C_A	-0.889621	5.35725	0.00304558	0.0121661
C3_07580W_A	0.849909	4.58267	0.00307302	0.0122675
C5_03880C_A	-1.44437	1.41271	0.00309517	0.0123477
C5_02040W_A	0.594731	6.28446	0.00311009	0.012399
C3_05470W_A	-0.706029	6.47098	0.00312017	0.0124309
C1_02870W_A	-0.623721	5.86989	0.00312773	0.0124527
C5_02630C_A	0.993602	2.7143	0.00313959	0.0124916
C2_00620C_A	-0.769235	4.38817	0.00314345	0.0124977
C1_08750W_A	0.785246	3.58848	0.00314659	0.0124977
C5_05170W_B	-0.67687	6.79959	0.00314736	0.0124977
CR_09800C_A	0.710684	6.10946	0.00315344	0.0125135
CR_09050C_A	-0.823454	4.33185	0.00316215	0.0125398
CR_05710C_A	-0.777554	4.48683	0.00319955	0.0126797
C2_09630C_A	0.942558	2.4437	0.00321367	0.0127272
CR_08720W_A	-0.908913	3.71402	0.00324139	0.0128285
C4_02370C_A	-0.756243	13.1553	0.00324352	0.0128285
C6_04160C_A	0.762384	6.46061	0.00325542	0.0128671
C5_03050C_A	-1.02716	2.77789	0.00326016	0.0128773
C1_02450C_A	0.826424	4.56248	0.00326701	0.0128959
C1_06760C_B	0.695932	5.69215	0.00327019	0.0128999
C1_12030W_A	-0.689064	10.6526	0.00328088	0.0129336
C5_04400W_A	-1.55174	1.08378	0.00328569	0.012944
C5_00180W_A	0.634023	7.13097	0.00330612	0.0130159
CR_04110W_A	1.00077	4.63073	0.00333391	0.0131167
C4_04590W_A	-0.806557	8.67985	0.0033478	0.0131627
C6_03340C_A	0.627522	7.86203	0.00336571	0.0132245
CR_02630C_A	0.848621	3.18756	0.0033959	0.0133344
C1_00900W_A	1.01312	5.54004	0.00339851	0.0133359
C2_02710C_A	0.634518	5.3619	0.0034174	0.0134012
C7_01760C_A	-0.685127	7.44962	0.00344895	0.0135161
CR_05780W_A	0.629657	8.38338	0.0034557	0.0135337
C1_02780W_A	0.704789	5.4826	0.00347778	0.0136113
C2_10090C_A	0.865702	3.73238	0.00349726	0.0136786
C5_03500W_A	-0.681012	8.91491	0.00351735	0.0137482
C5_05300W_A	-0.623601	6.86331	0.00355594	0.01389
C3_02870C_A	-0.74354	5.0403	0.00355895	0.0138926
C1_01980W_A	-0.720139	12.5626	0.00359275	0.0140155
C3_01180C_B	0.629013	6.34644	0.00360224	0.0140433
C2_05150W_A	0.769566	4.4466	0.00360885	0.01406
C1_14180W_A	-0.686078	4.89169	0.00361134	0.0140605
C1_04960C_A	-0.63054	5.45426	0.00362282	0.0140961
C3_05460W_A	-0.722296	4.71481	0.00366994	0.0142701
C2_00700W_A	0.588896	6.95493	0.00367653	0.0142865
C2_07310W_A	0.593471	7.52017	0.00369614	0.0143534
C2_07960C_A	0.882968	5.01105	0.00370053	0.0143611
CR_04570C_A	-0.701215	8.77945	0.00370562	0.0143694
C5_02380W_A	-0.661816	8.19451	0.00370745	0.0143694
C2_05770W_A	-0.595997	6.64393	0.00373254	0.0144573
CR_03650W_A	0.841585	5.21	0.00373871	0.0144718
C1_11130W_A	-0.844163	4.76512	0.00375965	0.0145434
CR_09570W_A	-0.618753	5.84612	0.00378506	0.0146323
C1_11420W_A	0.873126	5.83875	0.00379583	0.0146645
C1_08790W_A	0.737597	4.4058	0.0038109	0.0147132
C1_05390C_A	-0.610187	6.49685	0.00381786	0.0147251
CR_10190C_A	-0.861065	4.52222	0.00381888	0.0147251
C1_02710W_A	-0.679942	9.44535	0.00382363	0.0147339
CR_05790C_A	-0.717273	9.02602	0.00382946	0.0147398
CR_08130W_A	0.660329	4.88816	0.00383009	0.0147398
C6_03960W_A	0.588959	7.34698	0.00385895	0.0148413
C4_04150C_A	0.633473	9.49215	0.00386441	0.0148528
C2_00860C_A	-1.24535	1.53674	0.00387274	0.0148753
C3_02410C_A	-0.640158	5.86813	0.00388325	0.0149061
C3_02120W_A	0.684561	5.15381	0.00390905	0.0149955
CR_02690W_A	0.727242	4.13925	0.00392153	0.0150338
C6_00560W_A	0.668395	5.55974	0.00393502	0.0150733
C5_01870W_B	0.570862	6.94181	0.00393688	0.0150733
C6_03120W_A	0.689305	4.90342	0.00396727	0.01518
C2_03340W_A	0.634661	4.98979	0.00399485	0.0152758
C2_05090W_A	0.830219	6.20741	0.00400298	0.0152971
C2_09720W_A	0.610885	8.288	0.00400755	0.0153048
C3_02550C_A	0.93477	2.45423	0.00401952	0.0153408
C7_00210C_A	-0.604179	5.70258	0.00405758	0.0154762
C4_07250C_B	1.01749	3.92238	0.00408155	0.0155577
C4_04580W_A	-0.710781	8.20836	0.00408752	0.0155705
C5_02700W_A	-0.723693	6.98992	0.00411015	0.0156468
C7_00260C_A	-0.695019	6.91076	0.00412751	0.0157029
C3_06990W_A	-0.694043	4.91579	0.00416456	0.0158179
CR_07340C_A	-0.584372	5.97702	0.00416547	0.0158179
C5_04290C_A	0.611392	5.25315	0.00416565	0.0158179
C1_06130C_A	-0.913243	8.16075	0.00418617	0.0158857
C2_08050C_A	0.63898	8.32399	0.00421959	0.0160024
C6_04570W_A	0.615067	7.39921	0.00422464	0.0160114
CR_01140C_A	-0.579848	6.74058	0.00423247	0.0160216
C3_02710W_A	-0.624269	7.57652	0.0042351	0.0160216
C1_09090C_B	-0.610294	5.77195	0.00423715	0.0160216
C2_09660W_A	0.798132	4.73589	0.00423801	0.0160216
C4_05430C_A	-0.636276	7.78309	0.00424227	0.0160275
C3_06150W_A	-0.638564	5.96155	0.00425803	0.0160769
CR_05520W_A	0.98047	6.65436	0.00429544	0.016208
C2_03020C_A	0.621126	6.77389	0.00432529	0.0163104
C5_05440C_A	0.59376	7.41355	0.00436726	0.0164583
C1_00860W_A	-0.744295	4.78476	0.00442227	0.0166551
CR_10180W_A	-1.05333	4.52707	0.00445323	0.0167611
C1_03730C_A	0.582366	6.03234	0.00448291	0.0168623
C2_01000W_A	-0.674594	12.4437	0.00449217	0.0168865
CR_04750W_A	1.21217	3.91672	0.00450821	0.0169362
CR_02590C_A	0.801729	3.78604	0.00452031	0.016971
C3_01760W_A	0.564818	6.92479	0.00453169	0.0170031
C1_12430W_A	0.714008	4.66775	0.00454293	0.0170346
C3_05010C_A	-0.620804	5.75267	0.00455787	0.0170799
C3_04970C_A	0.629693	6.35591	0.0045992	0.017224
CR_03530W_A	0.584812	7.95211	0.00462986	0.017328
C4_05640C_A	0.754016	4.35154	0.00463535	0.0173322
C3_03310C_A	-0.740611	4.67886	0.00463676	0.0173322
C6_00600C_A	0.57925	7.3179	0.00468035	0.0174842
C1_03060C_A	0.784313	4.52322	0.0047151	0.0176031
CR_08370W_A	0.595175	5.91741	0.00471941	0.0176082
C4_04310W_A	0.556794	5.91752	0.00472662	0.0176241
C3_00880W_A	0.615828	9.71956	0.00473042	0.0176273
C1_06440C_A	0.713819	4.04023	0.00476559	0.0177473
C2_09500W_A	0.799396	4.87915	0.00477403	0.0177677
C3_06370C_A	0.818132	6.25599	0.00479777	0.017845
C6_04380W_A	0.655647	6.1239	0.00480552	0.0178627
CR_02610C_A	0.591515	6.59056	0.0048343	0.0179585
C5_04730C_B	0.609733	7.76036	0.0048735	0.018093
C5_04640C_A	0.632106	6.447	0.00489615	0.0181658
C1_05650W_A	1.08786	3.25783	0.00491463	0.0182231
C1_02960C_A	-0.638284	6.68971	0.00494992	0.0183257
CR_00680W_A	0.867907	4.39419	0.00495147	0.0183257
CR_01400W_A	-0.672319	9.23289	0.00495149	0.0183257
C2_08830W_A	0.618008	5.60747	0.00496598	0.018368
C1_00380C_A	0.587406	6.32241	0.00497324	0.0183835
CR_03280W_A	0.591314	7.00976	0.00501033	0.0185047
CR_06940W_A	0.946661	3.93949	0.0050122	0.0185047
CR_02170W_A	-0.746404	8.38008	0.00502406	0.0185308
C4_02640C_A	0.754716	4.59299	0.00502545	0.0185308
C2_01350C_A	-0.588072	6.32586	0.00503926	0.0185703
C2_03450W_A	0.659188	4.55259	0.00504389	0.0185759
C1_06740C_A	0.84051	4.34643	0.0050524	0.0185958
C2_05790C_A	0.566553	6.76154	0.00507323	0.018661
C4_04160W_A	-0.617605	9.83676	0.00509418	0.0187266
CR_02520W_A	0.795875	5.34948	0.00511669	0.0187978
C1_10620W_A	0.735061	8.68192	0.00512903	0.0188316
CR_00130C_A	0.56158	5.75021	0.00516563	0.0189543
C1_04410C_A	-0.606909	6.19958	0.00523127	0.0191835
C6_02690C_B	0.590112	6.16788	0.00523713	0.0191917
C5_02930C_A	0.80394	5.24004	0.00523993	0.0191917
C1_03650C_A	0.650917	5.91868	0.00529177	0.0193698
C1_05420W_A	-0.650606	4.95284	0.00530516	0.0194069
C1_11520C_A	-0.930453	2.6128	0.00535171	0.0195653
C3_01570W_A	0.812263	2.87734	0.00543037	0.0198407
C6_02930W_A	-0.588335	7.35404	0.00543648	0.0198509
C5_01600C_A	0.816308	4.33074	0.00544617	0.0198742
C4_04850C_A	1.04535	4.05886	0.00546771	0.0199407
C4_01250W_B	-0.734585	4.53624	0.00553608	0.0201777
C2_02820C_A	-0.583368	6.00476	0.00553952	0.020178
C3_01120W_A	0.740207	4.41938	0.00554678	0.0201922
C2_08310W_A	0.63923	5.73969	0.00559966	0.0203723
CR_07860C_A	-0.634284	5.15908	0.00561813	0.0204271
CR_06290C_A	0.89054	3.0385	0.00562633	0.0204445
CR_09790W_A	0.602185	8.25554	0.00564343	0.0204942
C1_10070C_A	-0.560516	6.43032	0.00568458	0.0206311
C7_03700C_A	0.731476	5.06846	0.00571733	0.0207374
C5_01090C_B	0.539892	5.87281	0.0057349	0.0207886
C4_04570W_A	-0.571195	6.58397	0.00579109	0.0209796
CR_05660W_A	0.696551	6.09961	0.00581355	0.0210391
C1_11680C_A	-1.70508	0.716866	0.00581624	0.0210391
C3_07300W_A	0.891093	5.13852	0.00581806	0.0210391
C1_11400C_A	-0.66804	7.54224	0.00583523	0.0210885
C1_05880W_A	0.68314	5.14377	0.00584094	0.0210893
C4_00100C_A	0.813051	6.06117	0.00584249	0.0210893
C1_00070W_A	0.576842	7.90396	0.00585743	0.0211305
C6_04320C_A	1.32936	0.864065	0.00588833	0.0212176
C3_02830W_A	-0.57948	5.91089	0.00588866	0.0212176
C1_12960C_A	-0.690683	7.97526	0.00590046	0.0212473
C1_12570C_A	0.77522	4.62961	0.00591315	0.0212802
C2_05760C_A	0.67255	6.58339	0.00592456	0.0213085
C1_09580C_A	-1.03045	2.66474	0.00594168	0.0213572
C1_10690W_A	0.676303	4.33836	0.00596184	0.0214169
C5_03950W_A	-0.743971	6.06943	0.00599197	0.0215122
C7_01810W_A	0.558737	6.8574	0.00605513	0.021726
C5_04150C_A	-0.821285	5.27895	0.00608063	0.0218044
C3_01750C_A	0.628351	4.82206	0.00610872	0.021892
C5_02660C_A	0.548075	7.04258	0.00611883	0.0219151
C2_05400W_B	0.808246	2.92818	0.00619579	0.0221729
C4_05400C_B	0.601537	5.30664	0.0061982	0.0221729
C5_00160W_A	0.805306	4.3239	0.00620628	0.0221886
C1_10920W_A	-0.640958	5.35029	0.00623517	0.0222786
C7_01550W_A	-0.705175	9.01768	0.00625337	0.0223303
C1_08040W_A	0.838332	3.81814	0.00626734	0.0223668
C1_05860W_A	-0.636012	5.59653	0.0062812	0.022403
C3_07060W_A	0.624005	7.08976	0.00630817	0.0224858
C1_08130C_A	-0.562992	5.89685	0.00633512	0.0225684
CR_01470W_A	0.920048	4.87687	0.00634257	0.0225815
CR_10100C_A	-2.09245	6.18641	0.0063554	0.0226137
C4_03250C_A	-0.610932	6.07102	0.00637468	0.0226689
C1_09330W_A	0.976619	3.96566	0.00638545	0.0226937
C5_05080W_A	-0.698968	6.01749	0.00640191	0.0227375
C2_05650W_A	0.545959	5.96877	0.00640537	0.0227375
C1_08400C_A	0.639986	6.37354	0.00642773	0.0228034
C1_10880W_A	0.708708	5.50997	0.0064495	0.0228671
C7_01290W_A	-0.740416	4.37858	0.00646079	0.0228936
C2_06280C_A	-0.764808	3.86962	0.00646897	0.022909
C2_10840W_A	-0.571435	6.57383	0.0064754	0.0229182
C6_03740W_A	-1.14741	2.59999	0.00648415	0.0229357
CR_00350W_A	-0.591134	6.76535	0.00649559	0.022957
C4_00320C_A	0.756137	4.2299	0.00649784	0.022957
C4_01160W_A	1.0516	4.17324	0.00650521	0.0229695
C6_02200C_A	0.625224	4.72936	0.0065546	0.0231303
C7_03380W_A	0.687486	4.26062	0.0065656	0.0231554
C1_00490C_A	-0.746766	7.5801	0.00659412	0.0232282
C4_02790C_A	0.680013	5.49366	0.00659605	0.0232282
CR_06030C_A	-0.764662	4.82916	0.00659787	0.0232282
C3_00910W_A	-0.65551	5.3147	0.00663264	0.0233369
C3_01880W_A	-0.556092	5.9858	0.00665043	0.0233858
C7_03820C_A	-0.966821	2.61326	0.00665578	0.0233909
C1_11910W_A	0.814509	2.84663	0.00667491	0.0234444
C1_08110W_A	0.575546	7.72613	0.00671055	0.0235557
C3_07660W_A	0.733762	4.10849	0.00671551	0.0235593
C3_06580W_A	-1.32043	2.39946	0.00673456	0.0235884
CR_05670C_A	-0.814598	7.90598	0.00673488	0.0235884
C2_03500W_A	-0.573512	7.17564	0.00673562	0.0235884
C7_04070C_A	-2.11159	0.0873041	0.00674301	0.0236006
CR_07280W_A	0.562122	7.64134	0.0067592	0.023637
C3_04770C_A	0.614686	5.09958	0.00676131	0.023637
C7_03110W_A	-1.34306	1.0785	0.00678806	0.0237166
C3_05620W_A	-2.17268	-0.111399	0.00680635	0.0237667
C5_03640W_A	0.627989	5.70781	0.00682892	0.0238316
C5_03700C_A	0.62799	5.70781	0.00683431	0.0238366
C3_01090W_A	0.716053	5.19378	0.00685055	0.0238793
C2_02940W_A	0.548535	6.55921	0.00686199	0.0239046
C2_08880W_A	-1.65202	0.444599	0.0068658	0.0239046
C5_04370C_A	-1.34004	1.44019	0.00687677	0.0239211
C6_03750C_A	0.733364	4.93215	0.00687851	0.0239211
C1_11660W_A	0.638476	4.6442	0.00689327	0.0239585
C6_04130C_A	0.561077	7.15707	0.00689802	0.0239611
C6_03140C_A	0.549316	6.20023	0.00695784	0.0241549
C5_03710C_A	0.990341	2.39275	0.00697817	0.0242114
C1_01900C_A	0.632811	4.64569	0.00698539	0.0242225
C3_00450C_A	0.549429	7.02434	0.00700608	0.0242802
C1_01110C_A	0.75761	6.52283	0.00701334	0.0242913
C3_01910C_A	-0.6137	7.62564	0.00703584	0.0243552
C4_00090W_A	0.75104	6.18056	0.00704357	0.0243678
CR_09920W_A	0.658071	8.43886	0.0070848	0.0244963
C2_03770C_A	-0.692799	7.01123	0.00709457	0.0245159
C6_02610C_A	0.531863	5.88703	0.00711504	0.0245725
CR_04970C_A	-1.70626	0.184088	0.00712686	0.0245992
C1_09280W_A	-0.580136	5.47453	0.00718045	0.0247699
CR_01330W_A	-0.692186	10.8393	0.00721218	0.024865
CR_02710W_A	0.764035	4.74385	0.00721911	0.0248746
C6_04620C_A	-1.60024	0.403735	0.00722402	0.0248772
C7_00860W_A	0.572383	9.02567	0.00723905	0.0249146
C1_05440C_A	0.618099	4.79719	0.00724787	0.0249307
C2_08750W_A	-1.08889	2.30594	0.00728285	0.0250366
C2_08270C_A	-0.591572	6.29756	0.00729797	0.0250742
C3_01340W_A	-0.760663	3.53488	0.007318	0.0251286
CR_08920W_A	0.988763	3.30497	0.00735506	0.0252414
C7_00660W_A	-0.600397	9.21161	0.00737077	0.0252808
C6_04300W_B	0.84906	3.00607	0.007377	0.0252877
C2_10160W_A	-0.689027	4.64824	0.00739466	0.0253338
C6_04610C_A	-0.591918	5.45935	0.00742522	0.025424
C2_07110C_A	-0.601332	6.42503	0.00744025	0.0254609
C5_02640W_A	-0.856512	3.65587	0.00749271	0.0256258
C1_08700W_A	-0.547915	6.97056	0.00750676	0.0256592
C2_02860W_A	-0.565794	7.3689	0.0075331	0.0257335
C1_10910C_A	-0.585449	5.61555	0.00753965	0.0257335
C3_04360W_A	0.592348	5.49999	0.00754402	0.0257335
C1_13210C_B	0.822771	7.19367	0.00754569	0.0257335
C1_08620W_A	-0.560807	6.23612	0.00756963	0.0257974
C3_04810C_A	0.564654	9.75429	0.00757303	0.0257974
C1_13590W_A	-1.46921	0.657863	0.00759009	0.0258392
C4_05630W_A	-0.580695	7.64055	0.00759392	0.0258392
C1_00150C_A	-0.711406	5.42787	0.00760202	0.025852
C4_01820C_A	0.600732	5.69075	0.00760773	0.0258568
C1_11250W_A	-0.550747	6.53072	0.0076138	0.0258628
C5_01400W_A	-0.738921	4.93837	0.00768609	0.0260935
C1_00970W_A	1.06322	2.57847	0.00769382	0.026105
C3_07640C_A	0.579075	9.07809	0.00774028	0.0262477
CR_00640W_A	0.648734	10.9564	0.00774617	0.0262529
C3_01550C_B	-0.679024	11.6634	0.00775208	0.026258
CR_01220W_A	-1.48657	0.666154	0.00779783	0.0263981
C1_01670C_A	-0.611295	5.41929	0.00781259	0.0264331
C3_05720C_A	-0.549	5.8147	0.0078341	0.0264846
C1_06810W_A	0.838631	6.556	0.00783663	0.0264846
C7_03900W_A	-1.49077	0.676885	0.00784862	0.026499
C1_12450C_A	0.531287	6.63132	0.00784976	0.026499
C1_14530W_A	-0.619514	8.12507	0.00789045	0.0266214
CR_01290C_A	0.552987	7.25653	0.00794551	0.0267921
C7_03810W_A	0.536664	6.90442	0.00796105	0.0268294
C2_04640C_A	0.6364	4.47139	0.00797161	0.0268499
C2_09950W_A	0.609376	7.62957	0.00799799	0.0269221
CR_07270C_A	0.82467	4.06944	0.00800206	0.0269221
C5_00210C_A	-0.571277	7.34518	0.00818416	0.0275194
C4_02830C_A	0.755502	5.63081	0.00822247	0.0276311
C5_01440C_A	-0.576255	5.56744	0.00822663	0.0276311
C7_00160C_A	0.837036	4.77955	0.00823527	0.0276447
C2_09560C_A	0.55435	5.46693	0.00827604	0.027766
C2_08150W_A	-1.39256	1.11683	0.00830274	0.02784
CR_09120C_A	-0.655049	10.5453	0.00835416	0.0279967
C1_00560W_A	0.72611	4.93829	0.00839241	0.0281092
C3_03570C_A	-1.94422	0.351233	0.00843099	0.0282226
C1_12870C_A	-0.775995	3.77067	0.00845325	0.0282813
C3_00560C_A	0.63298	5.80789	0.00846899	0.0283182
C2_07800W_A	0.831391	3.96766	0.00851411	0.0284532
C1_06220C_A	-1.50964	0.575938	0.00853111	0.0284941
C1_13450W_A	0.587239	12.4913	0.00858191	0.0286478
C5_03250W_A	0.754879	4.35646	0.00862004	0.0287591
CR_03480W_A	-0.870045	2.50812	0.00864341	0.028821
CR_07420W_A	0.587373	8.99835	0.00865812	0.028854
C2_06000W_A	0.719833	4.33434	0.00866778	0.0288701
C1_10040W_A	0.553126	6.37776	0.00867413	0.0288752
C7_02390W_A	0.734332	4.45207	0.0086858	0.028898
C1_13630W_A	0.983011	3.04907	0.00876023	0.0291295
C6_03560W_A	-0.558852	6.88021	0.00876729	0.0291368
C2_09160W_A	0.760807	3.5296	0.00883738	0.0293534
C7_02370W_A	-0.5665	7.39628	0.00888363	0.0294907
C2_03280W_A	0.561361	7.3679	0.00889956	0.0295272
C6_00960W_A	0.646232	6.13211	0.00892171	0.0295843
C5_05110C_A	0.555078	5.64216	0.00893479	0.0296113
C1_03980W_A	-0.752387	3.78993	0.00896098	0.0296817
C7_03030W_A	0.735572	3.57573	0.00902249	0.0298689
C1_04020C_A	0.764628	3.12678	0.0090904	0.0300771
CR_09420C_A	0.579109	4.88592	0.00909863	0.0300864
C2_02990C_A	-0.643765	7.57331	0.00910325	0.0300864
C7_02870C_B	-0.629377	4.62049	0.00914484	0.0302072
CR_08170C_A	-0.571776	5.83714	0.00921298	0.0304155
C3_01070C_A	0.729341	4.22614	0.00924792	0.0305141
C2_02890W_A	0.56005	5.57396	0.00929214	0.0306431
C2_05370C_B	0.681065	4.24761	0.00936684	0.0308706
C2_01950C_B	-0.826639	2.77472	0.00937143	0.0308706
C5_00380W_A	-0.660739	4.19077	0.00937675	0.0308712
C5_00110C_A	-0.600396	9.96549	0.00938764	0.03089
C2_00440W_A	-0.67424	5.85551	0.00942016	0.0309713
CR_00020W_A	0.604636	6.14182	0.00942268	0.0309713
C1_05290W_A	-0.581539	9.74544	0.00948714	0.0311661
C6_03790C_A	-0.983799	2.56798	0.00952078	0.0312501
C1_06100C_A	0.620102	8.71649	0.00952314	0.0312501
CR_04340W_A	0.538921	7.31777	0.00953127	0.0312596
C7_00690W_A	0.958767	5.38571	0.00956948	0.0313678
CR_04790W_A	0.659028	4.2288	0.00957503	0.0313688
CR_03680C_A	-0.538381	6.05905	0.00959278	0.0314098
C2_04190C_A	-0.832962	3.55532	0.00969464	0.0317153
C1_04260W_A	-0.801336	9.82049	0.00969703	0.0317153
C5_00770C_A	-0.612333	6.56981	0.00970197	0.0317153
C6_02100W_A	1.15581	3.03113	0.00971028	0.0317252
CR_01300W_A	0.723613	5.91152	0.00974753	0.0318295
C2_09790W_A	0.716745	3.75184	0.00977161	0.0318908
CR_03200C_A	0.831078	4.13482	0.00977902	0.0318976
C4_05960W_A	0.565175	5.41655	0.00979264	0.031904
C7_01910C_A	-0.679013	4.66183	0.00979385	0.031904
C1_00910W_A	0.950371	2.74653	0.00979696	0.031904
C2_09170W_A	0.561637	5.0232	0.00984043	0.0320188
C3_04020C_A	-0.763311	5.17624	0.00984288	0.0320188
C1_07710C_A	0.540426	7.81405	0.00986697	0.0320797
C1_01360C_A	-0.569631	9.03165	0.00991019	0.0321866
C3_02360C_A	-0.921502	2.27248	0.00991061	0.0321866
C2_09370C_A	-0.63881	5.0243	0.0099315	0.032237
C1_10660W_A	-0.63548	6.90389	0.00997236	0.0323348
C1_12760W_A	0.583653	5.37173	0.00997242	0.0323348
C5_02020C_A	0.7058	5.17082	0.00998092	0.0323449
C3_01820W_A	0.584789	5.52721	0.0100162	0.0324299
CR_02160W_B	-0.54905	6.42001	0.010018	0.0324299
C4_00740W_A	0.888009	3.24355	0.0100525	0.0325187
C2_02040W_A	0.616996	5.24804	0.0100563	0.0325187
CR_02640W_A	0.618114	6.0253	0.0100652	0.0325299
C4_01450W_A	0.70344	6.73116	0.0100765	0.0325384
CR_08090W_A	0.566618	11.7501	0.0100786	0.0325384
C1_08080C_A	0.708636	6.63428	0.0101221	0.0326457
C4_04330C_A	0.5434	7.80414	0.0101228	0.0326457
C3_03270W_A	0.724898	3.57063	0.0101561	0.0327355
C1_04510W_A	0.862656	3.198	0.0101706	0.0327647
C1_12620W_A	0.526693	7.22061	0.0101889	0.032806
C5_01800C_A	-0.559242	8.33177	0.0102723	0.0330566
C4_00240C_A	0.527563	6.0421	0.0102989	0.0331246
C7_00680W_A	0.909948	2.54894	0.0103379	0.033232
C2_01920C_B	0.59079	5.39328	0.0103645	0.0332998
C1_04320W_A	0.65391	4.02404	0.0104265	0.0334809
C3_02640C_A	-0.624507	6.17653	0.0104495	0.0335174
CR_09620C_A	-0.595956	4.90592	0.0104536	0.0335174
C1_05640C_A	0.578907	5.05315	0.0104546	0.0335174
C7_03940C_A	-0.568748	6.23615	0.0104844	0.0335949
C1_05180C_A	0.660278	5.59547	0.0105144	0.033673
C4_03730C_A	0.613189	4.72966	0.0105345	0.0337195
CR_04650W_A	-0.722992	6.69468	0.0105636	0.0337946
C2_06870C_A	0.576669	5.12883	0.0105704	0.0337981
C2_07340W_A	0.63813	6.00702	0.0105823	0.0338182
C1_09270W_A	-0.684456	4.47309	0.0106057	0.0338749
C5_03100C_A	0.618427	4.6206	0.0106385	0.0339614
C3_01740C_A	-1.49377	0.45402	0.0106549	0.0339959
C1_07530W_A	-0.718434	4.85061	0.0107654	0.03433
C5_05230C_A	0.609248	9.11796	0.0108001	0.0344224
C5_03550W_A	0.514911	7.20879	0.0108106	0.0344376
C1_06210W_A	-0.7777	4.60507	0.0108503	0.0345456
C2_07690W_A	-0.677512	3.86239	0.0108819	0.034628
C6_04080W_B	0.513447	7.13615	0.0109254	0.0347479
C4_03500C_A	-0.914862	2.61755	0.0109596	0.0348381
C3_04130W_A	-0.676255	5.6036	0.0109797	0.0348686
C2_02700C_A	-0.609455	4.73105	0.0109808	0.0348686
C6_03640W_A	0.643661	5.85716	0.0110458	0.0350564
C2_06210C_A	-0.614566	9.25022	0.0110627	0.0350914
CR_10240W_A	0.654509	6.39311	0.0111078	0.0352159
CR_01740W_A	0.622261	6.30789	0.0111768	0.0354034
C4_02710C_A	0.499096	6.47348	0.0111827	0.0354034
C7_02480W_A	0.565577	5.19415	0.0111847	0.0354034
CR_00080W_A	-0.62866	9.82182	0.0112217	0.0355018
C5_00410W_A	-1.56281	0.240829	0.0113034	0.0357413
C2_05230C_A	0.807679	5.39658	0.0113134	0.0357542
C1_02940C_A	-0.518869	5.71081	0.0113363	0.0358076
C4_06820C_A	-0.576656	5.53769	0.0114474	0.0361394
C1_04700C_A	-0.613896	4.49323	0.0114711	0.0361953
CR_00790C_A	-0.926188	2.22402	0.0115084	0.0362939
C3_06320W_A	0.590249	4.6205	0.0115365	0.0363634
C7_04270C_A	-0.559996	6.34705	0.0115478	0.0363798
C1_11470C_A	0.700698	3.50041	0.0116329	0.0366288
C6_01890C_A	0.744832	5.49625	0.0116766	0.0367325
C4_03460C_A	-0.943553	4.00284	0.0116781	0.0367325
C4_04730W_A	0.523025	5.95374	0.0116978	0.0367751
C7_02490W_B	0.640078	4.99139	0.0117094	0.0367922
C4_04270W_A	-0.86267	2.78178	0.011727	0.036828
C4_03700W_A	0.605784	5.47219	0.0117506	0.0368831
C5_01830C_A	-0.534138	6.89842	0.0117597	0.0368921
C1_06070W_A	0.705889	5.14526	0.0117925	0.0369759
C1_00990C_A	0.612756	6.87005	0.0118341	0.0370869
C7_03440W_A	-0.529754	6.82838	0.0119188	0.0373326
C3_06560W_A	-0.649442	7.84779	0.0119633	0.0374524
C4_03230C_A	-0.532566	6.60245	0.0119865	0.0374864
C1_00540C_A	0.63243	4.37933	0.0119866	0.0374864
C4_00340W_A	0.498088	6.49788	0.0119977	0.0375013
C1_07570C_A	-0.665694	4.30502	0.0120044	0.0375029
C4_02420C_A	-0.611947	5.42733	0.0120311	0.0375666
C5_00880C_A	0.577199	5.01565	0.0120486	0.0375822
CR_09840C_A	-0.700431	3.50144	0.0120486	0.0375822
C4_06500W_A	0.500538	6.86976	0.0120618	0.0376035
C4_05910C_A	-0.524088	6.12952	0.012068	0.0376035
CR_10630W_A	-0.785173	4.49628	0.0121545	0.0378534
C1_12880C_A	-0.748066	4.51297	0.0121807	0.0379153
C2_00300C_A	-0.516152	6.08545	0.0122128	0.0379954
C5_00680W_A	0.724757	4.89978	0.0122997	0.0382458
CR_05640C_A	-0.826859	4.33959	0.0123288	0.0383165
C4_00850C_A	-1.11224	1.87137	0.0123437	0.0383428
C7_01690W_A	0.753544	2.79706	0.0123511	0.038346
C3_01630W_A	0.52946	8.28026	0.0123914	0.0384512
C4_01870C_A	0.499035	6.55661	0.0124049	0.0384731
C4_00640W_A	-1.46961	0.434876	0.0124816	0.038691
C2_06420C_A	-0.656743	8.18534	0.0125092	0.0387398
C3_01720C_A	0.557277	8.34096	0.0125127	0.0387398
CR_08450C_A	-0.689192	6.78413	0.0125167	0.0387398
CR_09270C_A	-0.5508	8.71155	0.012539	0.0387888
C5_05470W_A	-0.574913	7.72783	0.0125908	0.0389287
C2_04270W_A	0.557909	5.34959	0.0126003	0.0389381
C7_02680W_A	0.5495	7.40243	0.0126106	0.03895
C1_02520W_A	-1.36393	0.77694	0.012626	0.038959
C2_10480W_A	0.520591	5.90938	0.0126266	0.038959
C3_04620C_A	0.885318	3.30527	0.0126359	0.0389676
CR_05150W_A	0.921422	3.34665	0.0126715	0.0390576
C4_02880C_A	-0.588032	5.28599	0.0127268	0.0392076
C5_03440W_A	0.869881	2.17196	0.0127374	0.0392201
C2_01150W_A	-0.548564	6.1081	0.0128056	0.0394101
C1_12790C_A	-0.533945	6.73494	0.01295	0.0398243
C3_04100W_B	-0.84441	3.01761	0.0129535	0.0398243
C2_09920W_A	0.890413	1.93096	0.0130583	0.0401259
C6_04510C_A	-0.581524	5.88403	0.0130759	0.0401528
C3_06530W_A	0.742858	3.34029	0.0130805	0.0401528
C5_01765C_B	-0.535623	6.26431	0.013098	0.0401688
C1_12200W_A	-0.611431	6.35936	0.0130991	0.0401688
C7_01520W_A	-0.836999	5.22612	0.0131379	0.040267
CR_03180W_A	-0.589826	5.54263	0.0131531	0.040293
C1_09570W_A	-0.584508	5.75432	0.0132752	0.0406463
C4_04100C_A	1.05258	3.7661	0.0132961	0.0406897
C1_09310C_A	-0.60139	4.52766	0.0133645	0.040878
C6_02410W_A	0.522049	5.31031	0.0134156	0.0410135
C7_02290W_A	-0.73685	3.76601	0.013451	0.0411007
C3_01600W_A	0.523792	6.61836	0.0134699	0.0411376
C1_07220W_A	-0.704806	6.87859	0.0134789	0.0411378
C6_02480W_A	0.59054	5.26206	0.0134838	0.0411378
CR_06110C_A	0.709166	3.5359	0.0135043	0.0411796
CR_07910C_A	0.560934	5.6033	0.0136042	0.0414631
C4_02610C_A	0.766019	3.1127	0.0136296	0.0415195
C3_06980W_A	-0.654044	4.95776	0.0137167	0.0417636
C1_07650W_A	-0.681391	3.79606	0.0137599	0.0418737
C2_03100W_A	0.541344	11.8225	0.0138244	0.0420486
C3_02540C_A	0.798419	3.54121	0.0138854	0.0422119
C5_05050W_A	0.66374	10.5506	0.0138922	0.0422119
C2_07820C_A	0.525683	6.04359	0.013932	0.0423113
C2_08530C_A	0.773026	2.65298	0.01397	0.0424054
C5_05090W_A	0.720861	3.05727	0.0139852	0.0424301
C2_00400C_A	0.652549	6.50368	0.0140567	0.0426255
C1_07010W_A	-0.567818	5.28687	0.0140768	0.0426647
C3_06030W_A	0.667462	6.74476	0.0141589	0.0428605
CR_01440C_A	-0.706358	9.19758	0.0141608	0.0428605
CR_06840W_B	0.589381	4.96714	0.0141628	0.0428605
CR_09710W_A	-0.550323	5.1548	0.014238	0.0430398
CR_07450C_A	-0.574943	7.1851	0.0142436	0.0430398
C6_03580W_A	0.752867	3.68281	0.0142506	0.0430398
CR_10680W_A	0.521137	8.41922	0.0142508	0.0430398
C2_08860W_B	0.50359	5.88085	0.0143362	0.0432758
CR_04040C_A	-0.544106	5.63228	0.0143917	0.0434216
CR_07250C_A	0.980764	4.328	0.0144246	0.0434988
C5_02360C_A	0.878773	2.23534	0.0144678	0.0436073
CR_01070W_A	-0.652879	4.64773	0.014485	0.0436371
C5_04910W_A	1.01	3.23983	0.0146358	0.0440693
C1_12900W_A	-0.581684	5.09904	0.0146593	0.0441178
C2_09380W_A	0.686737	5.27786	0.01473	0.0443011
C2_06760C_A	-1.00576	3.18107	0.014735	0.0443011
C6_01770W_A	-0.623355	4.80095	0.0147859	0.0444319
C1_12280C_A	0.94706	3.46747	0.0149529	0.0449113
C3_01000W_A	0.613363	6.4711	0.0150007	0.0450199
C1_05320C_A	-0.555207	5.77623	0.0150041	0.0450199
C2_04240C_A	0.510096	5.42532	0.0150638	0.0451763
CR_07770C_A	0.564765	5.17199	0.0151577	0.0454352
[truncated: 3,993 more rows]

## Sheet: Calb_Lees
ORF	logFC	logCPM	PValue	FDR
C5_01360W_A	7.79925	5.93704	2.73253e-68	1.60372e-64
C2_08590W_A	8.66684	8.00709	4.1082e-53	1.20555e-49
C2_00660C_A	4.34786	7.4824	3.06557e-39	5.99728e-36
C2_06970W_A	4.17355	5.71456	3.91901e-37	5.75017e-34
C4_00120W_A	-3.4314	5.74267	1.8978e-30	2.22763e-27
C3_00920W_A	-3.91074	5.1492	2.78285e-28	2.72209e-25
C5_01380W_A	6.31519	7.37327	5.5153e-28	4.62418e-25
C3_05170W_A	3.97463	4.6447	6.22199e-27	4.5646e-24
C4_00130W_A	-3.38177	9.40331	2.94864e-25	1.92284e-22
CR_06670W_A	-4.58322	5.58237	8.4677e-23	4.96969e-20
C6_02710C_A	-2.96935	10.4768	1.76745e-20	9.43014e-18
C5_04930C_A	-4.60337	3.66365	5.2867e-20	2.58564e-17
C1_05940W_A	3.24727	7.9944	1.43472e-19	6.47721e-17
C3_02610C_A	-2.64467	6.90647	2.40018e-19	1.00619e-16
CR_04110W_A	2.38393	6.13497	3.29259e-18	1.28828e-15
C4_05730W_A	5.04527	2.72946	7.42257e-18	2.72269e-15
C6_03370W_A	-2.41569	5.35264	1.18417e-17	4.08818e-15
C1_01980W_A	-2.58746	9.87276	2.77096e-17	9.03488e-15
CR_08830W_A	3.2834	4.18331	4.54974e-17	1.40539e-14
C2_08330W_A	-3.7379	4.26792	5.2957e-16	1.55402e-13
C1_10300W_A	2.2951	5.63393	9.72879e-16	2.71896e-13
C3_06760W_A	2.22656	6.42977	1.87065e-15	4.99038e-13
C7_00090C_A	-2.37274	8.09809	6.94053e-15	1.77104e-12
C6_04380W_A	2.96111	7.4371	7.62015e-15	1.86344e-12
C4_02900C_A	-2.18049	6.5106	8.72902e-15	2.04922e-12
CR_01410C_A	2.11663	5.59621	1.39576e-14	3.15065e-12
C4_01530C_A	-2.92269	7.26483	1.60438e-14	3.48745e-12
CR_07740W_A	2.28146	6.12504	2.23404e-14	4.68271e-12
CR_09090C_A	-3.37367	7.00803	2.32982e-14	4.71507e-12
CR_02030C_A	2.09162	5.34157	2.57594e-14	5.0394e-12
C1_05060W_A	2.09589	6.98074	3.83166e-14	7.02895e-12
C3_06160C_A	2.10335	6.85597	3.92311e-14	7.02895e-12
C3_06380W_A	2.10335	6.85597	3.95221e-14	7.02895e-12
C4_04840C_A	2.18143	5.46483	4.22745e-14	7.29732e-12
C2_01020W_A	-3.22845	8.06927	6.48448e-14	1.08735e-11
CR_07680C_B	-4.17445	2.78985	7.2539e-14	1.18259e-11
C4_00110C_A	-2.19334	6.20189	1.25218e-13	1.98623e-11
C3_01430W_A	2.09284	5.36608	1.38372e-13	2.1306e-11
CR_07790C_A	-3.86843	5.62435	1.4158e-13	2.1306e-11
C6_02210W_A	-2.77557	5.82417	1.59685e-13	2.29236e-11
C2_07720C_A	-2.18397	7.96067	1.60141e-13	2.29236e-11
C1_03060C_A	2.00604	6.1119	1.81956e-13	2.54261e-11
C2_06630C_A	-4.56725	4.5721	2.08636e-13	2.84765e-11
C2_07960C_A	1.95144	6.7381	2.42663e-13	3.23679e-11
C1_00900W_A	1.98276	7.04864	3.67356e-13	4.79114e-11
C1_02150W_A	-4.33862	4.29976	3.78249e-13	4.82596e-11
C7_01200C_A	1.95326	6.93441	5.9243e-13	7.39782e-11
C1_04040C_A	2.05217	7.2866	6.48313e-13	7.92698e-11
C7_03850W_A	1.95056	6.92389	9.12727e-13	1.09322e-10
C2_09380W_A	1.90306	6.66609	9.92945e-13	1.16398e-10
C6_01890C_A	1.93339	7.08898	1.01146e-12	1.16398e-10
C1_08870C_A	1.99705	6.86037	1.07884e-12	1.21764e-10
C4_01010C_A	2.3574	8.19357	1.17164e-12	1.29743e-10
C1_09330W_A	1.92078	5.69878	1.36194e-12	1.48023e-10
C2_09880C_A	2.7746	5.48024	1.41003e-12	1.50463e-10
CR_02070C_A	-3.1131	6.34679	1.58256e-12	1.65858e-10
C3_01560W_A	2.05734	7.86117	1.67425e-12	1.72389e-10
C2_07300C_A	1.97558	5.45995	1.7244e-12	1.74491e-10
C5_04910W_A	1.97181	5.79278	1.90548e-12	1.89547e-10
C5_04470C_A	-1.95074	5.50942	1.99664e-12	1.95305e-10
C1_01150C_A	1.86518	6.09126	2.05968e-12	1.98168e-10
C1_02120C_A	-2.30087	7.77619	3.35366e-12	3.17462e-10
C2_09660W_A	1.9179	6.86201	3.85591e-12	3.59211e-10
C6_00480C_A	3.30589	9.10946	3.96924e-12	3.63991e-10
C2_05750W_A	1.86894	7.10875	4.39036e-12	3.91772e-10
C3_07300W_A	1.93475	7.03935	4.40815e-12	3.91772e-10
C7_01170C_A	2.75371	5.22622	4.47243e-12	3.91772e-10
C2_04120C_A	1.8948	6.8447	5.32843e-12	4.57516e-10
C1_09710C_A	1.87284	6.88339	5.37887e-12	4.57516e-10
C4_05010W_A	1.86202	6.90077	5.50584e-12	4.61625e-10
C2_07450C_A	1.9429	7.03665	6.2277e-12	5.14794e-10
C5_05190W_A	2.12232	5.58347	6.83062e-12	5.52027e-10
C1_06740C_A	1.97375	5.95787	6.86625e-12	5.52027e-10
CR_10690W_A	1.96691	5.22181	8.44483e-12	6.69766e-10
C3_06370C_A	1.96852	7.60015	9.22721e-12	7.2206e-10
C3_00600W_A	-5.99956	3.42902	1.29237e-11	9.98014e-10
C6_04330W_A	1.84054	6.46524	1.31064e-11	9.98983e-10
C1_02450C_A	1.83118	6.3415	1.61424e-11	1.21461e-09
CR_10790W_A	-3.31072	3.08361	1.63653e-11	1.21579e-09
C4_00810C_A	1.96962	5.39825	1.78399e-11	1.30077e-09
C1_11420W_A	1.90934	7.32793	1.79523e-11	1.30077e-09
C4_05780C_A	3.29805	8.94977	2.04916e-11	1.46665e-09
C2_09500W_A	1.86077	6.22498	2.08024e-11	1.47095e-09
CR_05380C_A	1.99783	5.14656	2.1142e-11	1.47717e-09
C2_05230C_A	1.84131	7.14955	2.89733e-11	2.00052e-09
C4_04100C_A	1.776	5.97115	3.25499e-11	2.22134e-09
C1_09510W_A	1.96589	7.53241	3.29714e-11	2.22424e-09
C1_07790C_A	1.78186	5.90308	3.46572e-11	2.3114e-09
C3_07800C_A	1.81603	5.69877	3.56968e-11	2.35398e-09
C5_02860C_A	-1.84248	5.80822	3.6259e-11	2.36449e-09
CR_07220C_A	-2.05054	5.91956	3.98547e-11	2.57041e-09
C1_01930W_A	-2.42008	6.04473	4.09398e-11	2.61169e-09
C2_07340W_A	1.80753	7.0763	5.29499e-11	3.34154e-09
C6_04510C_A	1.93596	5.33428	5.69163e-11	3.55363e-09
C7_03860W_A	-2.3554	6.34973	6.16479e-11	3.80854e-09
C7_03540C_A	1.79546	6.87458	6.47609e-11	3.92119e-09
C2_08550C_A	1.77758	5.91508	6.48076e-11	3.92119e-09
CR_04160C_A	1.72899	6.72774	6.57855e-11	3.93975e-09
C5_00390C_A	-2.65581	4.26671	6.73675e-11	3.99374e-09
C7_03700C_A	1.7578	6.98061	7.40285e-11	4.34473e-09
CR_03920C_A	1.75264	5.59803	7.86687e-11	4.57135e-09
C1_13730C_A	1.77345	6.27937	8.19891e-11	4.71759e-09
C1_12310C_A	1.78978	6.34546	8.46102e-11	4.82114e-09
C5_01480W_A	2.09966	4.54987	8.59442e-11	4.85006e-09
C3_04900W_A	1.78599	7.12876	8.84654e-11	4.93466e-09
C3_02040C_A	1.80121	6.19024	8.91248e-11	4.93466e-09
C4_03520C_A	-2.52095	9.58214	9.12732e-11	4.9798e-09
C4_07150W_A	2.03624	4.73695	9.16372e-11	4.9798e-09
C7_00160C_A	1.8137	6.20229	9.92839e-11	5.34584e-09
C2_06360C_A	1.76437	6.9108	1.15084e-10	6.14026e-09
C2_06570C_A	-2.37266	7.0217	1.22594e-10	6.42696e-09
C2_06470W_A	-1.72353	6.00778	1.22648e-10	6.42696e-09
CR_04710W_A	3.07982	2.94969	1.26314e-10	6.56049e-09
CR_05630W_A	1.72693	6.4068	1.33757e-10	6.88613e-09
C1_06760C_B	1.72888	7.0368	1.37928e-10	7.03914e-09
CR_00330C_A	-1.77519	6.23479	1.57334e-10	7.96027e-09
C1_07880C_A	1.85226	6.90796	1.60015e-10	8.02674e-09
C3_05990C_A	-2.65197	4.8046	2.3476e-10	1.16763e-08
C1_01160C_A	1.72898	5.89555	2.44778e-10	1.20723e-08
C1_14360C_A	-1.75083	5.36304	2.51711e-10	1.22202e-08
C4_03820C_A	-4.33402	4.15047	2.52618e-10	1.22202e-08
CR_08940W_A	1.67889	6.05585	2.54023e-10	1.22202e-08
C6_01040C_A	1.65096	6.68117	2.59621e-10	1.23879e-08
CR_03550W_A	1.68018	6.44982	3.02699e-10	1.42704e-08
C2_01970C_B	2.08445	7.08583	3.03937e-10	1.42704e-08
C3_00370C_A	1.72145	6.33187	3.29312e-10	1.53391e-08
CR_03940W_A	1.77182	6.3279	3.43878e-10	1.58318e-08
C4_00510C_A	1.72002	6.92655	3.45284e-10	1.58318e-08
C6_03500C_A	-4.6711	5.90659	3.67962e-10	1.67409e-08
C2_08050C_A	1.8115	6.99299	3.88447e-10	1.75369e-08
C2_04080W_A	1.92471	8.16059	4.36151e-10	1.95402e-08
C2_02820C_A	1.7271	5.83053	4.43862e-10	1.9735e-08
C3_05140C_A	1.66789	6.48988	4.85161e-10	2.14091e-08
C2_10270W_B	1.75029	7.28075	5.57599e-10	2.43158e-08
C5_00890C_A	-1.84056	6.05749	5.62377e-10	2.43158e-08
C2_04700C_A	1.79667	4.95404	5.6346e-10	2.43158e-08
C1_12600C_A	1.65487	6.80463	6.18323e-10	2.64886e-08
CR_00680W_A	1.66853	6.23816	7.17404e-10	3.05105e-08
C2_09890W_A	1.67057	5.34468	7.39507e-10	3.12242e-08
C3_01130C_A	-2.00837	4.773	7.7304e-10	3.24069e-08
C1_03720C_A	-2.08362	5.81504	7.91722e-10	3.29547e-08
CR_06140W_A	1.69122	6.19209	8.27373e-10	3.41961e-08
C4_06790W_A	1.65935	6.28925	8.4323e-10	3.46078e-08
C1_08290C_A	1.7667	7.71205	8.49267e-10	3.46135e-08
C1_07950C_A	1.67437	5.33144	9.36906e-10	3.77027e-08
C3_05860C_A	1.8534	4.74981	9.37911e-10	3.77027e-08
CR_10240W_A	1.77164	7.73577	9.54539e-10	3.81101e-08
CR_09730C_A	1.71833	6.9014	1.01814e-09	4.03747e-08
C2_04460W_A	2.0222	8.52669	1.03571e-09	4.0796e-08
C7_00280W_A	-5.34899	4.60859	1.0934e-09	4.27812e-08
CR_05570C_A	1.82351	5.83107	1.1644e-09	4.518e-08
C6_02360W_A	1.79848	5.95875	1.17011e-09	4.518e-08
C7_00690W_A	1.73945	7.28267	1.23483e-09	4.73674e-08
CR_00200W_A	-3.45227	9.16426	1.2815e-09	4.87337e-08
C5_02600W_A	-3.44694	7.57886	1.28705e-09	4.87337e-08
CR_05660W_A	1.77182	7.92541	1.30552e-09	4.91158e-08
C3_02020W_B	1.78062	7.65631	1.32255e-09	4.94398e-08
C4_00690C_A	1.63827	5.45095	1.33845e-09	4.97173e-08
CR_02420W_A	1.61601	5.82988	1.38895e-09	5.12689e-08
C6_03540W_A	1.62324	6.05015	1.41642e-09	5.19559e-08
C2_00960C_A	1.84503	6.70662	1.46731e-09	5.33673e-08
C2_05700W_A	-1.7942	6.25976	1.47308e-09	5.33673e-08
C1_10880W_A	1.6331	6.88059	1.52492e-09	5.49066e-08
C4_03030C_A	1.73991	7.63712	1.54045e-09	5.49134e-08
C2_05080C_A	1.79889	4.91406	1.54383e-09	5.49134e-08
C2_02430W_A	1.76507	7.67728	1.56924e-09	5.54813e-08
C4_05540W_A	1.65613	7.06026	1.69338e-09	5.94317e-08
C4_05560C_A	-1.8319	5.06099	1.70123e-09	5.94317e-08
C6_04160C_A	1.75098	8.1705	1.74051e-09	6.04441e-08
C7_04140C_A	1.66657	6.63485	1.76809e-09	6.09685e-08
C6_02230W_A	1.69614	7.29309	1.77639e-09	6.09685e-08
C1_04390C_A	1.79688	8.15117	1.82104e-09	6.21377e-08
C3_03050C_A	-1.84931	6.33383	1.84547e-09	6.26074e-08
C4_05330C_A	1.60041	7.06083	1.94587e-09	6.53756e-08
CR_05670C_A	-1.99747	6.79956	1.94935e-09	6.53756e-08
CR_02980C_A	1.80974	7.74429	2.00656e-09	6.6912e-08
C3_05160C_A	1.76849	7.68618	2.2357e-09	7.41317e-08
C4_02800W_A	1.60293	5.77914	2.32957e-09	7.68103e-08
C4_02020W_A	-2.60001	6.06343	2.39773e-09	7.84063e-08
CR_02710W_A	1.57931	6.76787	2.40469e-09	7.84063e-08
C2_02390W_A	-2.45511	5.57595	2.46563e-09	7.99491e-08
C2_09820W_B	-3.73453	1.86881	2.93278e-09	9.45741e-08
C1_11000C_A	1.63243	6.36924	2.97349e-09	9.53628e-08
C5_03950W_A	-1.59032	5.7287	3.10089e-09	9.86122e-08
C2_04570W_A	1.72389	8.01664	3.12356e-09	9.86122e-08
C6_01170W_A	1.76486	7.18553	3.12521e-09	9.86122e-08
C1_04710C_A	1.60016	5.89773	3.15354e-09	9.8974e-08
C1_10030W_A	1.70996	7.66625	3.17165e-09	9.90129e-08
C6_02350C_A	1.54485	6.65463	3.21688e-09	9.98935e-08
C3_05570W_A	1.60551	5.83993	3.30441e-09	1.02071e-07
CR_10410C_A	1.58453	6.90001	3.34683e-09	1.02841e-07
C1_05050C_A	1.6863	7.31262	3.49654e-09	1.06881e-07
C7_01430C_A	2.30952	3.88322	3.55204e-09	1.07824e-07
CR_03360W_A	1.57934	6.11376	3.56413e-09	1.07824e-07
C5_01060C_A	1.63916	5.62132	4.51144e-09	1.35617e-07
CR_03370C_A	1.60656	5.89917	4.52905e-09	1.35617e-07
C5_02550C_A	1.65671	7.48026	4.74488e-09	1.41359e-07
CR_06300C_A	2.70986	3.00239	4.95176e-09	1.46777e-07
CR_02360W_A	-2.32527	7.29504	5.01688e-09	1.4796e-07
C1_02630C_A	-1.58666	5.77174	5.06132e-09	1.48524e-07
C2_05160C_A	1.75657	7.86788	5.50802e-09	1.60829e-07
C3_00810C_A	-1.96085	5.05768	5.78715e-09	1.68142e-07
C4_02790C_A	1.63225	7.1931	6.21159e-09	1.79585e-07
C2_09220W_A	-1.93759	9.52116	6.25999e-09	1.80098e-07
C2_05830C_A	1.63467	5.30086	6.54758e-09	1.87452e-07
C1_11070W_A	1.57608	5.93017	7.26581e-09	2.07005e-07
C1_08630W_A	1.62587	5.91176	7.65087e-09	2.16922e-07
C5_01600C_A	1.58145	5.92509	7.69687e-09	2.17177e-07
C7_04230W_A	1.65794	4.98466	7.99676e-09	2.2456e-07
C2_03790C_A	-2.53122	5.779	8.75588e-09	2.44706e-07
C1_13130C_A	1.82591	7.25435	9.30089e-09	2.5809e-07
C7_01570C_A	1.98901	4.2255	9.32274e-09	2.5809e-07
C7_00100W_A	-1.67354	6.8406	9.59349e-09	2.64339e-07
C1_12570C_A	1.51701	5.61734	9.91939e-09	2.72042e-07
C4_02830C_A	1.61694	7.43085	9.99226e-09	2.72765e-07
C1_00560W_A	1.59254	6.33041	1.00766e-08	2.73795e-07
C1_08350C_A	-5.46527	6.21882	1.02628e-08	2.77567e-07
C3_01360C_A	-1.66297	8.10294	1.05962e-08	2.8527e-07
C1_05640C_A	1.54137	6.32739	1.08816e-08	2.91618e-07
C3_04660C_A	2.16527	5.29254	1.16145e-08	3.09844e-07
C7_04190C_A	1.64305	7.42123	1.18152e-08	3.1377e-07
C1_03800W_A	1.75423	4.68485	1.20981e-08	3.19837e-07
C2_08480W_A	1.55576	7.00868	1.23349e-08	3.24635e-07
C6_03210C_A	1.5508	5.52588	1.31728e-08	3.44532e-07
C6_04130C_A	2.5011	8.00733	1.32083e-08	3.44532e-07
C3_04510W_A	1.53917	6.25788	1.35876e-08	3.52856e-07
C1_00310W_A	-1.72663	4.92866	1.38447e-08	3.57449e-07
C4_02050W_A	1.55411	7.02432	1.38862e-08	3.57449e-07
CR_05620C_A	1.54945	6.19103	1.4051e-08	3.6011e-07
C1_10740C_A	-2.3708	3.71933	1.47968e-08	3.77576e-07
C1_05500W_A	1.56507	6.43444	1.53691e-08	3.90481e-07
C3_00400C_A	-2.39933	4.38589	1.59829e-08	4.03742e-07
C2_05090W_A	1.65399	7.64099	1.60286e-08	4.03742e-07
C3_06030W_A	1.62112	8.38617	1.62994e-08	4.08808e-07
C7_01840W_A	-1.78027	5.92689	1.75195e-08	4.36383e-07
CR_02060W_A	1.8977	6.09536	1.75475e-08	4.36383e-07
C7_02340C_A	1.49154	6.69042	1.81628e-08	4.49779e-07
C3_03650W_A	1.64061	7.52528	1.91054e-08	4.71133e-07
C2_04350C_A	1.48788	6.43728	1.9612e-08	4.81602e-07
C5_03860W_A	1.46893	6.69316	2.11751e-08	5.1782e-07
C1_07960W_A	1.75736	4.63295	2.12897e-08	5.18462e-07
CR_04500C_A	1.67732	5.71469	2.21725e-08	5.3773e-07
CR_07750C_A	1.45742	6.59703	2.3226e-08	5.60959e-07
C3_02130W_A	1.63959	7.77268	2.40573e-08	5.78658e-07
C3_01000W_A	1.62597	7.95418	2.42789e-08	5.80323e-07
C5_00310C_A	1.50788	6.89406	2.43243e-08	5.80323e-07
C7_00930W_A	-1.74787	8.13284	2.44234e-08	5.80328e-07
CR_09800C_A	1.69724	7.64467	2.50562e-08	5.92964e-07
CR_08500W_A	1.58446	7.07332	2.53272e-08	5.96968e-07
CR_08490W_A	1.64952	8.08923	2.57791e-08	6.0519e-07
CR_02520W_A	1.48726	6.96739	2.61015e-08	6.10317e-07
C5_03630C_A	1.85936	4.45548	2.68985e-08	6.26458e-07
C6_00760W_A	1.51523	5.91035	2.81224e-08	6.52373e-07
C2_06850W_A	1.53494	5.18713	2.83018e-08	6.53821e-07
C1_03230C_A	1.72276	8.49625	2.84076e-08	6.53821e-07
C1_11380W_A	1.51347	7.23368	2.93305e-08	6.71421e-07
CR_01950W_A	1.49537	7.05532	2.94011e-08	6.71421e-07
C3_00930W_A	-1.78321	6.43258	3.02952e-08	6.89158e-07
C6_03640W_A	1.60899	7.99489	3.04574e-08	6.90171e-07
C4_04810C_A	1.53144	6.13006	3.26281e-08	7.36517e-07
C5_00750C_A	-1.51958	6.72783	3.31679e-08	7.45832e-07
C4_05230C_A	1.48293	5.73705	3.44527e-08	7.69196e-07
C5_01610W_A	1.47314	5.64032	3.4469e-08	7.69196e-07
CR_04240C_A	1.6168	8.21451	3.57481e-08	7.94717e-07
CR_05520W_A	1.61256	8.44076	3.60012e-08	7.95367e-07
C3_07750W_A	1.59052	7.94402	3.6085e-08	7.95367e-07
CR_04750W_A	1.57495	6.22516	3.62176e-08	7.95367e-07
C3_04370C_A	1.62181	6.51694	3.63194e-08	7.95367e-07
C1_02080W_A	1.56513	5.03938	3.66782e-08	7.98417e-07
C1_05230W_A	1.62668	4.90874	3.67684e-08	7.98417e-07
C2_08180C_A	1.55052	7.36065	3.69319e-08	7.98417e-07
C1_04130W_A	1.57767	7.70373	3.70028e-08	7.98417e-07
CR_07030C_A	1.49746	5.40072	4.4575e-08	9.5828e-07
C4_01080W_A	1.45537	7.00266	4.74048e-08	1.0154e-06
C5_02070C_A	1.44195	6.36944	4.88158e-08	1.04182e-06
C1_11730W_A	-1.48313	6.16806	4.93429e-08	1.04925e-06
C1_10970W_A	1.52793	7.2475	5.01675e-08	1.06294e-06
CR_06720W_A	1.5677	7.82407	5.06767e-08	1.06986e-06
C4_06670W_A	1.58642	5.46937	5.19191e-08	1.09216e-06
C2_05840W_A	1.53759	5.70778	5.32889e-08	1.11697e-06
C2_09160W_A	1.45972	5.37062	5.40494e-08	1.12496e-06
C3_00330W_A	1.54464	7.48821	5.40532e-08	1.12496e-06
CR_10550W_A	1.60066	7.79318	5.56116e-08	1.1533e-06
CR_01710W_A	1.6086	5.24897	6.29812e-08	1.30154e-06
CR_03650W_A	1.4468	6.90756	6.52908e-08	1.34453e-06
C5_01130W_A	1.49132	6.88713	6.5842e-08	1.35114e-06
C1_03830C_A	1.44833	5.95315	6.68133e-08	1.3663e-06
C4_06210C_A	1.5635	8.59351	6.74631e-08	1.37479e-06
C6_00730W_A	-3.66013	2.20328	6.77763e-08	1.3764e-06
C3_06000W_A	-1.74694	6.04471	6.89929e-08	1.39627e-06
C6_04530C_A	1.53223	7.4074	7.03833e-08	1.41952e-06
C6_03440W_A	1.41961	5.92595	7.50903e-08	1.50926e-06
C1_11850W_A	-2.54167	3.35921	7.65193e-08	1.53274e-06
C1_00290W_A	-1.83437	4.65622	7.76009e-08	1.54047e-06
C2_02540W_A	1.62946	8.24104	7.76206e-08	1.54047e-06
C1_06810W_A	-1.55691	6.50683	7.76927e-08	1.54047e-06
C2_07730W_A	-1.78379	8.64125	7.82442e-08	1.54469e-06
CR_03570C_A	1.48631	5.51535	7.84321e-08	1.54469e-06
C2_00410C_A	1.56899	7.32463	7.98149e-08	1.56667e-06
C3_04630W_A	-1.44594	5.61184	8.0558e-08	1.57598e-06
C4_01500W_A	1.45632	5.51305	8.29394e-08	1.61718e-06
C7_01500W_A	-1.52139	6.06077	8.3645e-08	1.62554e-06
C2_09950W_A	1.60118	8.21247	8.52381e-08	1.65103e-06
C4_02360W_A	-2.27881	4.00687	8.56098e-08	1.65278e-06
C2_02050C_A	-1.96341	4.32868	8.65393e-08	1.66524e-06
C5_03250W_A	1.39057	6.0094	9.33156e-08	1.78897e-06
C1_03490W_A	-1.73311	7.65937	9.35786e-08	1.78897e-06
C7_01030C_A	1.59209	8.31611	9.64116e-08	1.83714e-06
C1_14080W_A	1.61264	8.1728	1.02686e-07	1.95038e-06
C6_03930W_A	1.73192	4.91321	1.03521e-07	1.95988e-06
C7_01940C_A	-1.44663	5.48934	1.08031e-07	2.03869e-06
C2_07360W_A	1.42337	5.66314	1.08592e-07	2.04271e-06
C2_09320C_A	1.55123	8.90487	1.13761e-07	2.13311e-06
C4_03270W_A	1.47146	6.76645	1.15009e-07	2.14964e-06
C1_13940W_A	1.86294	10.7877	1.21495e-07	2.26367e-06
CR_04170W_A	1.59976	8.42172	1.23293e-07	2.28989e-06
C4_00970C_A	1.57273	7.49245	1.24251e-07	2.3004e-06
C3_07620C_A	1.46547	5.08889	1.27021e-07	2.3443e-06
C1_13430C_A	-3.40443	1.58673	1.36241e-07	2.50658e-06
C1_13670W_A	-3.14	6.11437	1.45726e-07	2.67271e-06
C4_03590C_B	-1.45753	6.93831	1.47061e-07	2.68878e-06
CR_00460C_A	1.41725	6.32486	1.49319e-07	2.72159e-06
C3_01200W_B	1.50428	7.52948	1.50693e-07	2.73814e-06
C1_08810C_A	1.51627	7.96315	1.53409e-07	2.77887e-06
C6_03030W_A	-1.7242	9.99809	1.58205e-07	2.85693e-06
C1_04450C_A	1.96848	6.30112	1.64297e-07	2.95786e-06
C1_12680W_A	1.5398	7.98018	1.66993e-07	2.98876e-06
C1_11200W_A	-2.24748	4.76348	1.67032e-07	2.98876e-06
CR_07950W_A	1.39045	7.07821	1.73083e-07	3.08762e-06
C2_08670C_A	1.37168	6.63321	1.80807e-07	3.21563e-06
C1_11410C_A	1.8028	4.19236	1.85839e-07	3.29514e-06
CR_10650W_A	1.4224	6.81968	1.8707e-07	3.30696e-06
C1_06660W_A	1.49724	7.57654	1.88372e-07	3.31999e-06
C4_05650W_A	1.38642	6.46015	1.96396e-07	3.45105e-06
C1_02190W_A	1.3739	5.92839	2.07276e-07	3.63135e-06
C5_04750C_A	1.56182	8.24593	2.11206e-07	3.68105e-06
C5_00430W_A	2.01552	7.1233	2.11418e-07	3.68105e-06
C3_06670C_A	-1.64731	6.04405	2.11995e-07	3.68105e-06
CR_06480C_A	1.37622	5.64257	2.25954e-07	3.91187e-06
C4_04590W_A	-1.66114	8.36898	2.58089e-07	4.45508e-06
C1_08230C_A	-2.24166	7.83852	2.64301e-07	4.54893e-06
C7_00330C_A	1.41921	6.14726	2.78062e-07	4.77178e-06
C1_05920W_A	-1.46607	7.169	2.83824e-07	4.85645e-06
C4_03950C_A	1.61584	5.1968	2.86826e-07	4.89355e-06
C2_06660W_A	1.5354	4.8522	2.91397e-07	4.95713e-06
C3_07690C_A	1.32773	6.00508	3.02082e-07	5.12404e-06
CR_01600C_A	1.41058	5.18015	3.06023e-07	5.17317e-06
C1_10250C_A	1.57151	4.83947	3.06741e-07	5.17317e-06
C3_07600W_A	1.35272	5.73356	3.15943e-07	5.31253e-06
C7_03400C_A	1.50362	7.36299	3.16815e-07	5.31253e-06
C2_08840W_A	1.42958	5.49184	3.38537e-07	5.66061e-06
C1_01360C_A	-2.06444	6.30093	3.42659e-07	5.71326e-06
CR_10470C_A	1.33259	6.77736	3.53946e-07	5.88472e-06
C3_04560W_A	1.48015	8.29645	3.634e-07	6.02485e-06
CR_07120C_A	-2.05408	3.64896	3.92863e-07	6.49497e-06
C2_06020W_A	1.44548	7.8277	3.95802e-07	6.52517e-06
C4_02750W_A	2.00065	3.67339	4.00124e-07	6.57795e-06
C1_07800W_A	1.37065	5.78668	4.11266e-07	6.74224e-06
C6_02900C_A	1.42905	5.18622	4.13984e-07	6.76789e-06
C6_02770W_A	1.44552	7.62885	4.22959e-07	6.8954e-06
CR_01780W_A	1.36435	6.08394	4.27058e-07	6.94294e-06
C5_04350C_A	1.32505	5.87487	4.35453e-07	7.05987e-06
C6_01420C_A	1.70954	4.63066	4.44192e-07	7.18172e-06
C2_04810W_A	1.64794	6.5913	4.50502e-07	7.24842e-06
C3_00560C_A	1.43733	7.39094	4.50788e-07	7.24842e-06
C7_01210C_A	1.31767	6.06853	4.6008e-07	7.37762e-06
C6_02160W_A	-1.54686	4.79473	4.64183e-07	7.42313e-06
C2_02630W_A	1.49738	5.0557	4.75032e-07	7.57599e-06
C1_01760W_A	-1.39402	5.33241	4.80146e-07	7.6368e-06
C4_04790W_A	-2.01782	6.13594	4.88557e-07	7.74957e-06
C3_07550C_A	1.35738	6.07922	5.02499e-07	7.94924e-06
C2_06520C_A	1.57573	4.57797	5.22588e-07	8.24482e-06
C4_03140C_A	1.36709	5.2339	5.31588e-07	8.36431e-06
C2_10310C_A	-1.50764	4.82927	5.62693e-07	8.83006e-06
C1_02130C_A	-2.75918	5.05124	5.65825e-07	8.85554e-06
C2_06480W_A	1.32988	5.38452	5.80309e-07	9.05806e-06
C3_06450W_A	-1.77939	4.45063	5.81935e-07	9.05935e-06
C1_10950C_A	1.31749	6.48726	5.83986e-07	9.06723e-06
C3_04530C_A	-1.38069	7.02022	5.9009e-07	9.13783e-06
C4_00950C_A	-1.4604	5.21813	6.19451e-07	9.56726e-06
C2_07400C_A	-1.51043	7.24895	6.45408e-07	9.94199e-06
C1_04510W_A	1.39815	4.96991	7.45667e-07	1.14563e-05
C1_08770W_A	-2.56441	5.09067	7.63765e-07	1.17037e-05
C1_07000W_A	1.30434	6.52181	7.78006e-07	1.18909e-05
C2_09010W_A	-1.51085	4.9188	8.09672e-07	1.2338e-05
C3_06720W_A	1.2925	6.57906	8.11459e-07	1.2338e-05
C4_01320C_A	-1.72848	6.05336	8.28209e-07	1.25601e-05
C2_05520W_A	1.30904	5.59715	8.33927e-07	1.26142e-05
C1_04680W_A	-1.71956	8.47651	8.5178e-07	1.28189e-05
C1_10260C_A	1.30479	6.81901	8.51828e-07	1.28189e-05
C4_03830W_A	1.30441	6.52827	8.54305e-07	1.28233e-05
CR_02550C_A	1.34232	5.84529	8.62474e-07	1.29129e-05
C2_10740C_A	1.45541	7.52533	8.65272e-07	1.29218e-05
C3_06060W_A	1.30547	6.85711	9.06937e-07	1.35005e-05
C6_03270C_A	-1.91105	6.85898	9.08619e-07	1.35005e-05
CR_00800C_A	1.49031	7.64596	9.38779e-07	1.39134e-05
C3_02750W_A	1.83234	4.19914	9.44166e-07	1.3958e-05
C2_06720W_A	-1.8752	4.00673	1.06574e-06	1.57156e-05
CR_03380W_A	1.29741	5.33285	1.07625e-06	1.58308e-05
C4_05900C_A	-1.47937	6.50915	1.07953e-06	1.58394e-05
CR_09370W_A	1.55955	8.99509	1.09227e-06	1.59864e-05
C7_00760C_A	-3.0021	1.79062	1.12197e-06	1.63802e-05
C7_01360C_A	2.27509	3.11562	1.17105e-06	1.70544e-05
C2_08890W_A	-1.45708	4.81321	1.20992e-06	1.75767e-05
CR_07050C_A	1.78853	9.91401	1.25882e-06	1.82419e-05
C2_03940C_A	1.28419	5.71888	1.26435e-06	1.82771e-05
C4_03740W_A	1.26781	6.00932	1.27778e-06	1.84258e-05
C4_03570W_A	-1.67155	13.3835	1.28769e-06	1.85232e-05
C3_04220C_A	1.29489	5.78302	1.30523e-06	1.87295e-05
C1_10670C_A	1.44711	8.70409	1.34912e-06	1.93122e-05
C1_14390W_A	2.28629	4.29446	1.36866e-06	1.95442e-05
C3_07400W_A	1.36406	5.97514	1.37373e-06	1.95487e-05
CR_06120W_A	1.38303	7.64133	1.37564e-06	1.95487e-05
C7_01010W_A	2.50035	2.58696	1.38255e-06	1.95576e-05
C4_02850W_A	1.3055	7.17871	1.38727e-06	1.95576e-05
CR_09070C_A	-1.41108	6.04491	1.38754e-06	1.95576e-05
C7_00570W_A	1.42716	8.53288	1.39243e-06	1.95576e-05
C7_00870W_A	-3.26923	1.44796	1.39356e-06	1.95576e-05
C1_09040C_B	1.27313	6.43675	1.39626e-06	1.95576e-05
C3_07310C_A	-1.45804	8.14594	1.41893e-06	1.98103e-05
C2_09810C_A	-1.71174	4.72625	1.42105e-06	1.98103e-05
C4_02260C_A	1.3293	6.34835	1.46414e-06	2.03626e-05
C1_01110C_A	1.40626	7.89567	1.47715e-06	2.0495e-05
C3_02090C_A	-1.37811	5.04365	1.4948e-06	2.0691e-05
C1_02850W_A	1.29128	5.7561	1.51643e-06	2.09409e-05
C4_06720W_A	1.42816	9.93431	1.55667e-06	2.14462e-05
C1_14160W_A	1.39342	6.43688	1.60514e-06	2.20622e-05
C6_03230W_A	1.94722	7.68325	1.61934e-06	2.2149e-05
CR_00540C_A	-1.74876	6.99562	1.62347e-06	2.2149e-05
C4_01450W_A	1.42509	7.96176	1.62369e-06	2.2149e-05
CR_07940W_A	1.61381	4.56125	1.62655e-06	2.2149e-05
C2_02940W_A	1.89484	7.11532	1.66508e-06	2.26212e-05
CR_03020C_A	-1.45419	6.12	1.70875e-06	2.31609e-05
CR_10280W_A	1.336	5.16004	1.73508e-06	2.34635e-05
C6_01030W_A	1.29142	5.5645	1.77714e-06	2.39771e-05
C3_06850W_A	-2.23694	3.10969	1.84323e-06	2.48117e-05
C7_03780C_A	-2.90024	2.38718	1.86213e-06	2.50088e-05
CR_06170W_A	-1.26139	6.60476	1.89161e-06	2.53467e-05
C3_02350W_A	1.36284	7.8233	1.91803e-06	2.56422e-05
C1_02820W_A	1.35385	7.42405	1.97302e-06	2.63174e-05
C5_02590C_B	1.33606	6.50787	2.00899e-06	2.67364e-05
C2_02510W_A	1.35853	7.88675	2.05704e-06	2.73139e-05
C2_06700W_A	1.36169	5.13993	2.14728e-06	2.84478e-05
C3_07830W_A	-1.39867	6.6885	2.17693e-06	2.87757e-05
C1_06270W_A	-1.40262	5.96485	2.24602e-06	2.96223e-05
C7_02930C_A	1.21365	6.67678	2.25913e-06	2.96841e-05
C1_00580W_A	-1.53526	4.46098	2.26469e-06	2.96841e-05
C4_04520W_A	1.25154	6.44633	2.2689e-06	2.96841e-05
C2_00070C_A	1.43721	8.21738	2.27094e-06	2.96841e-05
C3_04320W_A	-1.42009	4.9189	2.35992e-06	3.07786e-05
C5_00670C_A	-2.13229	5.83491	2.41133e-06	3.13794e-05
C2_09350W_A	1.30474	5.74572	2.43313e-06	3.1593e-05
C2_05620W_A	1.78928	3.86349	2.57017e-06	3.32987e-05
C2_08100W_A	-1.40414	6.31196	2.60706e-06	3.37022e-05
CR_02330C_A	1.6665	4.83562	2.77797e-06	3.58328e-05
C1_09390W_A	1.5702	4.40716	2.83481e-06	3.64857e-05
C1_12440W_A	1.73012	3.8874	2.8755e-06	3.69284e-05
C4_00490W_A	1.45809	4.76112	3.09347e-06	3.9641e-05
CR_09740W_A	1.25675	6.36721	3.119e-06	3.9881e-05
C7_02770W_A	-1.63413	6.35109	3.18398e-06	4.06234e-05
CR_06330C_A	1.26311	5.30019	3.21052e-06	4.08732e-05
CR_02720C_A	1.24825	6.5661	3.2942e-06	4.18478e-05
C1_05870W_A	1.56872	4.56429	3.33243e-06	4.22419e-05
C2_04440W_A	-2.43097	3.13223	3.36857e-06	4.26081e-05
C2_10090C_A	1.23868	5.81766	3.40061e-06	4.29209e-05
CR_01930C_A	1.96163	3.18806	3.41351e-06	4.29912e-05
C5_04990W_A	1.51012	4.3616	3.49295e-06	4.38975e-05
CR_10260W_A	1.36484	4.75756	3.53693e-06	4.43552e-05
C7_02460C_A	1.22917	6.54244	3.64817e-06	4.56414e-05
C2_05340C_A	1.32453	7.46698	3.65505e-06	4.56414e-05
CR_09520C_A	-1.30921	6.22229	3.66545e-06	4.56741e-05
CR_05550C_A	1.36472	7.64786	3.71013e-06	4.61329e-05
C6_02910W_A	1.43373	4.50928	3.77322e-06	4.68183e-05
CR_00080W_A	1.48668	9.33538	3.80707e-06	4.71386e-05
C7_00230W_A	-1.49312	6.16997	3.82616e-06	4.72752e-05
CR_10640W_A	1.36846	5.3192	3.86005e-06	4.75938e-05
C2_01070W_A	1.30109	7.55162	3.9745e-06	4.89022e-05
C5_03920C_A	1.613	5.55427	4.05994e-06	4.98489e-05
C1_01740W_A	-2.90596	1.71848	4.08629e-06	5.0008e-05
C2_04450W_A	-2.14809	4.07438	4.08994e-06	5.0008e-05
C1_04140W_A	-2.66676	2.09146	4.12683e-06	5.03542e-05
CR_04770C_A	-1.62512	4.70717	4.19426e-06	5.10708e-05
CR_03200C_A	1.24624	5.62854	4.39923e-06	5.34556e-05
C2_09150W_A	-1.28567	6.84524	4.43406e-06	5.37676e-05
C5_01400W_A	-1.43454	5.24334	4.66405e-06	5.64398e-05
C2_02710C_A	1.20784	6.6477	4.76076e-06	5.73781e-05
C6_04120C_A	-1.3504	4.90158	4.76114e-06	5.73781e-05
C6_03320W_A	1.24195	6.66422	4.78579e-06	5.7557e-05
C2_04830W_A	-1.32381	5.27884	4.80501e-06	5.767e-05
C7_01670W_A	2.16784	2.88582	4.87191e-06	5.83536e-05
C1_07170C_A	-1.38274	4.98181	4.88801e-06	5.84271e-05
C3_03870C_A	-1.17692	6.67229	4.91289e-06	5.86052e-05
C1_13820C_A	1.2817	5.73966	4.97614e-06	5.91158e-05
C6_00370C_A	1.34469	9.91347	4.98183e-06	5.91158e-05
C4_05260W_A	1.21112	5.86878	4.99519e-06	5.91158e-05
C4_01250W_B	-1.39077	4.70196	5.01293e-06	5.91158e-05
C5_03700C_A	1.20244	6.8001	5.01564e-06	5.91158e-05
C5_03640W_A	1.20244	6.8001	5.01613e-06	5.91158e-05
CR_06860C_A	-1.58695	5.26828	5.07271e-06	5.96627e-05
C4_04380C_A	-1.3225	6.79785	5.25115e-06	6.1638e-05
C2_06740W_A	-1.32934	5.98828	5.38411e-06	6.30725e-05
C1_03790C_A	1.45021	8.86731	5.41375e-06	6.32934e-05
C1_00780C_A	-1.74431	8.0945	5.56123e-06	6.47671e-05
C4_06490C_A	-1.32031	5.1235	5.56187e-06	6.47671e-05
C3_05710W_A	-1.43547	9.95229	5.62385e-06	6.53266e-05
CR_02350C_A	-1.19714	5.82869	5.63218e-06	6.53266e-05
C2_07000W_A	1.21011	6.32889	5.65067e-06	6.54118e-05
C1_10460W_A	-1.27517	5.40846	5.84715e-06	6.7553e-05
C2_01450C_A	-3.67094	1.36251	5.91704e-06	6.82261e-05
C5_00260W_A	1.29513	8.67087	6.01627e-06	6.92343e-05
C5_05340W_A	1.37015	8.12576	6.10694e-06	7.01402e-05
C5_05050W_A	-2.67973	9.3532	6.11926e-06	7.01444e-05
C7_00630C_A	1.50707	4.45404	6.27615e-06	7.18026e-05
C2_06680W_A	-1.30824	7.71405	6.46484e-06	7.3782e-05
C1_12880C_A	-2.23264	2.9318	6.47431e-06	7.3782e-05
C1_07250C_A	-1.17423	6.0436	6.503e-06	7.39653e-05
C4_02610C_A	2.01918	5.25717	6.65461e-06	7.55433e-05
CR_09100C_A	-1.95472	3.76457	7.19739e-06	8.15473e-05
C4_06710W_A	1.70061	4.04788	7.29181e-06	8.24579e-05
CR_04360C_A	1.28659	8.16267	7.36985e-06	8.31801e-05
CR_08990C_A	-1.74426	4.23047	7.48669e-06	8.43366e-05
CR_10750C_A	1.218	6.31021	7.52947e-06	8.46561e-05
C5_00250C_A	1.49079	4.24927	7.58733e-06	8.51435e-05
CR_06730W_A	-1.55311	4.16304	7.64106e-06	8.55828e-05
C4_03940C_A	1.34281	8.99631	7.9071e-06	8.83938e-05
C2_10810W_A	1.33921	5.73661	7.98067e-06	8.90466e-05
C6_03850C_A	-1.43783	11.5758	8.02907e-06	8.94167e-05
C2_03290W_A	-2.14557	5.8035	8.33193e-06	9.25131e-05
C1_00990C_A	1.31346	7.88546	8.33863e-06	9.25131e-05
C7_03000C_A	1.22625	5.89856	8.90453e-06	9.8605e-05
C3_00420W_A	1.16568	6.72716	9.2883e-06	0.000102543
CR_00810W_A	1.52048	4.17553	9.29506e-06	0.000102543
C2_06870C_A	-2.13759	4.80737	9.35755e-06	0.000103038
C1_11950W_A	-2.61221	1.94104	9.42575e-06	0.000103595
C7_03210W_A	1.41057	4.91948	9.64413e-06	0.000105797
CR_03660C_A	1.18801	5.69014	9.90822e-06	0.000108491
C1_00950C_A	-1.27575	6.77943	1.00433e-05	0.000109765
C1_02060W_A	-1.29407	5.13562	1.01212e-05	0.000110412
C4_07030W_A	1.23608	6.32159	1.02357e-05	0.000111454
C1_04770C_A	-1.23154	5.88073	1.04242e-05	0.000113295
C2_04820W_A	1.19455	6.11468	1.04676e-05	0.000113557
C3_03920W_A	2.00993	3.67502	1.11117e-05	0.000120322
CR_03760W_A	1.13914	6.08329	1.11916e-05	0.000120964
C1_09500W_A	2.72362	1.30193	1.12274e-05	0.000121128
CR_07150W_A	-2.8652	6.55217	1.12936e-05	0.000121619
C4_02460W_A	-1.19016	5.4464	1.13882e-05	0.000122413
CR_03840C_A	1.6003	4.33992	1.17997e-05	0.000126605
C3_05800W_A	1.26272	5.1902	1.19848e-05	0.000128355
C5_03390C_A	1.14858	6.11029	1.22171e-05	0.000130605
C3_01540W_A	-3.82172	2.21591	1.23331e-05	0.000131606
CR_06840W_B	1.14948	6.13008	1.23944e-05	0.00013202
CR_03890W_A	-1.24789	7.72092	1.25789e-05	0.000133742
C4_02640C_A	1.14612	6.48575	1.26964e-05	0.000134747
C4_01340W_A	1.26464	5.49409	1.29373e-05	0.000137056
C4_02030W_A	-1.52752	7.30637	1.33329e-05	0.000140992
C1_00160C_A	1.35613	9.85451	1.34579e-05	0.000142058
C5_03470C_A	1.15476	5.43879	1.36889e-05	0.000144237
C7_00560C_A	1.28672	4.80322	1.37647e-05	0.000144776
C4_07080C_A	-1.29318	5.73829	1.38733e-05	0.000145657
CR_08100C_A	1.20873	7.30499	1.4513e-05	0.000152101
C7_03590C_A	1.19941	7.16739	1.4601e-05	0.000152751
C1_11270W_A	-1.18336	5.91114	1.47325e-05	0.000153852
C2_01270W_A	1.34035	4.76296	1.4972e-05	0.000155969
C4_00150C_A	-1.23427	6.78399	1.49883e-05	0.000155969
C2_08110W_A	-1.42767	4.66219	1.51793e-05	0.000157676
C1_13020C_A	-1.10941	6.6854	1.54524e-05	0.00016023
C5_02020C_A	1.14802	5.70799	1.56819e-05	0.000162323
C1_11610C_A	1.26263	5.88655	1.59357e-05	0.00016466
C5_02280C_A	1.18104	5.28947	1.62494e-05	0.000167606
C5_00160W_A	1.20861	5.30138	1.64419e-05	0.000169294
C2_01060C_A	1.5097	4.0626	1.65142e-05	0.000169741
C3_01940C_A	-1.12565	6.65965	1.68948e-05	0.000173348
C2_02740C_A	1.27784	8.16006	1.74452e-05	0.000178684
C4_01930C_A	1.34578	5.1055	1.76163e-05	0.000180122
C2_05190W_A	-1.31864	5.44028	1.83884e-05	0.00018769
C2_04430W_A	-2.75798	1.67435	1.85467e-05	0.000188976
C5_02120C_A	1.21073	7.13934	1.86244e-05	0.000189439
C7_00200W_A	1.2133	5.03858	1.91033e-05	0.000193975
C1_00640C_A	1.29231	8.04632	1.95008e-05	0.000197668
C1_08340C_A	-1.88688	3.84793	1.97169e-05	0.000199514
C1_06540C_A	1.13601	6.04766	1.98138e-05	0.00020015
C5_03930C_A	-1.70607	7.76668	2.02539e-05	0.000204244
C4_00480W_A	1.37689	4.58625	2.06579e-05	0.000207961
C5_00680W_A	1.20169	6.16173	2.10693e-05	0.000211739
C2_04510W_A	1.14461	6.31395	2.11218e-05	0.000211904
CR_05340C_A	-3.96926	3.14056	2.12545e-05	0.000212871
C5_01430C_A	1.19309	5.12011	2.15026e-05	0.000214989
C5_04130C_A	-1.93388	7.27522	2.30551e-05	0.00023012
C1_05020C_A	1.22874	4.9943	2.3189e-05	0.000231063
CR_06050W_A	-1.18798	7.38816	2.34294e-05	0.000233063
C7_01100C_A	-1.29963	4.64755	2.39695e-05	0.000238032
C1_04460C_A	-2.73412	1.42566	2.42763e-05	0.000240672
C3_01980C_A	1.40024	6.28095	2.47588e-05	0.000245041
C2_08430C_A	2.23208	2.11837	2.49787e-05	0.000246802
C2_01580W_A	1.18404	5.54729	2.52664e-05	0.000249224
C4_06340W_A	-1.1642	7.01794	2.57163e-05	0.000253236
C1_11890W_A	-1.43287	4.31661	2.6374e-05	0.000259278
C1_12820C_A	1.09422	6.10956	2.68232e-05	0.000263253
C1_06920C_A	-1.19714	5.09875	2.75357e-05	0.000269794
C5_05390C_A	-1.41251	8.26183	2.79929e-05	0.000273666
C2_10420W_A	-1.62592	4.13894	2.8024e-05	0.000273666
C6_03690W_A	1.15814	5.3206	2.84785e-05	0.000277641
C4_03840C_A	1.15547	5.23922	2.86633e-05	0.000278534
CM_00030W	3.62349	1.43368	2.86649e-05	0.000278534
C2_09530W_A	-1.5699	7.23817	2.92821e-05	0.00028406
C1_06630W_A	-1.17078	5.8823	2.95433e-05	0.000286121
C4_07200C_A	-1.17992	5.49332	2.95994e-05	0.000286193
C1_09300C_A	1.69352	3.36785	3.01093e-05	0.000290644
C3_01020W_A	-1.10314	5.89964	3.02764e-05	0.000291777
CR_01720W_A	-1.19942	5.50153	3.03745e-05	0.000292242
CR_06660W_A	1.2805	6.93847	3.12756e-05	0.00030042
CR_09210W_A	-1.36164	4.37769	3.27158e-05	0.00031374
C5_02110W_A	-2.88492	4.42705	3.32573e-05	0.000318242
C5_02080C_A	-2.88492	4.42705	3.32936e-05	0.000318242
C3_04380C_A	1.19816	8.51616	3.41977e-05	0.000326352
CR_01430W_A	1.17283	5.70206	3.4346e-05	0.000327235
C2_00620C_A	1.22228	4.76409	3.48811e-05	0.000331794
C1_05930C_A	1.15108	5.56077	3.62773e-05	0.000344517
C4_03380C_A	1.17137	6.49689	3.64893e-05	0.000345971
C2_01330C_A	-1.48012	4.6453	3.65716e-05	0.000346192
CR_07200W_A	1.19584	5.24201	3.73276e-05	0.000352779
CR_03350C_A	1.13887	6.63815	3.79358e-05	0.00035795
C2_04860W_A	1.19754	4.83878	3.84324e-05	0.000361689
C5_00580W_A	-1.14782	5.08982	3.84553e-05	0.000361689
C1_02990C_A	-1.19851	5.90493	3.96175e-05	0.000372024
C4_04990C_A	1.77859	2.89288	3.9868e-05	0.000373779
C2_04100W_A	-1.25473	4.87921	4.03631e-05	0.000377817
C2_02930C_A	1.12243	7.04918	4.04825e-05	0.000378331
C4_00650W_A	1.19847	7.48003	4.14212e-05	0.000386097
C1_10110W_A	1.33499	4.47548	4.14451e-05	0.000386097
C3_00760W_A	-1.08105	6.68696	4.17501e-05	0.000388322
C1_00340W_A	1.09367	6.44363	4.21027e-05	0.000390982
C7_02500C_A	-1.52311	6.14894	4.29093e-05	0.000397843
C3_03390C_A	1.32648	5.83395	4.32014e-05	0.00039992
C7_03450C_A	-1.21959	4.80918	4.33429e-05	0.000400598
C1_14330W_A	1.29319	5.05555	4.38108e-05	0.000404285
C1_12350W_A	1.08961	7.1288	4.47563e-05	0.000412362
CR_04060C_A	-1.36552	5.69905	4.50141e-05	0.000414087
C4_01740W_A	1.20954	4.70921	4.60378e-05	0.000422842
C2_04230W_A	1.23104	7.00722	4.71526e-05	0.000431897
C4_00240C_A	-1.64612	6.95628	4.71709e-05	0.000431897
C6_04190C_A	1.82923	2.77909	4.87144e-05	0.000445335
C4_06960W_A	1.36443	4.2697	4.89517e-05	0.000446808
C4_04980W_A	-1.1555	6.42554	5.06143e-05	0.000461266
C1_01650W_A	-1.12602	6.57592	5.12099e-05	0.00046597
C6_01150W_A	-1.18877	5.70309	5.21253e-05	0.000473566
CR_02640W_A	-1.55628	4.65384	5.24115e-05	0.000475429
C5_03020W_A	1.15601	7.52836	5.30089e-05	0.000480107
C3_01320C_A	-2.35825	3.59286	5.38257e-05	0.000486754
C5_00490C_A	-1.12559	6.33506	5.39643e-05	0.000487256
CR_09050C_A	-1.70099	3.24217	5.44336e-05	0.000490738
C6_02190C_A	-1.07972	6.65393	5.55783e-05	0.00050029
C2_00170C_A	1.15118	7.71502	5.61251e-05	0.000504438
C1_07140C_A	1.08155	7.03805	5.74542e-05	0.000515377
C1_12030W_A	1.206	9.85638	5.75178e-05	0.000515377
C4_07060W_A	1.23238	7.90645	5.78922e-05	0.000517941
C6_04470C_A	-1.05409	5.95283	5.80316e-05	0.000518053
CR_01700C_A	1.06394	5.54909	5.80813e-05	0.000518053
CR_10170C_A	1.11221	5.54887	5.85361e-05	0.000521317
C5_03960W_A	-1.05572	6.52984	5.86541e-05	0.000521577
C5_00290W_A	1.0654	5.43611	5.91963e-05	0.000525602
C5_02380W_A	-1.53201	8.14552	5.93503e-05	0.000525967
C4_02620C_A	-1.30427	5.38503	5.94166e-05	0.000525967
C4_05530W_A	-1.5881	3.52977	5.98713e-05	0.000528851
C1_00410C_A	-1.37053	5.62939	5.99227e-05	0.000528851
C3_02240C_A	-1.14765	7.23517	6.04092e-05	0.000532345
C5_02440C_A	1.20462	4.93293	6.08654e-05	0.000535561
C1_08650C_A	-1.12945	5.37082	6.11337e-05	0.000537116
CR_07070C_A	-1.87084	12.6118	6.39099e-05	0.000560149
C2_07800W_A	1.16926	5.36974	6.39461e-05	0.000560149
C6_00280W_A	-1.41049	7.64653	6.41394e-05	0.000561005
CR_02140W_A	-1.16656	8.05092	6.43337e-05	0.000561516
C5_01180W_A	1.04605	6.66655	6.43893e-05	0.000561516
C1_04500W_A	1.29652	5.3415	6.47654e-05	0.000563959
C1_05650W_A	1.3342	4.54298	6.73057e-05	0.000585211
C7_00490C_A	1.09427	7.2934	6.8476e-05	0.000594505
C5_00130C_A	1.0883	7.16173	6.91537e-05	0.000599503
C3_01520C_A	1.0871	7.2523	6.98264e-05	0.000604441
CR_01470W_A	-2.46278	5.05427	7.08241e-05	0.000612175
C3_06570C_A	-1.8578	7.90494	7.13676e-05	0.000615965
C2_01240C_B	1.203	4.69748	7.24288e-05	0.000624207
C1_05300C_A	-1.07531	6.98016	7.26311e-05	0.000625032
CR_09170C_A	1.47653	3.91689	7.29634e-05	0.000626972
C2_10870W_A	-1.13681	5.37368	7.44567e-05	0.000638869
C4_04470W_A	1.29796	4.81553	7.46839e-05	0.000639883
C2_07710W_A	-2.38827	1.77415	7.55671e-05	0.000646506
C2_00760C_A	-2.88957	4.08097	7.65514e-05	0.000653974
C5_04490C_A	-2.47928	5.6485	7.69342e-05	0.000656289
C1_14380C_A	1.05395	5.54112	7.79528e-05	0.000664013
C5_01710C_A	1.26176	4.57401	7.99435e-05	0.000679983
C1_02100W_A	-1.26018	4.48133	8.05195e-05	0.000683891
C5_02010C_A	1.05036	6.17304	8.14583e-05	0.000690865
C1_11550W_A	1.13679	8.84385	8.16158e-05	0.000691202
C2_03620W_A	-1.21523	4.62055	8.27035e-05	0.000699404
C7_03410C_A	-1.28586	5.98232	8.40548e-05	0.00070981
C2_03200W_A	1.13099	4.87449	8.46964e-05	0.0007142
CR_09690C_A	-1.07147	7.20678	8.49793e-05	0.000715557
C1_00840C_A	-1.16104	6.03987	8.55784e-05	0.00071957
C4_06850C_A	1.09123	7.38269	8.57458e-05	0.000719946
CR_02820W_A	-1.13443	8.01581	8.60807e-05	0.000721725
C4_03150W_A	1.0412	5.57822	8.85454e-05	0.000741331
C1_12910W_A	1.39519	5.61325	8.9278e-05	0.0007464
C7_01380W_A	-2.81727	0.885391	8.97199e-05	0.000749027
C4_06480C_B	-1.50241	7.63224	9.23697e-05	0.000770054
C6_01720C_A	-1.14343	9.19025	9.34525e-05	0.000777976
C7_03930C_A	1.09655	7.48437	9.49308e-05	0.000789163
C4_02090C_A	1.04011	5.7764	9.53585e-05	0.000791486
C5_05450C_A	-1.23899	6.29424	9.548e-05	0.000791486
C7_03160W_A	-1.02884	6.63262	9.65501e-05	0.000799228
C1_13630W_A	-2.52579	4.21221	9.74247e-05	0.000805332
C3_02150C_A	-1.13849	8.78218	9.91668e-05	0.00081858
CR_00130C_A	-1.12449	6.25475	9.99729e-05	0.000824075
CR_01630C_A	1.61272	3.07993	0.000101399	0.000834655
C2_09140C_A	1.15172	7.84013	0.000101585	0.000835016
C5_04050W_A	-1.09254	5.29764	0.000102933	0.000844913
C3_00840C_A	1.07769	5.30816	0.00010318	0.000845758
C1_10320W_A	-1.11294	5.08901	0.000106004	0.000867697
CR_05490W_A	-1.22089	4.4392	0.000106992	0.000874209
C1_13870W_A	1.94162	8.11491	0.000107098	0.000874209
C4_03720C_A	1.09076	7.54274	0.000107634	0.00087737
C6_03200W_A	1.00137	6.68954	0.00010796	0.000878804
C1_06800W_A	1.01226	5.79161	0.000108559	0.00088238
CR_08180C_A	1.02899	6.4132	0.0001087	0.00088238
C1_06380C_A	1.2018	4.60574	0.000109891	0.000890819
C3_01250W_A	-1.19084	7.34588	0.000111569	0.000903168
CR_05740C_A	-1.11014	5.14898	0.000112283	0.000906585
C2_08290C_A	-5.15388	4.09402	0.0001123	0.000906585
C1_00350C_A	-1.10832	8.48838	0.000112488	0.000906861
C2_05290C_A	-1.09935	7.75153	0.000112808	0.000908193
C1_12970C_A	-1.03299	6.20302	0.000114109	0.000917407
CR_02170W_A	1.11466	7.78425	0.000115207	0.000924965
C4_02130W_A	1.03538	5.45245	0.000117008	0.000938139
C5_01500C_A	-1.03097	5.94325	0.000117308	0.000938192
C4_04050C_A	-3.40431	3.16923	0.000117334	0.000938192
C1_04020C_A	-1.48582	3.68834	0.00011838	0.000945269
CR_04570C_A	-1.12297	8.6433	0.000120317	0.000959431
C1_05000W_A	2.24671	4.25214	0.000124663	0.000992734
C3_04300C_A	-1.24783	7.21092	0.000126363	0.00100491
C4_02390W_A	1.33083	9.70086	0.000128944	0.00102405
C1_09370W_A	1.02672	5.74237	0.000129897	0.00102907
C3_05900W_A	1.11484	5.93465	0.000129927	0.00102907
C1_07150W_A	1.68574	3.22101	0.000130323	0.00103082
C1_03480C_A	-1.0325	6.31586	0.000131073	0.00103535
C6_00400C_A	-1.0631	5.54458	0.000133425	0.00105252
C7_01660C_A	1.02912	6.27072	0.000134125	0.00105662
C3_02670W_A	1.3724	3.94513	0.000135713	0.00106677
C6_01450C_A	-1.60184	3.68546	0.000135777	0.00106677
C1_07660W_A	1.52874	3.97768	0.000139192	0.00109213
C4_00520W_A	1.04545	6.77083	0.000140174	0.00109838
C1_07120W_A	1.09677	8.9609	0.00014292	0.0011184
C6_02690C_B	1.04803	7.37246	0.00014646	0.00114357
C4_02120W_A	-1.23329	8.20152	0.000146526	0.00114357
CR_08340W_A	1.23306	9.82697	0.000147468	0.00114939
C1_02840W_A	1.01923	6.123	0.000148512	0.00115569
CR_01650W_A	1.02636	6.97764	0.000148736	0.00115569
C1_07230W_A	-1.34132	5.94599	0.000148867	0.00115569
C2_06940C_A	-1.10667	4.74389	0.000151812	0.00117699
C5_05410C_A	1.12681	8.39224	0.000155815	0.00120643
C6_04260C_A	1.2099	4.36667	0.000156793	0.00121241
C4_04500C_A	1.07792	5.66138	0.000157674	0.00121762
C4_02860W_A	-1.00759	5.6018	0.000160306	0.00123535
C1_03730C_A	-1.03767	6.94211	0.000160391	0.00123535
C2_10640C_A	1.01253	5.44774	0.00016507	0.00126972
C3_04070C_A	-1.13433	6.93516	0.000165887	0.00127434
C1_00270W_A	-2.43002	1.92509	0.00016697	0.00128097
C1_12760W_A	0.982666	6.37195	0.000168374	0.00129006
C2_09070C_A	-1.05664	6.41087	0.000169276	0.00129528
C2_02120W_A	0.984458	6.45108	0.000170345	0.00130176
C4_05970W_A	1.05649	5.20544	0.000171695	0.00131037
C1_10930C_A	1.04373	5.7716	0.000172887	0.00131776
C2_02250C_B	-1.11564	6.35238	0.000173644	0.00132034
C4_01860C_A	-1.06099	5.41678	0.000173675	0.00132034
C1_08520C_A	1.07344	6.1047	0.000174474	0.0013247
C2_06710W_A	-2.42607	3.40508	0.000175364	0.00132973
C3_04480C_A	1.22473	4.46978	0.000178204	0.00134952
CR_08690C_A	-2.41809	4.51363	0.000179248	0.00135568
C6_03220W_A	1.14058	4.67596	0.000179737	0.00135763
C2_02450C_A	1.15914	8.36826	0.000182171	0.00137424
C4_02880C_A	1.01348	5.3997	0.000183254	0.00138064
C1_05360C_A	1.00617	6.32748	0.000183722	0.00138239
C6_00270W_A	-0.974611	6.12051	0.000185977	0.00139756
C1_08900W_A	-0.992321	6.79136	0.000186485	0.00139959
C4_00140C_A	1.07589	8.26539	0.000187309	0.00140252
C1_09540W_B	0.996615	5.62136	0.000187353	0.00140252
C5_02540C_A	1.6344	3.14404	0.00018797	0.00140534
C4_03770W_A	-1.15973	4.62353	0.000190827	0.00142365
C4_05430C_A	1.04273	7.28042	0.000190904	0.00142365
CR_09340W_A	-1.0794	6.92583	0.000191841	0.00142883
C1_13720W_A	0.99447	6.89339	0.000193241	0.00143743
C1_02620C_A	1.08594	8.04848	0.000198202	0.00147247
C5_05480W_A	-1.05545	7.42805	0.000198666	0.00147404
C2_07890W_A	1.01792	7.21147	0.000199249	0.00147651
C4_03730C_A	0.997463	5.84617	0.000200129	0.00148116
C5_02000C_A	-1.2133	8.59899	0.0002009	0.00148499
C1_10350C_A	0.999389	6.95316	0.000201535	0.00148781
C1_01030W_A	1.12132	8.33908	0.000203921	0.00150353
C4_03040W_A	0.953433	6.651	0.000205253	0.00151145
C1_01530C_A	1.07968	8.89801	0.000209009	0.00153719
C5_04260W_A	-2.07331	1.79119	0.000211375	0.00155264
C4_03860C_A	-1.35612	3.97562	0.000213501	0.0015663
CR_10110W_A	-2.42429	2.6734	0.000217971	0.00159709
C2_07160W_A	-0.987917	6.91986	0.00022248	0.0016281
C7_00880C_A	-2.53807	1.10146	0.000223509	0.00163359
C6_02800W_A	1.10381	4.7117	0.000226443	0.00165298
CR_02490W_A	-3.13315	2.99828	0.00022901	0.00166862
CR_00220W_A	-1.54157	4.22138	0.000229154	0.00166862
C4_03440C_A	1.06036	7.34728	0.00023002	0.00167285
C3_05450C_A	-1.33224	3.95001	0.000232066	0.00168393
C5_05020C_A	-1.05904	7.35827	0.000232118	0.00168393
C6_01930W_A	1.11869	8.25619	0.000235678	0.00170765
C6_02290C_A	0.967659	6.5549	0.00023835	0.00172339
C4_02600C_A	-0.978213	5.46164	0.000238438	0.00172339
C3_00710W_A	-1.02079	7.30002	0.000239893	0.00173177
C6_00850W_A	-1.25889	5.11969	0.000241479	0.00174108
C6_03710W_A	1.08469	5.03462	0.000241838	0.00174153
C2_08120W_A	-1.21017	4.69692	0.000245992	0.00176927
C5_03490C_A	-1.15444	4.57627	0.000246387	0.00176994
CR_00150C_A	-1.31095	5.63457	0.000249951	0.00179336
C4_00830W_A	-1.62199	4.92015	0.000252925	0.00181202
C2_07920W_A	1.10868	4.6697	0.000253322	0.00181202
C1_03210C_A	-1.13167	9.03637	0.000253743	0.00181202
C1_07540C_B	-0.955702	6.12766	0.000253788	0.00181202
CR_05990C_A	1.12993	7.04444	0.00025562	0.00182114
C3_04520C_A	1.03472	8.54461	0.000255761	0.00182114
C3_02250C_A	-2.5429	0.89683	0.000255997	0.00182114
C5_00920W_A	1.28494	4.34085	0.000259464	0.00184358
C1_00850W_A	-1.13271	5.21962	0.000262251	0.00186113
CR_02890C_A	0.95718	6.40747	0.000263717	0.00186927
C6_00690W_A	1.06794	4.72601	0.000268031	0.00189756
C4_03470C_A	-1.19583	13.6784	0.000269346	0.00190457
C2_06100W_A	-1.24864	8.97789	0.00027115	0.00191237
C2_08530C_A	1.0091	5.02298	0.000271536	0.00191237
C2_07390C_A	-1.04936	5.88482	0.000271686	0.00191237
C4_01820C_A	0.964979	6.77526	0.000271753	0.00191237
CR_00780C_A	-1.07316	8.2838	0.0002744	0.00192869
CR_00670C_A	1.08074	4.66153	0.00027504	0.00193088
CR_07670W_A	0.962934	5.41381	0.000278402	0.00195214
C1_04970W_A	1.04786	8.11394	0.000279827	0.00195979
C1_14060W_A	-1.21738	5.59143	0.000282069	0.00197121
C5_02990W_A	1.13716	4.52854	0.000282425	0.00197121
C1_14440C_A	-1.0905	8.93455	0.00028276	0.00197121
C1_04590W_A	-2.02264	5.62994	0.000282801	0.00197121
C6_02080W_A	1.37811	4.44403	0.000285364	0.00198672
C5_02390C_A	-1.01992	5.83579	0.000288023	0.00200285
C5_04570C_A	1.04281	8.8356	0.000288531	0.00200401
C2_03000C_A	0.959295	5.94182	0.000292246	0.00202742
C3_05410W_A	-1.06369	6.28723	0.000297095	0.00205862
C5_00400C_A	-0.956938	5.90527	0.000299623	0.00207369
C1_07500C_A	1.05284	7.89519	0.000303605	0.0020983
C4_03810W_A	-1.32439	4.07794	0.000303894	0.0020983
C1_06570W_A	-2.02554	3.95988	0.000307883	0.00212335
CR_04870C_A	-1.49186	5.17506	0.000310174	0.00213638
C1_11320C_A	-3.52871	2.13311	0.000310502	0.00213638
C6_03780C_A	-1.1993	4.71686	0.000312737	0.00214924
C1_13210C_B	1.8083	7.84263	0.00031554	0.00216348
C2_02270C_A	0.966838	6.22692	0.000315545	0.00216348
C1_03190C_A	-1.08499	10.901	0.000329467	0.00225629
CR_04820W_B	1.18133	5.3911	0.000333481	0.00228112
CR_00900W_A	0.960573	6.05875	0.00033446	0.00228515
C7_03300C_A	-1.01327	5.76629	0.000335581	0.00228865
C5_03360W_A	0.991537	7.15989	0.000335751	0.00228865
C6_04340W_A	-0.955289	6.15795	0.000336414	0.0022905
C4_02930W_A	-1.68177	2.94176	0.000338121	0.00229946
C1_14290C_A	-1.15455	9.5929	0.000339551	0.00230651
CR_06380C_A	-1.12514	4.44764	0.000340356	0.00230775
C2_03130W_A	1.00129	6.15054	0.000340519	0.00230775
C2_08140C_A	-1.07223	10.084	0.000341436	0.00231129
CR_09960C_A	0.945999	5.43397	0.000344606	0.00233006
C5_05280C_A	0.977068	5.76471	0.000347857	0.00234934
C1_06510C_A	1.0978	5.52944	0.000348415	0.0023504
C7_00270W_A	0.966849	6.30493	0.000349323	0.00235382
C3_03370C_A	1.03803	6.7982	0.000352563	0.00237293
C3_04910C_A	-1.07939	8.20137	0.000355147	0.00238758
CR_00880W_A	-1.15181	4.97864	0.000357071	0.00239777
CR_00050W_A	-1.13148	4.40014	0.000362998	0.00243478
C6_01300W_A	-1.36935	4.10442	0.000363966	0.00243849
CR_01730W_A	-0.964272	5.99416	0.000366922	0.00245549
CR_05860W_A	-1.25355	5.58653	0.000370019	0.00247339
CR_01580C_A	1.03922	6.77436	0.000372744	0.00248877
C1_00420W_A	-0.968119	6.35271	0.000374717	0.00249901
C7_00350C_A	-1.45238	3.75336	0.000375129	0.00249901
CR_08660W_A	0.97492	6.87269	0.000377228	0.00251015
C1_00710C_A	-1.1001	9.82189	0.000379711	0.00252054
C1_06440C_A	0.948071	5.37397	0.000379876	0.00252054
C6_00680C_A	1.07102	4.66218	0.000380078	0.00252054
C3_02280C_A	-1.21401	10.0977	0.0003858	0.0025556
C2_06000W_A	1.03688	5.80188	0.00038822	0.00256791
C6_00300C_A	-0.949274	6.8046	0.000388533	0.00256791
C1_13170C_A	-1.06748	6.76855	0.00039026	0.00257642
C5_01070C_A	-1.04402	7.85183	0.000395632	0.00260895
C1_08410C_A	1.06778	8.99111	0.00039772	0.00261977
C2_00030W_A	0.971374	6.78964	0.000399163	0.00262633
C2_00510W_A	-1.61201	2.63175	0.000404415	0.00265791
C4_04250W_A	-1.3477	4.5821	0.000407499	0.00267518
C2_02840C_A	-0.988281	5.14543	0.000431041	0.00282657
CR_00990W_A	-0.982621	5.90899	0.000432875	0.00283543
C1_00870W_A	-0.925317	6.45055	0.000435427	0.00284896
C4_04320W_A	1.09902	10.1985	0.000438227	0.00286409
C1_03100W_A	-1.03376	8.02172	0.000439034	0.00286618
C6_04320C_A	1.7499	1.99707	0.00044119	0.00287216
C4_06940C_A	0.946695	5.64855	0.000441258	0.00287216
C2_07750W_A	-1.0037	5.91827	0.000441418	0.00287216
C1_09650W_A	-1.0139	5.56844	0.000443201	0.00288056
C2_01920C_B	-0.938649	5.97291	0.000444129	0.0028834
C5_01440C_A	-1.02465	4.77326	0.000447134	0.0028997
C1_01780C_A	-0.905751	6.63998	0.000449709	0.00291098
C3_06490W_A	-1.31951	3.83999	0.000449865	0.00291098
C2_07660W_A	-0.987767	6.68384	0.000452574	0.00292528
C2_09920W_A	1.35257	3.5787	0.000464633	0.00299992
C1_06670W_A	-1.11255	4.59422	0.000467526	0.00301528
C3_00660W_A	0.906222	5.86481	0.000473454	0.00305017
C1_02180W_A	-1.18712	5.27144	0.000474666	0.00305462
C2_05860C_A	-1.50614	2.89349	0.000482484	0.00310153
C3_04970C_A	-1.07547	6.70572	0.0004898	0.00314511
CR_03470W_A	-0.977004	5.4721	0.000490466	0.00314595
C3_02810C_A	-1.03293	5.5349	0.00049416	0.00316618
C4_03120C_A	-1.07317	6.14456	0.000495038	0.00316648
C1_01420C_A	0.904081	5.84575	0.000495285	0.00316648
C5_00010W_A	1.72277	2.32211	0.000497039	0.00317424
CR_04280C_A	-1.07066	5.27807	0.000498727	0.00318155
C1_03240W_A	0.923695	5.36608	0.000501044	0.00319287
C2_09470C_A	-1.32991	4.68566	0.000503864	0.00320735
C1_04880C_A	1.05034	6.36946	0.000510359	0.00324518
C4_05150W_A	-1.02496	7.95777	0.000511385	0.00324599
C1_01910W_A	1.0081	7.56901	0.000511594	0.00324599
C2_01050W_A	1.40666	3.25133	0.0005161	0.00327105
C6_03180C_A	0.970037	6.41977	0.000518158	0.00328055
CR_08020C_A	0.995245	7.62475	0.000526481	0.00332965
C1_08750W_A	1.26679	5.19073	0.000527804	0.00333443
C5_03810C_A	1.32682	4.07886	0.000529544	0.00334182
C2_01410C_A	-1.10995	6.14967	0.000533001	0.00336002
C2_03690C_A	1.61824	2.7233	0.000537505	0.00338478
C3_02840W_A	1.35483	3.50366	0.000543397	0.00341822
C1_04200C_A	-0.911965	6.58232	0.00054636	0.00343318
C6_03990C_A	-1.31821	3.96692	0.000551471	0.00346158
C3_04330C_A	-0.919279	5.59881	0.000557497	0.00349567
C2_06550W_A	-1.41555	3.29214	0.00055856	0.0034986
C1_09490C_A	1.10188	10.0361	0.000563745	0.00352731
CR_09700W_A	-1.58467	2.54017	0.000565866	0.00353681
C2_05070W_A	1.55576	2.52189	0.000567873	0.00354558
C6_03160C_A	-0.966633	6.166	0.000568724	0.00354712
C2_03170W_A	-1.16212	4.2759	0.000570209	0.00355011
C1_12740W_B	-0.91248	5.96357	0.000570413	0.00355011
C2_03770C_A	-0.958272	6.12889	0.00057167	0.00355417
C2_02410W_A	-1.01926	6.8823	0.000573017	0.00355877
C5_05200C_A	-1.06896	5.02381	0.000573743	0.00355951
C2_08440W_A	2.4286	0.460125	0.000583723	0.00361761
C1_10090C_A	-0.932248	6.47577	0.00059464	0.00368138
C1_10620W_A	1.03245	9.87315	0.000599983	0.00371054
C1_09400C_A	-1.42567	3.1995	0.000602215	0.00372042
CR_07310W_A	0.977783	5.44078	0.000609719	0.00376282
C4_05700W_B	1.44101	3.19794	0.000612262	0.00377454
C1_06640C_A	0.888244	6.72699	0.00061394	0.00377959
CR_07080W_A	1.13394	9.00149	0.000614369	0.00377959
C1_03840W_A	1.46154	3.36083	0.000627039	0.0038535
C6_02870W_A	-0.926041	7.19294	0.000629783	0.00386462
C3_04600C_A	2.42594	0.95365	0.000630166	0.00386462
C4_07210W_A	-1.0184	4.74086	0.000635768	0.00389491
C1_12530C_B	-1.03575	4.74253	0.000637787	0.0039032
C2_06930C_A	-1.62399	3.73973	0.000638966	0.00390635
C2_00940W_A	-1.06096	4.55067	0.000642379	0.00392312
C2_07220W_A	-0.984076	7.58602	0.000646467	0.00394049
C1_02040C_A	-1.17743	4.60726	0.000646566	0.00394049
C3_01850W_A	0.91649	7.05116	0.000647638	0.00394293
CR_08580C_A	1.19331	4.05543	0.000654493	0.00397896
C7_01020C_A	0.944014	6.41018	0.000655587	0.00397896
C4_06950W_A	1.0233	4.65341	0.000655589	0.00397896
C1_01580W_A	0.904192	6.90495	0.000657848	0.00398854
C5_04690C_A	-1.87754	1.79046	0.000662335	0.00401161
C1_08460C_A	-0.891186	5.81934	0.00066512	0.00402432
C6_03450C_A	0.948162	6.22774	0.000667315	0.00403344
CR_01060W_A	-0.963808	7.3953	0.000672337	0.0040576
C6_00770C_A	-0.948088	5.00859	0.000672694	0.0040576
C3_07810C_A	-1.11429	10.4488	0.000676841	0.00407842
C2_05000C_A	0.92793	7.20793	0.000677742	0.00407966
C1_14140C_A	-0.952939	6.97035	0.0006829	0.0041065
C4_02500C_B	-1.33305	3.96912	0.000686637	0.00412474
C2_06170C_A	1.23961	8.894	0.000691217	0.00414801
C2_10770W_A	1.05925	4.87461	0.000700832	0.00420141
C4_05850C_A	0.906149	7.12599	0.000704196	0.00421727
C2_10560C_A	-1.9736	5.84636	0.000705794	0.00422039
CR_04600W_A	0.925625	6.5069	0.000706156	0.00422039
C6_03120W_A	0.914855	6.43252	0.000707938	0.00422674
C2_04200W_A	0.923866	6.32412	0.000709262	0.00423034
CR_09330C_A	-1.10223	8.70972	0.000713242	0.00424976
C1_10290W_A	1.69437	2.13927	0.000718095	0.00427434
CR_06070W_A	-0.912562	6.95107	0.000719358	0.00427752
C4_05610C_A	-0.971699	7.44947	0.000724881	0.00430191
C1_09170W_B	0.872129	6.059	0.000724926	0.00430191
C5_05250C_A	0.947128	7.44157	0.00073771	0.00437335
C1_00170W_A	1.02294	5.50806	0.000741365	0.00439059
C1_12960C_A	-1.00165	7.20439	0.000744222	0.00440306
C1_07910C_A	0.955015	7.69718	0.000747028	0.00441522
C1_00520W_A	1.04196	5.27918	0.000753654	0.00444989
C1_00360W_A	-1.05906	5.8875	0.000755236	0.00445475
C1_06970C_A	-0.901572	5.92904	0.000757077	0.00446113
CR_10840C_A	-1.02016	6.09796	0.000758625	0.00446577
CR_08350W_A	-0.993414	7.43191	0.000764667	0.00449372
C1_10640C_B	0.882055	6.51174	0.000764906	0.00449372
C5_00070W_A	-1.04596	8.25846	0.000765765	0.00449427
C4_00280W_A	-0.98645	8.02063	0.000769006	0.00450879
C1_05790W_A	1.12916	4.82676	0.000771663	0.00451613
C1_08820C_A	1.30566	3.49604	0.000771797	0.00451613
C3_03080W_A	-0.894729	5.48549	0.000775586	0.00453378
C5_04880C_A	-1.53945	7.84819	0.000781444	0.00456348
C1_01840C_A	-1.94334	5.27278	0.000792446	0.00462313
C2_06130W_A	-1.063	4.51326	0.000793832	0.00462662
CR_02210W_A	-0.981147	7.74828	0.000794721	0.0046272
C7_03530C_A	1.24654	3.84866	0.000800027	0.00465348
CR_03000C_A	-1.25472	3.83784	0.000801488	0.00465736
C1_14410W_A	1.16838	5.39816	0.000803706	0.00466563
CR_10630W_A	1.36017	3.1481	0.000811098	0.00470389
C3_02370C_A	1.05695	7.66647	0.00081366	0.00471409
C5_02790C_A	0.95691	7.15913	0.000827093	0.00478719
C2_09400C_A	-0.872309	6.69899	0.000828569	0.00479101
C2_09940W_A	0.978598	9.28448	0.000831743	0.00480462
C4_04730W_A	0.891755	7.11493	0.000835858	0.00482365
C1_03600W_A	-0.945018	7.25728	0.000837425	0.00482794
C2_05440W_A	-1.13907	4.29685	0.000839808	0.00483693
C2_10570W_A	-0.898784	6.42258	0.000841954	0.00484454
C2_02690W_A	0.943489	7.56883	0.000842865	0.00484503
C1_07520C_A	-0.887956	5.49201	0.000845988	0.00485822
C2_06420C_A	-0.917634	7.30122	0.000858785	0.00492689
CR_03810W_A	-0.932415	5.39971	0.00086038	0.00493122
C2_01980C_A	-1.08611	6.80051	0.000863955	0.00494368
C5_03600W_A	0.920137	6.65023	0.000864238	0.00494368
CR_08860W_A	-1.24723	5.17499	0.000873561	0.00499214
C1_05160C_A	-1.65334	4.54702	0.000874981	0.00499539
C4_05130C_A	-1.89556	2.63928	0.000875991	0.0049963
C3_05960W_A	-1.30027	4.19217	0.000878933	0.00500821
C3_05880C_A	-1.07178	8.7983	0.000887841	0.00505163
C3_07570C_A	1.28338	3.704	0.000888274	0.00505163
C7_03880C_A	0.986292	5.08924	0.000890264	0.00505804
C6_03110C_A	1.34569	3.59703	0.000894827	0.00507905
C3_04610W_A	-0.893009	5.50797	0.000898149	0.00509298
CR_07730W_A	0.97519	4.82653	0.000908229	0.00514517
C2_02550C_A	-1.79091	1.873	0.000917922	0.00519507
C1_09790C_A	0.865316	5.78535	0.000927098	0.00524194
CR_03680C_A	-0.920076	6.36654	0.000932774	0.00526507
C2_06650C_B	1.03425	4.59911	0.000932982	0.00526507
C7_03360W_A	-1.01389	5.75273	0.000935167	0.00527233
C5_03290C_A	0.975268	4.93477	0.000936851	0.00527676
C3_07650C_A	0.925489	4.97511	0.000943005	0.00530632
C1_11720W_A	-1.6574	2.84348	0.000946527	0.00532104
C2_03640W_A	-1.22018	4.98047	0.000952844	0.00535143
C1_11160C_A	0.914972	6.17921	0.00095485	0.0053535
C6_01370W_A	-0.900287	5.6608	0.000955037	0.0053535
C7_00510W_A	0.997154	4.78198	0.000958651	0.00536863
C7_01150W_A	1.5342	2.55468	0.000960356	0.0053725
C6_02830W_A	1.10465	4.25177	0.000961173	0.0053725
CR_04880W_A	-1.14644	4.65985	0.000967337	0.00540181
C2_07650C_A	-0.847324	6.67218	0.000972307	0.0054244
C2_04720C_A	-0.957613	7.34709	0.000984146	0.00548523
C5_03500W_A	0.951618	7.82529	0.000989786	0.00551143
CR_08080W_A	1.60585	1.92163	0.000992965	0.0055239
C4_05390W_A	-1.02386	6.0096	0.000994276	0.00552595
C4_01240C_A	-1.12168	4.26772	0.00100157	0.00556125
C1_13370W_A	0.879105	6.11511	0.00100716	0.00558699
CR_04740C_A	0.954047	9.49272	0.00101394	0.00561927
CR_04030W_A	-1.06889	4.79267	0.00102146	0.00565563
CR_04780W_A	0.886915	6.53149	0.00102582	0.00567315
C1_09010W_B	0.913961	5.85935	0.00102744	0.00567315
C2_10240W_A	0.878503	7.0517	0.00102753	0.00567315
C4_04530C_A	-1.07674	11.1593	0.00102864	0.00567393
C1_02000W_B	-0.851962	5.81506	0.00103216	0.00568805
C7_02120C_A	0.892149	6.20508	0.00104079	0.00573018
CR_02530W_A	1.06612	10.0835	0.00105655	0.00580707
C3_07580W_A	0.983059	5.22151	0.00105673	0.00580707
C2_07680W_A	0.90225	7.36248	0.00105954	0.00581708
C5_01460W_A	-0.962267	6.3651	0.00108563	0.00595473
C1_01040W_A	-1.06703	4.81541	0.00108799	0.00596213
CR_09120C_A	-1.04813	9.99522	0.00109048	0.00597015
C4_00790C_A	-1.39503	3.34377	0.00109612	0.00599543
CR_04660C_A	-1.09138	9.82337	0.00110004	0.00600665
C2_04960C_A	0.972849	4.92668	0.00110021	0.00600665
C3_02430W_B	-0.888785	7.06282	0.00110566	0.00603079
C1_11050W_A	1.60436	1.91972	0.00110697	0.00603232
C1_01300W_A	-0.913602	6.69497	0.00111139	0.00605077
C4_03990C_A	-1.47318	2.99835	0.00112553	0.00612207
C5_05300W_A	-0.874885	6.14955	0.0011324	0.00615376
C6_00890W_A	-1.19317	4.61749	0.00113823	0.00617972
C6_00160W_A	-1.62375	2.46175	0.00114058	0.00618378
C6_03340C_A	-0.908211	7.17904	0.00114109	0.00618378
CR_09010C_A	0.882529	6.44929	0.00114547	0.00620183
C1_04480C_A	-0.895051	6.15618	0.00117562	0.00635921
C6_04280W_A	-0.869699	6.93142	0.0011889	0.00642509
C2_06960W_A	0.928686	8.32988	0.00119008	0.00642557
CR_02390W_A	-0.867528	6.20082	0.00119228	0.00643153
C1_10890C_A	-0.859582	6.73827	0.00119496	0.00644007
C7_03720C_A	0.91174	7.45553	0.00120041	0.00646349
C5_03310C_A	0.952205	5.02567	0.00120375	0.00647552
C2_00740C_A	-0.954213	4.7559	0.00121541	0.00653225
C1_14320C_A	0.923915	5.54435	0.00121724	0.00653612
C7_01680C_A	0.936207	5.59784	0.00122476	0.00656964
C1_07040C_A	-1.635	1.92676	0.00122572	0.00656964
C1_13190W_A	-1.09739	6.93207	0.00123564	0.00661677
CR_04730W_A	-0.882397	6.11013	0.00123735	0.00661988
C3_00100W_A	1.05741	4.56724	0.00123946	0.00662511
C1_09340C_A	-1.25239	3.58321	0.00124658	0.00665713
C3_06860C_A	-2.27673	2.81574	0.00124863	0.006661
C1_02090C_A	0.979274	4.62698	0.00124958	0.006661
C4_03080W_B	-0.841489	5.90318	0.00125183	0.00666698
C3_02140C_A	-1.18806	3.98068	0.00125742	0.00669064
C1_05950C_A	-0.921038	7.61372	0.00126551	0.00672763
C3_02330C_A	-1.58165	2.68035	0.00126899	0.00674001
CR_06450W_A	0.911545	5.207	0.0012736	0.00675839
C1_07890C_A	0.941398	9.95079	0.00128942	0.00683614
C4_07130W_A	0.884853	7.09602	0.00129167	0.00684129
CR_02870W_A	-0.885412	6.95305	0.00129272	0.00684129
CR_04300W_A	0.924541	8.09417	0.00129466	0.00684538
C6_01650C_A	-0.850057	5.50732	0.00130221	0.00687911
C1_01810C_A	-1.104	4.64658	0.00131322	0.00693104
C1_12010C_A	-0.913378	6.20856	0.00131729	0.00694342
C7_02160W_A	1.11464	5.63665	0.00131794	0.00694342
C6_01880W_A	-0.879994	5.68585	0.00135102	0.00710111
CR_07390C_A	0.927101	7.36565	0.00135112	0.00710111
C2_05960C_A	1.08337	5.13732	0.0013515	0.00710111
C2_03830W_A	0.918228	6.4382	0.00136059	0.00714249
C1_11640C_A	-0.902778	5.1936	0.00136425	0.0071553
C2_09360W_A	0.845753	5.5988	0.00137212	0.00719017
C2_03160C_A	-1.06899	9.37608	0.00137895	0.0072195
C6_01360W_A	-1.42497	3.3755	0.00138629	0.00725145
C3_04130W_A	-0.972861	4.99709	0.00139251	0.00727752
C1_12670C_B	1.10623	4.08246	0.00139378	0.00727768
C3_03070W_A	0.924799	5.02122	0.00139733	0.0072897
C4_02940W_A	-0.935017	8.1267	0.00140405	0.00731826
C3_04860W_A	0.848071	5.92168	0.00140851	0.00732919
C1_05740C_A	-1.49452	3.58781	0.00140864	0.00732919
C2_09600C_A	0.862512	5.37968	0.00143242	0.0074463
CR_08650C_A	-0.926865	4.96781	0.0014387	0.0074723
CR_10830C_A	0.841429	6.27101	0.00145522	0.00755146
CR_06680C_A	0.863399	7.10875	0.00146106	0.00757504
C3_05250C_A	-0.958487	4.66043	0.00148472	0.00769094
C1_00550W_A	-0.971169	4.6445	0.00148962	0.00770884
C1_10610W_A	0.852448	6.93379	0.00149081	0.00770884
C4_00860C_A	-0.895844	5.11855	0.00149611	0.00772947
C1_11940C_A	-1.15495	4.60988	0.00150053	0.00774549
C1_08710W_A	1.04369	4.44525	0.00150633	0.00776861
C1_05270C_A	0.844893	6.56894	0.00150855	0.00777319
C5_02270W_A	0.952243	8.52967	0.00151398	0.00779434
CR_07250C_A	-1.87941	4.29355	0.00151824	0.00780944
C1_09990W_A	-0.85425	6.95569	0.00152376	0.00783097
C1_06020W_A	-0.877853	6.44591	0.00154387	0.00792737
C3_01470W_A	-1.02586	7.89192	0.00154522	0.00792738
C2_09750W_A	0.921717	7.83685	0.00154855	0.00793297
CR_09140C_A	-0.998118	4.43395	0.00155006	0.00793297
C4_05380C_A	-1.03684	4.44474	0.00155037	0.00793297
C7_02920W_A	-1.50935	2.48053	0.00155331	0.00794111
C3_07660W_A	0.960803	4.94256	0.00157099	0.00802448
C2_03560C_A	0.908752	7.50701	0.00158055	0.00806628
C4_03180W_A	-0.926001	8.29311	0.00158636	0.0080889
C5_03440W_A	2.10651	3.69989	0.00159264	0.00811286
CR_03310C_A	0.934052	5.99102	0.00159382	0.00811286
C7_02950C_A	-0.855027	6.22141	0.00160502	0.00816277
C1_01830C_A	-1.01395	5.3027	0.00161015	0.00818179
C4_00540C_A	0.905331	7.34103	0.00161602	0.00820453
C3_06830C_A	0.904249	6.92063	0.00163517	0.00829459
C7_03370C_A	-0.844099	6.15472	0.00163994	0.00831156
C4_07100C_A	0.83493	6.40398	0.00164181	0.00831388
C2_10820C_A	0.913147	6.91908	0.00164626	0.00832073
C4_04110W_A	1.27016	3.49687	0.00164736	0.00832073
C5_00320W_A	0.990286	5.67962	0.00164742	0.00832073
C5_01960C_A	0.898643	8.04372	0.00166947	0.00842488
C3_07480W_A	0.815426	6.01852	0.00169695	0.00855252
C6_00380C_A	0.961673	4.50566	0.00169768	0.00855252
C1_09910C_A	1.17231	3.83338	0.00170111	0.00856247
C2_06210C_A	0.893016	8.57982	0.00170447	0.008572
CR_09060W_A	-1.75398	1.55231	0.00171458	0.00861547
CR_05750W_A	-1.3635	3.77533	0.00173205	0.0086958
CR_00770W_A	2.43507	0.283297	0.00173396	0.00869798
C2_07230C_A	-1.14736	4.14465	0.00174042	0.00872291
C2_00690W_A	1.12657	4.1462	0.00176125	0.00881798
CR_04050C_A	0.833171	7.15832	0.00176239	0.00881798
C7_02540W_A	-0.94462	5.93868	0.00176479	0.00882242
C2_00250W_A	-2.19546	4.49325	0.00176772	0.00882955
C1_13360C_A	1.18831	3.64292	0.00178895	0.00892578
C3_03550C_A	0.974072	4.79819	0.00179002	0.00892578
C3_02710W_A	-0.833289	7.12496	0.00179856	0.00896074
CR_04800W_A	-0.978893	5.01242	0.00180382	0.00897931
C5_04030W_A	1.08499	4.58219	0.00181081	0.00900647
C5_01280C_A	-0.98679	4.66454	0.00181234	0.00900647
C2_05490W_A	1.28206	3.25055	0.00181979	0.00903582
C1_10940C_A	-0.918056	8.34492	0.00183889	0.00912294
C3_06250W_A	-0.934814	8.06047	0.00187266	0.00928261
CR_04610C_A	1.74745	1.54263	0.00188052	0.00931371
C1_08940C_B	-1.14615	4.13432	0.00188846	0.00934518
C2_08000C_A	0.932751	9.45445	0.0018918	0.00935113
CR_00620C_A	1.47197	9.36248	0.00189285	0.00935113
C2_09770C_A	-0.961899	4.62587	0.00189725	0.00936496
C6_03560W_A	-0.8505	6.29036	0.00189968	0.00936907
CR_02500W_A	-0.974666	4.62561	0.00190156	0.00937047
C1_01400C_A	-0.814975	6.70856	0.00190541	0.00938157
C1_09810W_A	0.801805	6.06744	0.00190762	0.0093846
C1_09480W_A	1.13153	3.87883	0.00190938	0.00938537
C1_02880C_A	0.855003	6.99636	0.00191436	0.00940201
C7_01350C_A	0.909897	5.49585	0.00192308	0.00943693
C4_02420C_A	-0.888355	5.26962	0.00193141	0.00946989
C3_01510W_A	-0.846698	5.35567	0.00195989	0.00960148
C2_09050C_A	-0.804145	6.64519	0.00196434	0.00961529
C1_07030C_A	-0.967738	9.77658	0.0019883	0.00971932
CR_05950C_A	-0.809559	6.46905	0.00198891	0.00971932
C2_01430W_A	0.862616	7.48374	0.0019962	0.00974682
C1_03320C_A	-1.27687	3.17558	0.00200344	0.00977403
C1_08130C_A	-0.939253	4.64449	0.002014	0.0098174
C7_02750W_B	-1.17566	3.73971	0.00201602	0.00981909
C3_01420C_A	-1.51718	6.09259	0.00203107	0.00988422
C6_02960W_A	0.903678	4.81633	0.00204415	0.00993962
C5_02840C_A	-0.898693	7.1106	0.00205606	0.00998923
CR_04920W_A	0.803833	5.62087	0.00205966	0.00999253
C1_00370W_A	1.50162	2.76034	0.00206014	0.00999253
C1_11880W_A	0.889737	6.52184	0.00206788	0.0100218
C5_01750C_A	-3.11878	0.0997486	0.00207201	0.0100335
CR_07890W_B	-1.24023	7.48679	0.00208368	0.0100817
C6_00910C_A	-0.950428	7.4513	0.00209624	0.0101341
C1_07490C_A	-0.906014	5.73729	0.00210005	0.0101442
C7_03990C_A	0.814584	6.24151	0.00210645	0.0101667
C2_04640C_A	0.802044	5.72711	0.00213513	0.0102967
C1_01380C_A	0.831398	6.73385	0.00214578	0.0103396
C2_03530W_A	-0.862353	6.73977	0.00216278	0.0104129
C1_10150W_A	-2.33373	0.548574	0.00219047	0.0105376
C6_01060C_A	1.11077	8.46538	0.00219807	0.0105655
C1_02970W_A	0.893706	8.03102	0.00220792	0.0106042
C2_10320C_A	-1.76885	1.9316	0.00221266	0.0106183
C1_01170C_A	0.820781	5.87529	0.00221479	0.0106198
C5_04890C_A	-1.03444	4.24914	0.00223492	0.0107075
C1_00220W_A	0.928602	8.56591	0.00223905	0.0107186
C1_09880C_A	1.22421	4.00552	0.00225371	0.01078
C1_10450W_A	0.899221	8.32055	0.0022601	0.0108018
C6_03550C_A	0.956074	5.88333	0.00226195	0.0108018
C3_00850C_A	-0.881997	8.06075	0.00228621	0.0109029
C1_08990C_A	-1.05178	8.33644	0.00228684	0.0109029
C7_03940C_A	-0.874162	5.7857	0.00229433	0.0109297
CR_00010C_A	0.805296	6.49013	0.0022986	0.0109412
C7_01070C_A	-0.819059	6.28861	0.00232467	0.0110563
CR_00210W_A	-1.12643	4.39176	0.00234062	0.0111232
C4_04820C_A	0.840932	7.06524	0.00234787	0.0111481
CR_05910W_A	0.806963	5.59154	0.00234967	0.0111481
C1_01750W_A	1.30608	2.88644	0.00235431	0.0111611
C5_03940C_B	-1.02728	5.04538	0.00236108	0.0111841
CR_00090C_A	-0.955881	5.55761	0.00236461	0.0111918
C2_03880C_A	1.39651	2.98852	0.00238059	0.0112584
C1_05210C_A	0.805194	7.01011	0.00240504	0.0113649
CR_07460C_A	-0.829521	5.4308	0.00240891	0.011374
C7_02100W_A	0.906853	7.97954	0.00243666	0.0114958
C5_04940W_A	-1.77748	1.63662	0.0024449	0.0115208
C2_05130W_A	-1.29023	3.68753	0.0024459	0.0115208
C1_03450C_A	-0.857345	5.77578	0.00244935	0.0115278
C4_05400C_B	0.824628	5.65538	0.00245281	0.0115324
C1_13010W_A	0.784312	5.80167	0.00245425	0.0115324
CR_06940W_A	-1.07147	4.20912	0.00245974	0.01154
C2_03550C_A	0.797412	6.01919	0.0024598	0.01154
CR_10020C_A	-1.0627	4.24659	0.00248573	0.0116524
C3_06230W_A	0.796481	6.44694	0.00249734	0.0116974
C1_13760W_A	-0.812064	6.47706	0.002503	0.0117146
C1_04060W_A	-1.5987	1.98116	0.00250527	0.0117159
CR_09950C_A	0.914807	10.2625	0.00250766	0.0117177
C1_09470C_A	0.815051	6.36449	0.00251841	0.0117586
C1_04630C_A	-0.896189	6.25859	0.00253086	0.0118073
C3_01290W_A	1.7709	1.13589	0.00254279	0.0118527
C2_01340W_A	-0.853476	7.33966	0.00254463	0.0118527
CR_06790C_A	0.944016	4.58008	0.00257013	0.011962
C2_06730W_A	-0.910062	9.20579	0.00257857	0.0119871
C6_04140C_B	0.794842	5.9767	0.00257961	0.0119871
C2_10720C_A	-0.789206	6.42313	0.00258577	0.0120062
C2_08560W_A	-0.804395	6.1018	0.00259113	0.0120216
C4_05570C_A	-0.873598	5.26476	0.00259957	0.0120512
C4_06660W_A	-0.855983	4.88063	0.00260572	0.0120702
CR_03120W_A	0.836643	5.52148	0.00263052	0.0121755
C3_05460W_A	0.8092	5.39545	0.00266297	0.012316
C3_07900C_A	0.925086	4.45957	0.00267408	0.0123576
C2_01000W_A	-1.35449	10.704	0.00268379	0.0123927
C5_04080C_A	0.84438	4.96256	0.00268864	0.0124054
C2_09060C_A	0.895237	10.1463	0.00270348	0.012464
CR_01570W_A	0.871874	4.84999	0.00271826	0.0125223
C1_10080W_A	1.10212	3.82922	0.00273046	0.0125687
CR_09880W_A	-0.964868	8.45685	0.00273316	0.0125712
C2_01400C_A	-0.933578	4.96756	0.00275946	0.0126823
C1_11040W_A	1.14343	8.84146	0.00278605	0.0127945
C3_04740C_A	-0.925753	4.99628	0.002807	0.0128806
CR_10030W_A	-0.922842	6.40007	0.00281256	0.012896
C2_00600C_A	0.824893	5.69636	0.00282438	0.0129304
C4_00700C_A	0.879193	5.57202	0.00282445	0.0129304
C5_05140W_A	0.840929	5.21426	0.00283626	0.0129743
C4_03880W_B	-1.18372	3.44042	0.00285004	0.013023
C1_12220W_A	-0.843537	5.16388	0.00285135	0.013023
C6_00350W_A	-0.800176	6.10595	0.00286183	0.0130607
C6_02880W_A	0.776856	6.73275	0.00287254	0.0130994
C7_03180C_A	-1.09572	7.70249	0.0029258	0.0133319
C5_04440C_A	-1.51752	3.02202	0.00293544	0.0133655
CR_01330W_A	1.68377	8.87365	0.00294367	0.0133926
C3_06680C_A	-1.18996	3.48933	0.00296025	0.0134575
C7_00740W_A	-0.80681	5.77847	0.00296564	0.0134716
C1_11680C_A	1.65803	2.01151	0.00297996	0.0135262
C4_03870C_B	-1.37952	2.91711	0.00299188	0.0135698
C3_06710W_A	-0.782089	5.35975	0.00299937	0.0135933
C4_04710W_A	-0.841312	5.94214	0.00300981	0.0136301
C1_02530C_A	-1.0539	8.40706	0.0030152	0.0136439
C4_05070C_A	1.55932	7.40018	0.00303284	0.0137132
C1_12430W_A	-0.934202	4.87833	0.00304349	0.0137508
C3_05760W_A	-0.88687	4.7642	0.00305831	0.0138071
C5_02520W_A	-1.15735	4.60951	0.00307253	0.0138606
C4_05220C_A	-1.00105	4.18537	0.00309957	0.013965
C1_10220C_A	0.777871	6.44984	0.00310041	0.013965
C6_01290C_A	0.913136	4.4917	0.00314595	0.0141592
C1_10200C_A	0.860629	7.21754	0.00315383	0.0141838
C1_10280C_A	-1.03666	5.15341	0.00317054	0.0142306
CR_06540W_A	-0.926021	4.81017	0.00317088	0.0142306
C5_05310W_A	0.846843	7.38024	0.00317307	0.0142306
C3_04550C_A	-1.13211	5.41608	0.00317394	0.0142306
C1_08680C_A	-0.791234	5.67746	0.00317966	0.0142454
C2_06890C_A	-1.10399	3.99708	0.00318743	0.0142693
C6_00740W_A	-0.82582	7.40201	0.00321234	0.0143698
C3_06220C_A	1.30246	2.76594	0.003237	0.0144691
C1_07160C_A	-2.35278	1.78918	0.003264	0.0145787
CR_08420W_A	-0.814306	5.15602	0.00330626	0.0147562
C1_08330C_A	-2.75053	1.6603	0.00334475	0.0149167
C1_09200W_A	-1.1189	3.83582	0.00336563	0.0149984
CR_08820C_A	2.39588	11.2824	0.00338461	0.0150715
C3_07470W_A	-1.154	3.5966	0.00339127	0.0150895
C5_00950C_A	0.81569	6.34135	0.0033963	0.0150895
C2_03800C_A	-0.802791	6.21765	0.00339636	0.0150895
C2_04420W_A	-0.854825	5.28439	0.00341125	0.0151407
CR_03160W_A	1.16896	3.93394	0.00341305	0.0151407
C1_05110C_A	0.90371	9.78247	0.00342112	0.0151651
C2_03090C_A	0.821593	7.39631	0.00342435	0.0151679
C4_00910C_B	-0.910096	4.49363	0.00342854	0.015175
C1_04860W_A	-0.763445	6.11102	0.00343212	0.0151794
C6_00960W_A	1.14425	5.85484	0.00344882	0.0152418
C2_02960C_A	0.806603	5.25484	0.00345291	0.0152421
C1_09290C_A	1.42913	8.97879	0.00345407	0.0152421
C5_02780W_A	-0.913552	5.72771	0.00349741	0.0154146
C2_05270W_A	0.863189	7.5448	0.00349842	0.0154146
C5_02530W_A	-1.09058	9.04107	0.00351806	0.0154763
C6_02530C_A	-0.925142	4.82229	0.00352034	0.0154763
C3_01910C_A	-0.778756	7.07847	0.00352034	0.0154763
C7_03240W_A	-0.890992	4.95711	0.00356946	0.0156805
C5_03380W_A	-0.894742	4.82826	0.00357973	0.0157139
C2_08310W_A	0.913663	6.22383	0.00361601	0.0158613
C1_06790C_A	0.88092	6.72411	0.00364087	0.0159584
C7_01220W_A	0.778541	6.28004	0.00365161	0.0159935
C5_02500C_A	-0.835311	5.76838	0.00366598	0.0160445
C4_00880W_A	0.775203	6.31363	0.00367253	0.0160599
C7_01950W_A	-0.798821	6.28807	0.00367497	0.0160599
C1_09210C_A	-0.939018	7.39819	0.00368596	0.0160959
C1_11170W_A	-0.894492	8.22601	0.00369041	0.0161033
C3_02180C_A	0.774811	7.18984	0.0037116	0.0161838
C2_02460W_A	-0.778307	6.46306	0.00371662	0.0161937
C6_00030W_A	0.901959	5.25955	0.00372732	0.0162282
C6_02460C_A	0.791812	6.76256	0.00375446	0.0163343
C1_10270C_A	-0.769183	7.11706	0.00376308	0.0163596
C1_12750C_A	0.878759	4.62081	0.0037671	0.016365
C1_04700C_A	-1.09815	3.80704	0.00378048	0.016411
C6_00210W_A	-0.788004	5.46622	0.00378799	0.0164314
C1_10710C_A	-1.25675	2.74124	0.00380694	0.0165014
C3_07460W_A	-0.789862	6.37552	0.00381698	0.0165327
C3_05530W_A	-0.865628	7.68816	0.0038206	0.0165362
C3_00030C_A	-0.763745	6.72486	0.00382672	0.0165505
C3_07260C_A	-0.79739	6.68862	0.00383246	0.0165631
C6_03660C_A	-0.765579	6.14734	0.00385289	0.0166391
C6_00790C_A	0.807101	6.8792	0.00387257	0.0167119
C2_08240W_A	0.840895	5.62997	0.00387996	0.0167315
C6_02720C_A	-0.81998	5.34627	0.0038855	0.016743
C5_00820W_A	0.851465	7.43268	0.00390232	0.0168032
C4_04580W_A	-0.973407	7.97488	0.00391283	0.0168225
C3_04540C_A	-0.911326	5.4083	0.00391945	0.0168225
C3_04270C_A	0.750827	6.43262	0.00391953	0.0168225
C6_00530C_A	1.18654	3.85276	0.00392139	0.0168225
C1_05320C_A	-0.805441	5.66388	0.0039218	0.0168225
C3_06050C_A	0.772806	6.91829	0.00392402	0.0168225
C5_00180W_A	0.826687	7.71095	0.00396719	0.0169952
C3_03330C_A	0.836497	5.05644	0.00398926	0.0170773
C3_04030C_A	-0.930313	4.33135	0.00404307	0.0172905
C4_06560W_A	1.33752	2.33142	0.00404495	0.0172905
C7_04000W_A	-0.785512	5.45315	0.00405687	0.0173288
C1_08010W_A	-0.901319	8.47263	0.00406702	0.0173595
C3_06080W_A	-0.840198	5.64177	0.00407035	0.0173611
C2_00650W_A	0.815692	5.02735	0.00407519	0.0173691
C1_13410W_A	0.918327	5.23328	0.00409842	0.0174555
C2_08130W_A	-1.51626	3.17032	0.00413921	0.0176164
C2_05780C_A	-0.878492	7.3838	0.00416447	0.0177111
C1_08240C_A	1.15451	3.15311	0.00416822	0.0177129
C2_05300C_A	0.854832	7.91964	0.00417093	0.0177129
C2_10860C_A	-0.811009	8.45064	0.00422691	0.0179376
CR_03110W_A	0.766713	5.77782	0.00424457	0.0179995
C2_02980C_A	-1.04887	6.38905	0.00425144	0.0180157
C1_02570C_A	-1.52772	2.59039	0.00426182	0.0180466
C1_11920W_A	-0.958278	4.32109	0.00429465	0.0181725
C1_12200W_A	-0.966099	6.59152	0.00431843	0.0182496
C1_10790W_A	-0.899832	10.0268	0.00431909	0.0182496
C6_04410C_A	-0.741295	6.37254	0.00432737	0.0182714
C3_01820W_A	-0.928022	5.26664	0.00434833	0.0183467
C2_10010C_A	-0.74707	6.85331	0.00437053	0.0184272
C2_03220C_A	-1.04582	3.89576	0.0043743	0.0184299
C4_05640C_A	0.76483	5.27954	0.00439797	0.0185163
C1_14150C_A	0.860323	6.4754	0.0044099	0.0185494
C4_06140C_A	-0.931832	5.25916	0.00441506	0.0185494
C5_04900C_A	0.745261	6.74633	0.00441531	0.0185494
C6_00710W_A	-0.939617	4.46428	0.00442774	0.0185833
C3_06900W_A	0.943931	4.34396	0.00442971	0.0185833
C1_04720W_A	0.827888	5.35578	0.00444296	0.0186253
C3_01580W_A	-1.00951	4.15329	0.00444609	0.0186253
C2_02760W_A	-0.944526	7.84377	0.00445709	0.0186581
C2_08190W_A	-0.753024	6.59	0.00446698	0.0186862
C1_11490C_A	-2.39829	2.81844	0.00451546	0.0188755
C3_04420W_A	-0.72674	6.64489	0.00455527	0.0190284
C1_03760C_A	0.741549	6.60428	0.00458798	0.0191509
CR_08590W_A	0.747665	6.10145	0.00459113	0.0191509
C3_05230W_A	2.13107	0.692148	0.00468415	0.0195251
C3_00580W_A	0.750017	5.45924	0.00469469	0.0195551
C1_01390C_A	-1.06603	6.55158	0.00471688	0.0196336
C3_03990C_A	1.04027	3.90435	0.00475873	0.0197938
C2_03710W_A	1.65138	1.07172	0.00477677	0.0198547
C3_05610W_A	-1.01916	4.69268	0.00479379	0.0199114
C6_04180W_A	0.833038	7.28325	0.00479977	0.0199221
CR_06250W_A	-1.13416	4.0163	0.00480378	0.0199247
C6_00970C_A	0.747164	5.34254	0.00480837	0.0199296
C1_03900W_A	1.20875	3.35277	0.00481295	0.0199345
C1_00790W_A	-1.1743	3.10242	0.00483135	0.0199966
C2_09100C_A	-0.755196	6.03924	0.00483994	0.020018
C2_07410W_A	1.00356	4.66048	0.00486009	0.0200755
C4_01550C_A	1.68613	8.35772	0.00486068	0.0200755
C3_04780C_A	-0.798154	7.08492	0.00488424	0.020145
C7_02680W_A	0.812073	8.1559	0.00488435	0.020145
C2_05210W_A	-1.23732	3.11487	0.00489499	0.0201747
C1_09690W_A	-1.36592	4.35926	0.00492389	0.0202795
C4_06000W_A	-0.765473	5.30989	0.00492834	0.0202836
C6_00620W_A	0.790625	5.65693	0.004944	0.0203197
C5_02650C_A	0.733723	6.60704	0.00494403	0.0203197
C2_06540C_A	-0.838513	8.29823	0.00497492	0.0204214
C5_02640W_A	-1.07218	3.70835	0.00497574	0.0204214
C1_00980W_A	1.08148	5.81131	0.00500663	0.0205338
CR_02240C_A	-2.58884	1.0358	0.00501533	0.0205472
C2_02230C_A	2.21852	0.217041	0.00501688	0.0205472
C5_04840C_B	0.807362	4.92255	0.00502373	0.0205609
C5_01700W_A	0.792997	7.02918	0.00502799	0.020564
CR_00600C_A	-0.883244	4.51257	0.00504427	0.0206162
C7_03630C_A	0.760366	6.95906	0.00506954	0.020705
C1_02860C_A	-0.756037	7.03171	0.00507881	0.0207285
C1_12840W_A	-1.20574	3.22622	0.0051025	0.0207953
C1_09660W_A	-0.84964	7.3931	0.00510417	0.0207953
C2_06750C_B	0.862465	4.53429	0.00510581	0.0207953
C7_00660W_A	-0.791179	7.52199	0.00511341	0.0208118
C4_00370W_A	-1.24006	4.21062	0.00512719	0.0208534
C2_05550W_A	-0.88657	4.99515	0.00515718	0.0209609
CR_09230C_A	-0.897792	6.13685	0.00516179	0.0209651
C6_02990W_A	-1.02941	4.43623	0.00516946	0.0209817
C5_01450W_A	-1.19043	3.02715	0.00519461	0.0210629
CR_09600C_A	-0.765171	6.8712	0.00519664	0.0210629
C3_05810C_A	-0.899308	7.6405	0.00520758	0.0210927
C1_04350C_A	1.10537	3.57096	0.00525818	0.021277
CR_07320C_A	0.784483	7.34678	0.00526033	0.021277
C2_01030W_A	0.742309	7.05474	0.0052779	0.0213215
CR_01390W_A	0.934382	7.27684	0.0052786	0.0213215
C4_00670W_A	0.740653	5.63496	0.00532201	0.021482
C2_03010C_A	-0.878821	9.52327	0.00532793	0.0214912
C1_11400C_A	-0.892747	8.02338	0.00534694	0.021553
C6_04420W_A	-0.81766	6.06452	0.00538636	0.021697
CR_08460W_A	-0.817265	10.1312	0.00539529	0.0217181
C5_04100W_A	-0.761236	7.20399	0.00540272	0.0217331
C5_03850W_A	0.793857	6.35929	0.00540666	0.021734
CR_10100C_A	-0.884313	12.3769	0.00542914	0.0218095
C2_07910C_A	0.840441	4.94735	0.00546675	0.0219455
C1_13580W_A	-0.915145	7.83518	0.00548226	0.0219927
C5_04530W_A	0.780797	7.00412	0.00549008	0.0220091
C7_01370W_A	0.956031	4.20053	0.00554569	0.0222168
C4_03000C_A	-1.19955	4.62715	0.00555078	0.0222221
C1_13120C_A	-0.840385	6.16531	0.0055627	0.0222546
C4_04720W_A	0.789186	8.00476	0.00562891	0.0225041
C4_06410W_A	0.95843	4.10547	0.0056398	0.0225323
C5_04410C_A	-0.755665	5.30403	0.00567834	0.0226444
C4_03130W_A	-0.812709	6.60738	0.00568135	0.0226444
C2_01310W_A	-0.75186	5.0907	0.00568484	0.0226444
C2_07480W_A	-0.742978	6.54185	0.00568648	0.0226444
C7_03800W_A	-0.774733	6.30565	0.00568714	0.0226444
C3_01070C_A	-0.851996	4.46464	0.0057075	0.02271
C3_02820C_B	-0.729561	6.64388	0.0057905	0.0230247
C4_05690W_A	-0.918184	9.2599	0.00579465	0.0230256
C1_09220W_A	-0.764376	5.82052	0.00579861	0.0230258
C2_07940C_A	-0.780595	6.49081	0.00582527	0.0231038
C4_07090C_A	0.781258	7.59391	0.00582615	0.0231038
C1_04620W_A	-0.811955	8.04454	0.005844	0.023159
C1_02370C_B	-0.829285	5.89145	0.00586906	0.0232177
C7_02320W_A	-0.749109	6.78828	0.00587082	0.0232177
C5_00830C_A	-0.909458	7.94651	0.00587119	0.0232177
C1_10510W_A	-1.12258	3.25735	0.00587464	0.0232177
C1_14210C_A	-0.818694	6.85463	0.00589174	0.0232696
CR_00750C_A	-1.20002	3.16209	0.00591422	0.0233427
C1_11100W_A	0.853104	4.9451	0.00594709	0.0234566
C4_01890C_A	-0.74387	6.48181	0.00595949	0.0234898
C5_04720C_A	0.731628	6.74198	0.00598952	0.0235905
CR_03040C_A	-1.17881	4.72557	0.00599309	0.0235905
CR_00240W_A	1.04555	4.58249	0.00601302	0.0236531
C4_02740W_A	0.85158	6.45895	0.00605229	0.0237825
C6_04100W_A	-0.787646	8.37654	0.00605402	0.0237825
C3_06750W_A	-0.792736	8.14576	0.00606183	0.0237948
C7_03440W_A	-0.7357	5.83793	0.00606526	0.0237948
C2_02020W_A	-0.740293	6.76477	0.00607488	0.0238166
C1_05220C_A	1.10261	3.48295	0.00612119	0.0239721
C6_02370C_A	0.759425	7.2892	0.00612271	0.0239721
CR_02430C_A	0.794728	7.63934	0.00616939	0.0241388
C5_03770C_A	2.55662	-0.332261	0.00618785	0.0241876
C4_00960W_A	0.845344	5.48922	0.00619164	0.0241876
C2_08660C_A	1.08368	3.57266	0.00619425	0.0241876
C5_01880C_A	-0.825105	4.65462	0.00620312	0.0242062
C7_02050C_A	-0.938692	6.43892	0.00624856	0.0243673
C4_05450C_A	-0.805459	8.21981	0.00628651	0.024499
C5_03530C_A	0.954602	4.0459	0.00629326	0.0245091
C1_08450C_A	-0.779298	7.71199	0.00629977	0.0245181
C1_02350W_A	0.707817	5.61543	0.00630988	0.0245412
C5_01260W_A	-2.28654	0.460056	0.0063174	0.0245542
C4_05300W_A	-1.18042	4.73445	0.00633155	0.0245929
C6_03460W_A	0.699396	6.6139	0.00636289	0.0246983
C5_01140C_A	0.76915	7.61918	0.006396	0.0248104
C2_01990C_A	-0.783363	5.83739	0.0064279	0.0249177
C5_03120W_A	-0.769078	5.5343	0.00646689	0.0250522
C2_05020W_A	0.734785	5.21247	0.00648974	0.0251242
C1_07650W_A	-1.25351	3.0329	0.00651124	0.0251908
C2_08610W_A	-0.795422	7.42291	0.00652634	0.0252326
C7_04280C_A	-0.759482	5.04548	0.00654373	0.0252573
C3_02850C_A	0.713508	6.57851	0.0065495	0.0252573
C2_00060C_A	-0.777023	7.8516	0.00655483	0.0252573
C2_09900C_A	0.775638	7.67428	0.0065559	0.0252573
C3_05070W_A	0.908722	4.53622	0.00655834	0.0252573
C6_01920C_A	0.713178	5.88974	0.00655854	0.0252573
C5_03010W_A	0.808952	4.83846	0.00657713	0.0253123
C7_01760C_A	0.809921	7.64433	0.00658434	0.0253234
C2_02580W_A	0.777969	5.63123	0.00663041	0.0254839
C1_11440C_A	-0.817266	6.389	0.0066491	0.025539
C1_03820W_A	-1.01761	3.88324	0.00666022	0.025565
C1_12510W_A	-0.856972	7.38883	0.00666797	0.025578
C1_07460C_A	-0.701067	6.02823	0.00672661	0.0257861
CR_02800C_A	-1.72287	1.63975	0.00678715	0.0260005
C2_06640C_A	0.797722	9.39732	0.0067914	0.0260005
CR_04270C_A	1.26953	2.99434	0.0068442	0.0261855
C1_07090C_A	0.739941	6.94772	0.00686457	0.0262464
C2_06120C_A	0.976501	4.02266	0.00689253	0.0263361
C3_07180C_A	-0.758197	5.7527	0.0069066	0.0263727
CR_03620C_A	-0.720272	5.87563	0.00691746	0.026391
CR_05790C_A	0.760291	7.59259	0.00692039	0.026391
C2_09260C_A	0.736522	5.3954	0.00693128	0.0264154
C2_04970W_A	-1.24727	2.50952	0.00694988	0.0264539
C3_07250W_A	0.760096	7.41236	0.00695041	0.0264539
CR_06470W_A	-0.714451	5.96938	0.00697627	0.0265351
C4_06270C_A	-0.697917	6.73521	0.00699149	0.0265758
C1_12040W_A	2.15258	0.175021	0.0070401	0.0267433
CR_07600W_A	0.696603	6.72164	0.00705654	0.0267775
C7_02890C_A	-0.910819	9.12057	0.00705823	0.0267775
C2_02160W_A	0.90609	4.14502	0.00711791	0.0269864
C1_09050W_B	-0.70189	5.89105	0.00712586	0.0269991
C1_10020W_A	-0.762553	5.17605	0.00714476	0.0270533
C3_06890W_A	-0.954372	9.37017	0.00724432	0.0274126
C5_00350C_A	0.696921	6.6094	0.0072641	0.0274697
C1_03380W_A	-0.798481	7.33152	0.00727622	0.027487
C1_11560C_A	0.768506	4.92989	0.00728092	0.027487
C2_10200W_A	-0.729578	5.74882	0.00728271	0.027487
C7_00730W_A	0.808994	7.88105	0.00730481	0.0275526
C5_02290W_A	1.19021	2.64832	0.00733029	0.0276196
CR_05390W_A	0.720297	6.52498	0.00733196	0.0276196
C4_06650W_A	-0.721353	6.36639	0.00735516	0.0276735
C1_06480C_A	-0.725858	7.20835	0.00735726	0.0276735
C4_00940W_B	1.04007	3.67073	0.00736043	0.0276735
C2_06240W_A	0.879593	4.44484	0.00737983	0.027711
C4_05340W_A	-0.739231	5.34594	0.00738357	0.027711
C7_00790W_A	-0.746825	5.43801	0.00738457	0.027711
CR_02540W_A	-0.908634	8.10714	0.00739614	0.0277367
C3_06400C_A	-0.706074	6.70343	0.00740454	0.0277505
C6_03730C_A	0.746227	7.42739	0.00743105	0.027832
C1_04210C_A	-0.820908	8.61012	0.00746721	0.0279352
C1_07850C_A	-1.01424	3.60399	0.0074681	0.0279352
C1_06770W_A	0.704225	6.27541	0.0074746	0.0279417
C2_00390C_A	0.768495	6.43105	0.00748302	0.0279554
C7_00360W_A	-0.738793	7.46153	0.00751571	0.0280596
C1_01850C_A	0.703714	5.43347	0.00755551	0.0281903
C2_03300W_A	-0.859391	7.56047	0.00761176	0.0283821
C1_09610W_A	0.94683	4.11086	0.00765134	0.0285116
C1_13540W_A	-0.727736	5.18425	0.00775355	0.0288741
C4_02410C_A	-1.71378	6.70974	0.00777087	0.0288954
C3_00630W_A	-0.847323	6.13634	0.00777577	0.0288954
C1_03330C_A	-0.888759	4.63791	0.00777764	0.0288954
C4_04440W_A	-0.817826	7.70767	0.00777897	0.0288954
C1_08260C_A	0.700068	6.04999	0.00781016	0.0289929
C2_08450W_A	-0.862522	6.98115	0.00782546	0.0290314
C2_00010W_A	1.19368	4.04494	0.00784809	0.0290969
C7_03470W_B	-1.32379	1.82997	0.00788809	0.0292268
C2_06950C_A	0.733184	5.568	0.00789912	0.0292492
C5_04290C_A	0.699932	6.92603	0.00790724	0.0292608
C1_07770W_B	-0.838898	4.82948	0.00793153	0.0293322
C6_00390W_A	0.720577	5.58604	0.00794196	0.0293397
CR_02280W_A	0.851882	4.57456	0.00794358	0.0293397
C1_13380W_A	1.0472	3.59055	0.00796192	0.0293741
C3_07560W_A	-0.731587	6.75749	0.00796288	0.0293741
CR_01210C_A	-0.714601	5.48193	0.00798162	0.0294247
CR_03950W_A	0.686528	5.81901	0.00805117	0.0296625
C1_12850W_A	-2.82861	1.8661	0.00810746	0.0298401
C2_02890W_A	-0.738251	5.59434	0.00810956	0.0298401
C5_03110C_A	0.80583	4.82154	0.00815337	0.0299825
C5_03570W_A	-0.749948	6.14105	0.00823681	0.0302704
C1_04530C_A	0.699333	5.93497	0.00826114	0.0303093
C2_07380W_A	0.773242	10.3844	0.00826267	0.0303093
C6_00010W_A	-2.79735	-0.097863	0.00826619	0.0303093
C4_05290W_A	0.696794	6.67919	0.00826806	0.0303093
C6_02330W_A	-0.919786	11.4191	0.00828767	0.0303623
C6_00980C_A	1.09118	3.00638	0.00829652	0.0303757
C3_04020C_A	-1.06651	3.43641	0.00834191	0.0305229
CR_02440W_A	1.07298	3.42729	0.00839302	0.0306907
C5_04710W_A	0.727741	5.67607	0.00843102	0.0308105
C1_06840C_A	0.891669	4.79835	0.00846323	0.030909
C2_01880C_A	0.979548	3.64415	0.00849391	0.0309979
C4_03530W_A	-0.826431	4.50702	0.00849815	0.0309979
CR_09020C_A	-0.77011	6.94957	0.00853473	0.031112
CR_03060W_A	0.747389	8.63297	0.00854024	0.0311128
C2_10660W_A	-0.877651	4.20941	0.0085607	0.031168
CR_09300C_A	0.839248	5.65457	0.00858456	0.031219
C2_05060C_A	1.42742	1.60846	0.00858719	0.031219
C3_04570C_A	-1.66801	1.01139	0.00859067	0.031219
C6_04110W_A	-0.700745	6.17157	0.00860988	0.0312694
C1_10560C_A	-0.935414	4.53671	0.00861998	0.0312757
C4_00750C_B	0.946223	4.33028	0.00862228	0.0312757
C2_08980C_A	0.864827	5.51223	0.00864833	0.0313509
C5_02510C_A	-0.831064	5.36494	0.00867496	0.0314175
C1_13740W_A	-0.740151	6.0992	0.00868081	0.0314175
C7_01890C_A	0.725221	7.48562	0.00868277	0.0314175
C3_05580C_A	-2.3003	4.39282	0.00869759	0.0314517
CR_07910C_A	0.692447	5.37073	0.00872939	0.0315473
C2_04310W_A	-0.771256	9.23346	0.00874067	0.0315686
CR_06230W_A	0.73168	5.79813	0.0087694	0.0316529
C5_03410C_A	0.716907	6.57007	0.0087951	0.0317261
C1_14300C_A	-0.760993	5.2919	0.0088359	0.0318513
C1_10490W_A	0.702974	7.09828	0.00884335	0.0318513
C2_04680W_A	0.696475	7.00609	0.00884606	0.0318513
C1_05520W_A	1.2431	2.71462	0.0089004	0.0320273
C6_01980C_A	0.752245	7.34261	0.00894386	0.0321512
C4_06170C_A	0.693107	6.80606	0.00894579	0.0321512
C6_01140C_A	-0.850268	4.38244	0.00900612	0.0323408
C2_03250W_A	-0.712274	6.47794	0.00900957	0.0323408
C3_04640W_A	-0.825769	4.53187	0.00906432	0.0325174
C5_02740W_A	0.695335	5.44121	0.00908538	0.0325689
C4_00160C_A	-1.5117	6.94089	0.00908977	0.0325689
CR_07190W_A	-0.731055	6.97775	0.00915292	0.0327649
C1_08920W_A	0.694354	6.62864	0.00915564	0.0327649
C1_10180C_B	-0.872151	4.43109	0.00919638	0.0328906
CR_05310W_A	-0.703905	6.29121	0.00921989	0.0329547
C3_00220W_A	-1.81692	1.24016	0.0092767	0.0331375
C1_11250W_A	-0.689991	6.4707	0.00932733	0.0332981
C1_13200C_A	0.850524	4.4018	0.00934466	0.0333397
CR_09190C_A	-1.04048	3.55131	0.00937168	0.0333976
C1_14270W_A	0.81326	4.46115	0.00937227	0.0333976
C2_06070W_A	-1.02953	3.9258	0.00938168	0.0334108
C3_05470W_A	0.807122	4.43535	0.00943427	0.0335777
C1_01600W_A	0.751674	7.62279	0.00950431	0.0337905
C1_14090W_A	0.787913	7.24947	0.00950557	0.0337905
C7_03250C_B	-0.854438	10.4895	0.00958268	0.034044
C1_10910C_A	0.73457	5.38908	0.00961261	0.0341297
C7_01560C_A	2.01652	4.04574	0.00962031	0.0341312
C4_06120W_A	-2.3082	9.21696	0.00962466	0.0341312
C1_11590W_A	-0.809744	8.50153	0.0096333	0.0341412
CR_03690W_A	-1.05905	3.72151	0.00964522	0.0341628
C6_01520W_A	1.1609	2.44875	0.00967204	0.0342309
C2_06390C_A	0.764803	10.3362	0.00967611	0.0342309
C2_09670C_A	-0.683747	5.99293	0.00973801	0.0344291
C4_02400C_A	-0.79487	4.58063	0.00977262	0.0345307
C3_01950C_A	-0.694196	5.38613	0.00979245	0.0345799
C5_00030W_A	0.716834	7.28567	0.00981164	0.0346269
CR_06560C_A	-0.670354	6.10075	0.00982138	0.0346404
C3_01150C_A	0.673215	5.94925	0.00985251	0.0347267
C2_03950W_A	0.733267	7.21459	0.00986288	0.0347267
CR_01590C_A	0.744642	7.59165	0.00986413	0.0347267
C3_03880C_A	-0.717253	6.34515	0.00986949	0.0347267
C1_06250W_A	-0.746866	6.51164	0.00988722	0.0347505
C6_03040C_A	-0.738848	4.94127	0.0098881	0.0347505
C2_10530C_A	-0.688058	6.40642	0.00990235	0.0347797
CR_07090W_A	-0.739688	7.2113	0.00991868	0.0348162
C5_04870W_A	-1.07748	3.44504	0.00999083	0.0350485
C3_06480C_A	0.71736	5.26833	0.0100321	0.0351724
C1_08360C_A	-0.776109	11.5105	0.0101081	0.035397
CR_10400W_A	0.674904	6.57153	0.0101083	0.035397
C2_05650W_A	-0.679838	5.89669	0.0101643	0.0355515
C2_00260C_A	-0.6627	6.00498	0.0101645	0.0355515
C4_02760C_A	0.74613	5.13953	0.0101775	0.0355759
C1_11230W_A	0.870945	4.13223	0.0102515	0.035813
C4_00420C_A	-0.72756	6.79869	0.0102652	0.0358395
CR_01290C_A	-0.767301	7.55803	0.0103084	0.035969
C3_07100C_A	0.823262	4.48318	0.0103389	0.036054
CR_07490C_A	-1.63666	4.10866	0.010386	0.0361969
C4_05140C_A	-0.757928	6.31134	0.0104042	0.0362375
C1_12610W_A	0.673625	7.12134	0.01041	0.0362375
C3_07890W_A	0.876335	5.00541	0.0104305	0.0362874
C4_06100W_A	-0.762196	6.3378	0.0105194	0.036575
C1_13320C_A	-0.687424	5.85335	0.0105695	0.0367274
C1_00460W_A	0.75487	6.85926	0.0105763	0.0367293
C1_02900C_A	0.700263	5.21124	0.0106139	0.036825
CR_03070W_A	0.676862	5.51731	0.0106165	0.036825
C2_00340C_A	0.73079	8.4596	0.0107236	0.0371746
C7_02810W_A	0.674458	5.50738	0.0107764	0.0373356
C3_04230W_A	0.853271	4.23955	0.0108415	0.037539
C5_02930C_A	-1.22166	4.57294	0.0108845	0.0376655
C1_00630W_A	-0.93467	4.06383	0.0108908	0.0376655
C6_03960W_A	-0.737374	7.40402	0.0109003	0.0376759
C2_03240C_A	-0.804285	8.04075	0.0109341	0.0377705
C2_08750W_A	-1.33898	1.73385	0.0109657	0.0378381
C1_06980C_A	-1.40186	3.27053	0.0109669	0.0378381
C2_03590C_A	-0.819968	4.36992	0.010973	0.0378381
C5_00550C_A	0.710924	5.0411	0.0110321	0.0380196
C5_01650C_A	-0.701498	6.90732	0.0110638	0.0381066
C1_07080W_A	-1.18241	2.53014	0.0111589	0.0384113
C7_03490W_A	-0.910322	4.62645	0.011181	0.0384651
CR_02940C_A	0.948424	3.79946	0.0111879	0.0384662
C1_13440C_A	-1.56698	2.33098	0.0112294	0.0385864
C5_03650C_A	-1.16354	2.81068	0.0112672	0.0386934
C1_08740C_A	-0.867269	9.65249	0.0113141	0.0388248
C3_06150W_A	0.707718	5.49601	0.0113187	0.0388248
C4_03410W_A	0.752688	7.36598	0.011336	0.0388615
C6_02030C_A	-1.03099	3.89533	0.0113459	0.0388728
C4_06400C_A	-0.669986	6.71925	0.011378	0.0389601
C3_00340W_A	0.738087	5.05579	0.011421	0.0390846
C1_12700W_A	-0.842031	4.28729	0.0114659	0.0392152
C3_02390W_B	-1.06048	3.64798	0.0114801	0.0392246
C1_02360C_A	1.78919	0.236005	0.011482	0.0392246
C1_13280C_A	-0.698251	7.01918	0.0115035	0.0392753
C1_12630C_A	1.07284	3.69698	0.0115235	0.0393206
C1_11340W_A	-1.73161	1.06923	0.0115366	0.0393425
C2_01540W_A	-1.03796	3.839	0.0115627	0.0394086
C1_00830W_A	-0.84082	4.25393	0.011612	0.0395535
C6_02000W_A	-1.20937	3.39383	0.0116833	0.0397735
C1_04870W_A	1.20427	5.26242	0.0117119	0.0398256
C5_02430W_A	1.12267	2.43209	0.0117122	0.0398256
C5_01640W_A	0.653459	6.62551	0.0117492	0.0399282
C6_00820W_A	-0.824604	10.8475	0.0117794	0.0400076
CR_03970C_A	-0.657446	6.05786	0.0118006	0.0400565
C2_00430C_A	-0.667684	5.62702	0.0118193	0.0400967
C1_05140W_B	-1.02373	8.74327	0.0119286	0.0404441
C1_14630C_A	1.28073	1.61534	0.0120428	0.0408078
C6_01510W_A	1.29323	1.66202	0.012072	0.0408832
C4_00680W_A	-0.743375	4.84386	0.0120922	0.040928
C1_04820C_A	0.791814	4.98734	0.0121101	0.0409648
CR_03590C_A	1.243	2.03029	0.01212	0.0409747
C3_01960C_A	-1.19212	5.75924	0.0121605	0.0410881
C2_03840C_A	-1.00124	4.26657	0.0121845	0.0411454
C1_04260W_A	-0.983885	8.93112	0.012242	0.0413048
C2_01670C_A	-0.833885	8.20838	0.0122458	0.0413048
C1_03710C_A	-0.702025	6.73631	0.0122941	0.041444
C6_00780W_A	-0.696987	6.52402	0.0123015	0.0414451
CR_10760C_A	0.872322	4.37006	0.0123186	0.041479
C1_10680C_A	-0.754049	8.33008	0.0123443	0.0415356
C5_04680W_A	-0.664687	6.92858	0.0123496	0.0415356
C3_07230W_A	-0.750215	7.17138	0.0123753	0.0415982
C6_00130C_A	-0.720632	8.21721	0.0125025	0.0420019
C1_08070W_A	-1.17506	2.52458	0.0125877	0.0422639
CR_07140C_A	-2.07239	0.380138	0.0126154	0.0423328
C7_03330C_A	0.712886	9.01841	0.0126649	0.0424743
CR_10620C_A	0.790732	6.13043	0.012677	0.0424906
C5_03740W_B	0.792965	4.65773	0.0126869	0.0424997
C7_04240C_A	-0.660059	7.1605	0.0127	0.0425193
C1_11080W_A	0.66986	6.59501	0.0127258	0.0425813
C4_01260W_B	0.709738	5.94366	0.0127809	0.0427135
C5_02180C_A	0.652997	6.4109	0.0127809	0.0427135
C1_03150C_A	-1.27504	3.61292	0.0127871	0.0427135
C6_00410C_A	-0.760541	6.44675	0.0128512	0.0428925
C2_03750W_A	-0.805254	6.41325	0.0128616	0.0428925
C2_10210C_B	-0.874015	9.8278	0.0128626	0.0428925
C2_09460C_A	0.691886	5.668	0.0129072	0.0430015
C1_13840W_A	-0.722254	6.54772	0.01291	0.0430015
CR_01550C_A	0.755726	4.78402	0.012965	0.0431603
C3_06240C_A	0.855591	4.95147	0.013023	0.0433093
C4_03370C_A	-0.90101	4.31246	0.0130245	0.0433093
C1_07780W_A	-0.669598	6.05459	0.0130808	0.0434615
C2_07190C_A	0.729357	8.08335	0.0130854	0.0434615
C4_01770W_A	-0.777031	7.02859	0.0130925	0.0434615
C6_03360C_A	1.34692	1.38885	0.0132147	0.0438423
C4_01170C_A	-2.37243	0.00980279	0.0132392	0.0438988
C6_03860C_A	-1.24297	3.27268	0.013276	0.043996
C5_00660C_A	-0.696302	8.5679	0.0132908	0.0440055
C5_01110W_A	0.670411	6.14286	0.0132939	0.0440055
C1_01090C_A	0.806457	5.63917	0.0133106	0.0440362
C5_01970C_A	-0.825652	7.27865	0.0133399	0.0440878
C1_10470W_A	0.700476	7.76909	0.0133413	0.0440878
C4_03780C_A	0.709245	6.14635	0.0134361	0.0443761
CR_02150W_A	-0.726169	6.46268	0.0134579	0.0444232
C1_08540C_A	-0.660863	7.2092	0.0135028	0.0445463
C1_05880W_A	0.64991	5.42525	0.0135151	0.0445619
C6_00670W_A	-0.707884	6.2349	0.0135417	0.0446199
C2_10750C_A	-0.710886	6.9468	0.0135544	0.0446199
C1_13510C_A	-0.719648	4.75023	0.0135581	0.0446199
CR_06550C_B	0.982412	3.51209	0.013566	0.0446199
CR_04080C_A	-0.863709	8.85176	0.0135707	0.0446199
C4_04160W_A	-0.929464	8.42276	0.013677	0.0449441
C2_06200C_A	0.650159	5.7875	0.0137043	0.0450087
C4_02980W_A	0.698346	8.68262	0.013768	0.0451925
C2_03450W_A	0.69024	5.76993	0.0138089	0.0453015
C1_00660C_A	-0.68633	6.19922	0.0138206	0.0453144
CR_09570W_A	-0.785931	4.40655	0.0138296	0.0453176
C3_06950W_A	0.954269	3.53081	0.013837	0.0453176
C1_03560C_A	0.679828	7.37182	0.0138842	0.0454431
C6_03380W_A	0.710488	8.22725	0.0138908	0.0454431
C2_02670C_B	-1.18968	2.93805	0.013931	0.0455492
C6_01870C_A	1.46151	1.15475	0.0139494	0.045584
C1_09760C_A	0.674446	5.07886	0.0139633	0.0456042
C4_01150W_A	-0.679608	5.15176	0.0139763	0.0456213
C1_05440C_A	-1.68883	1.69216	0.0139896	0.0456359
CR_04580W_A	0.720407	7.61956	0.0139964	0.0456359
C3_03090W_A	-0.710662	4.89504	0.014009	0.0456371
C2_05510C_A	-0.691766	5.07319	0.0140123	0.0456371
CR_08710W_A	-0.679698	7.21224	0.0140677	0.0457889
C6_00520W_A	0.991529	3.1556	0.0140745	0.0457889
C3_00350W_A	0.671261	5.87202	0.014138	0.04597
C6_01760W_A	-0.843017	7.87165	0.0141524	0.0459913
C2_01560W_A	-0.729012	6.03929	0.0141626	0.0459992
C2_01740C_A	0.709677	6.61133	0.0142734	0.0463332
C2_04980C_A	0.661428	6.4598	0.0142942	0.0463752
C6_04240W_A	0.885448	3.97195	0.0143369	0.0464878
C4_04700W_A	0.716242	10.0687	0.0143529	0.0465143
CR_07690W_A	-0.711047	4.80702	0.0143629	0.0465208
C1_03300C_A	0.636131	6.45263	0.0143739	0.0465309
C2_10000C_A	-1.98733	0.327937	0.0144046	0.0466046
C1_11870W_A	0.724792	9.09903	0.0144261	0.0466484
C2_07770C_A	-1.30968	1.58783	0.0144533	0.0467107
C3_05210C_A	-0.664918	6.42158	0.0144778	0.0467641
C3_07700W_A	0.643447	6.79559	0.0145091	0.0468394
C3_07850W_A	-0.63213	6.10239	0.0145386	0.0469086
C3_02120W_A	-0.683638	5.19383	0.0145656	0.0469504
CR_08160W_A	-0.666533	6.52498	0.0145749	0.0469504
C2_02030W_A	0.740013	8.94672	0.0145755	0.0469504
CR_02560C_A	0.652779	6.13305	0.0145908	0.0469698
C3_00800W_A	0.708847	4.77431	0.0145975	0.0469698
C4_02870C_A	0.70062	9.17616	0.0148004	0.0475966
C2_05030C_A	-0.760071	7.37066	0.0148519	0.0477358
C6_01560W_A	-0.941673	4.42911	0.0149094	0.0478944
C6_01440C_B	1.85591	0.111007	0.014923	0.047912
C7_02670W_B	-0.796722	4.75664	0.0149847	0.0480838
C3_00790W_A	-0.693268	4.96465	0.015057	0.0482892
C1_06780W_A	-0.659678	5.94077	0.015094	0.0483458
C4_05350W_A	-0.660274	5.8596	0.0150979	0.0483458
C2_01010W_A	0.835515	5.96681	0.0150993	0.0483458
C5_02560C_A	-0.659985	5.09451	0.0151319	0.0484237
C6_01000C_A	0.640217	5.75022	0.0151778	0.0485441
C1_00600W_A	-0.676532	5.67103	0.015253	0.0487581
C5_00760W_A	-0.653216	5.8352	0.0152877	0.0488198
C6_02310W_A	-0.641814	5.53511	0.0152889	0.0488198
CR_08000C_A	0.680273	7.81209	0.015308	0.048847
C3_07020W_A	-0.701862	7.82583	0.0153141	0.048847
C3_00060W_A	1.04068	2.87793	0.0153776	0.0490065
C2_07060W_A	0.86145	4.12387	0.0153808	0.0490065
C6_04480C_A	-0.632003	5.66528	0.0155111	0.0493835
C1_13060C_A	0.687519	8.64276	0.015516	0.0493835
CR_04190W_A	-0.736435	7.88187	0.0155579	0.0494903
C5_00700C_B	0.677995	7.40289	0.0155693	0.0494996
C4_02550C_A	-0.699815	7.78017	0.0156906	0.0498583
C4_02560C_A	-1.69317	1.0183	0.0157407	0.0499903
C2_01490C_A	0.640333	5.39932	0.0157703	0.0500571
CR_09470W_A	-0.887195	4.02327	0.0157939	0.0501051
C3_05280C_A	-0.68569	8.44164	0.0158091	0.0501261
C3_04190W_A	-0.914677	3.6952	0.0158205	0.0501352
C2_08340C_A	-2.08533	0.112576	0.0158437	0.0501645
C7_03390C_A	-0.640328	6.97046	0.0158468	0.0501645
C2_06860W_A	-0.794171	6.61739	0.0158819	0.0502381
CR_03850W_A	-1.11116	3.22007	0.0158872	0.0502381
C5_05210W_A	-0.673549	5.69403	0.0159072	0.0502744
C1_06050C_A	0.755084	7.3604	0.0159187	0.0502836
CR_09830W_A	0.710797	4.731	0.0159775	0.050442
C6_00090W_A	0.637583	5.34094	0.0159907	0.0504565
C1_12550C_A	-0.679096	6.44204	0.0160843	0.0507247
C4_06130W_A	-0.69572	7.28768	0.0160964	0.0507356
C1_02480W_A	-0.727319	8.66264	0.0161472	0.0508683
CR_05260C_A	0.696204	5.28398	0.016161	0.0508845
CR_01080W_A	-0.739203	6.40149	0.0162027	0.050984
C1_09380W_A	-0.671919	5.12953	0.0162099	0.050984
C7_03170W_A	-0.71239	5.15588	0.0162665	0.0511188
C1_13070C_A	0.687473	8.2985	0.0162702	0.0511188
C7_02310C_A	-0.740881	4.63588	0.0163203	0.0512486
C5_00980W_A	0.853969	7.35931	0.0163656	0.0513635
C3_07970C_A	0.735622	5.08043	0.0164315	0.0515427
CR_10800C_A	-0.659516	6.76663	0.0165586	0.0519137
C7_01850C_A	-0.666188	7.41775	0.0167	0.0523292
C2_00970C_A	-0.625649	5.64269	0.0167295	0.0523934
C2_10540W_A	0.78429	4.23487	0.0167591	0.0524583
C1_08030W_A	-0.704567	8.59953	0.0168248	0.0526312
C1_14190C_A	-1.03426	2.74367	0.0168323	0.0526312
CR_01490C_A	-0.69307	8.17035	0.0168735	0.0527318
CR_07560W_A	-0.670438	6.45321	0.0169821	0.0530432
C1_10550C_A	-1.08377	2.51665	0.0170984	0.0533779
C4_05800C_A	-0.907933	3.91924	0.0171341	0.0534563
C2_01180W_A	0.752855	5.14633	0.0171417	0.0534563
C4_06890W_A	0.756854	4.38883	0.0172424	0.0537418
C3_05060W_A	0.865761	3.8881	0.0172532	0.0537468
C4_04620C_A	-0.641973	5.22073	0.0173532	0.0540298
C4_00100C_A	0.75708	5.93038	0.0173997	0.0541332
C5_01230C_A	-0.669651	7.478	0.0174049	0.0541332
C2_09710C_A	-0.866939	4.28764	0.0174511	0.0542483
C7_02910W_A	1.04686	10.0612	0.0174622	0.0542538
C3_03110W_A	0.746275	4.67124	0.0175453	0.0544833
CR_06900C_A	-0.634542	5.86904	0.0175899	0.0545928
C2_04140W_A	-0.694168	7.59507	0.0177011	0.054909
C1_07360W_A	-0.739191	6.39212	0.0177533	0.0550419
C6_01620W_A	-0.649939	5.24527	0.0178168	0.0552095
C2_02990C_A	-0.624782	6.10801	0.0178541	0.0552958
C7_03120W_A	0.649794	7.29095	0.0178918	0.0553833
C7_00950W_A	0.648298	6.8745	0.0179756	0.0556134
CR_01230C_A	-0.68803	4.73206	0.0180783	0.0559018
C1_09250W_A	0.616974	5.77892	0.0181094	0.0559683
CR_05500C_A	-0.648644	5.17104	0.0181489	0.0560609
C7_01600W_A	0.685182	7.70398	0.018186	0.0561461
C4_01700C_A	-0.839573	8.97061	0.0182016	0.0561507
C7_02940C_A	0.632921	6.71977	0.0182066	0.0561507
C4_05910C_A	-0.659766	5.1958	0.0182821	0.0563539
C4_05250W_A	-0.99752	3.17993	0.0183278	0.0564651
C4_06470W_B	0.74488	5.07824	0.0184101	0.0566889
C2_06190W_A	0.668058	7.54283	0.0184477	0.0567749
C1_00050C_A	1.20968	2.48305	0.0184643	0.0567961
CR_07850W_A	-0.631505	5.29209	0.0185365	0.0569883
C1_09870W_A	-0.73979	5.32438	0.0186171	0.0572062
C1_07570C_A	0.834013	4.00415	0.0188099	0.0577682
C3_01880W_A	-0.679317	5.52062	0.0188355	0.0578168
C4_02340W_A	-0.773941	5.17571	0.0188603	0.0578625
C3_04840C_A	-0.87695	4.82223	0.0188862	0.0579117
C2_03020C_A	-0.684761	6.41124	0.0189558	0.0580759
C4_05460C_A	0.851108	5.83888	0.0189744	0.0580759
C1_12930C_A	-1.38879	1.20953	0.0189869	0.0580759
CR_05980W_A	-0.608616	6.12835	0.018993	0.0580759
CR_04370W_A	0.807614	4.08802	0.0189981	0.0580759
C4_00080C_A	-1.11058	2.44415	0.0189991	0.0580759
C1_04370C_A	0.653581	6.88202	0.0191372	0.0584677
C7_02150C_A	0.930673	6.68835	0.0191706	0.0585392
CR_09940W_A	1.33364	1.11926	0.0191908	0.0585702
C1_00690W_A	-0.693904	5.01342	0.0192629	0.0587597
CR_04650W_A	-0.787094	6.35629	0.0192934	0.0588223
C7_02330W_B	0.613241	6.1993	0.0193112	0.0588461
C4_04130W_A	0.694494	5.82516	0.0193364	0.0588921
C3_05310W_A	0.621719	6.88053	0.0193789	0.0589911
C3_02170C_A	-0.662392	6.59541	0.0194359	0.0591338
CR_03270W_A	0.976926	2.93738	0.019524	0.0593712
C1_12480W_A	0.971783	2.88434	0.0195889	0.0595377
C1_10010C_A	-0.678625	6.05902	0.0196488	0.0596889
C6_01740C_A	-0.634088	5.19539	0.0196901	0.0597833
C1_07130C_A	0.603966	5.89131	0.0197671	0.0599862
C1_03340C_A	-0.72146	7.58566	0.0199211	0.0603942
C2_06530W_A	0.812782	4.17355	0.0199299	0.0603942
C6_04580W_A	-0.642067	6.18625	0.0199325	0.0603942
C7_01710W_A	-0.6479	7.38992	0.019963	0.0604555
CR_09680C_A	-1.90973	0.239401	0.0200527	0.0606957
C1_01450W_A	0.815217	7.68181	0.0201252	0.0608838
C1_11310C_A	-0.632738	6.48219	0.0201743	0.0610011
C3_06470W_A	-0.610882	6.55159	0.0202152	0.0610932
C7_04330C_A	-0.622258	5.38575	0.0202423	0.0611436
C1_05700W_A	-0.957396	4.217	0.0203043	0.0612995
C3_06090C_A	-0.619424	6.70339	0.0203481	0.0614001
C5_02160W_A	1.03832	2.4921	0.0203779	0.0614582
CR_03980W_A	0.609551	5.57742	0.0204352	0.0615995
C4_05310W_A	0.657776	5.05713	0.020482	0.0617088
C1_12100C_A	-0.657503	5.55383	0.0205207	0.0617861
C5_01420W_A	-0.727841	5.13909	0.0205302	0.0617861
C2_06670C_A	-0.778857	4.59787	0.0205446	0.0617861
C2_05450C_A	0.999811	3.44198	0.0205497	0.0617861
C4_00500W_A	-0.641972	5.08218	0.0205764	0.0618345
CR_06260W_A	-0.760398	4.30642	0.020611	0.0619067
CR_10780C_A	-0.753406	5.14449	0.0206669	0.062043
C4_02250C_A	-0.685156	9.35119	0.0207368	0.0622209
C4_06020C_A	-0.75178	5.51111	0.020758	0.0622529
C1_12660W_A	-0.622237	5.232	0.0208066	0.0623665
C6_00630W_A	1.1787	1.73177	0.0208268	0.0623952
C2_02370C_A	0.735829	8.97139	0.020842	0.062409
C7_00620W_A	0.663309	9.0789	0.0208649	0.0624158
C2_03440W_A	-0.631978	6.07762	0.020867	0.0624158
C1_14230C_A	-0.679617	5.99537	0.0208762	0.0624158
C3_06810W_A	-0.704272	4.93641	0.0209304	0.062546
C7_02840C_A	-0.679415	8.44703	0.021098	0.0630148
C2_10430C_A	-0.936373	3.80907	0.0211102	0.0630193
C5_05130C_A	0.695941	4.68212	0.0211221	0.0630228
C6_01670W_A	-0.748113	7.354	0.0211337	0.0630252
CR_06740W_A	-0.737568	4.95776	0.0212575	0.0633324
C4_05240C_A	-0.658019	7.97094	0.0212583	0.0633324
C1_10700C_A	0.656144	5.27411	0.0214	0.0637224
CR_02000C_A	0.851032	8.35798	0.021432	0.0637761
C3_04090W_A	-0.666698	9.16889	0.0214398	0.0637761
CR_00340C_A	0.760542	4.37501	0.0215958	0.0641916
C1_12050W_A	-0.668603	8.50663	0.0216014	0.0641916
C2_01660C_A	-0.905375	3.95911	0.0216458	0.0642912
CR_02250C_A	-0.657063	6.44524	0.0217025	0.0644268
C2_04620W_B	-0.644083	7.55483	0.0217188	0.0644428
C1_04830W_A	-0.738761	8.73858	0.0217328	0.0644516
C5_01210W_A	-0.686364	8.33195	0.0217923	0.0645953
C1_13160W_A	-1.2601	3.30437	0.0218119	0.0646209
C1_05910W_A	-0.654557	5.13883	0.0219393	0.0649657
C4_01850C_A	-0.704291	4.67763	0.0219807	0.0650552
CR_05690W_A	-0.689793	4.88936	0.0220483	0.0652226
C4_06440C_A	-0.699437	4.59354	0.022063	0.065233
C5_01190W_A	0.653504	5.63566	0.0220763	0.0652395
CR_10290C_A	-0.630469	6.52367	0.0221281	0.0653421
C5_01530C_B	-0.618091	5.57188	0.0221333	0.0653421
C3_00950C_A	0.635732	5.02199	0.0221831	0.0654564
C2_04480W_A	-1.52537	4.19873	0.0222013	0.0654772
C1_07510W_A	0.603796	5.68909	0.0222503	0.0655886
C7_01930C_A	-0.650386	4.86707	0.0222866	0.0656626
C1_04750W_A	1.54865	0.819928	0.0224175	0.0660151
C1_03960C_A	-0.649129	5.18829	0.022433	0.0660278
C2_03340W_A	-0.658726	5.2169	0.0224458	0.0660324
C2_05200C_A	-0.775134	4.65101	0.0225027	0.0661664
C2_05470W_A	0.612914	6.81993	0.0225177	0.0661776
C1_04330W_A	0.721992	6.86078	0.022547	0.0662305
C6_02270C_A	-0.608481	5.85702	0.0225861	0.0663119
[truncated: 3,870 more rows]

## Sheet: Cdub_FBS
ORF	logFC	logCPM	PValue	FDR
Cd36_43360	-11.7735	11.084	3.19831e-253	1.83167e-249
Cd36_29780	8.49939	7.23777	3.066e-125	8.77949e-122
Cd36_32200	-9.02781	8.22082	1.41623e-104	2.70358e-101
Cd36_23630	-8.59966	9.46859	1.68091e-79	2.40664e-76
Cd36_50970	9.364	9.19163	7.12135e-79	8.15679e-76
Cd36_52810	4.35121	6.43021	3.75682e-64	3.58588e-61
Cd36_63420	-5.60481	5.87012	1.40116e-58	1.14635e-55
Cd36_15610	7.05979	6.93082	5.39575e-54	3.86268e-51
Cd36_86640	-2.8948	6.31907	3.6882e-49	2.34692e-46
Cd36_81300	-3.89988	5.97879	5.43821e-48	3.11446e-45
Cd36_80840	-4.63092	8.76851	4.79824e-44	2.49814e-41
Cd36_43780	4.94225	6.49002	1.11586e-43	5.32546e-41
Cd36_43810	3.03318	6.57702	1.0412e-37	4.26221e-35
Cd36_00220	3.25143	8.30659	1.04192e-37	4.26221e-35
Cd36_43400	-6.13846	8.1745	2.97026e-37	1.13405e-34
Cd36_50980	7.03874	5.51468	1.33179e-36	4.58789e-34
Cd36_73480	-3.33791	5.58655	1.36187e-36	4.58789e-34
Cd36_03460	-2.91075	9.01957	2.75268e-36	8.75812e-34
Cd36_19490	-4.38758	4.50731	2.42009e-35	7.29466e-33
Cd36_34980	-5.33922	6.23412	7.69276e-35	2.20282e-32
Cd36_34590	-3.12539	5.04077	1.46991e-34	4.00866e-32
Cd36_35380	-4.61094	8.72111	1.00118e-33	2.60625e-31
Cd36_81250	-3.1645	6.62042	5.76912e-32	1.43651e-29
Cd36_62390	-2.11786	6.97547	6.46712e-32	1.54322e-29
Cd36_83950	-2.93398	6.67121	9.4578e-32	2.16659e-29
Cd36_80290	3.56559	6.3581	1.00208e-31	2.20726e-29
Cd36_64210	-6.40682	11.3439	1.05523e-31	2.23825e-29
Cd36_27990	4.7106	5.16683	8.82894e-31	1.80583e-28
Cd36_81390	-2.08589	7.22778	2.68291e-30	5.29828e-28
Cd36_53650	-2.82131	5.82327	2.96634e-30	5.66275e-28
Cd36_53890	-3.34682	4.51776	3.14225e-30	5.80506e-28
Cd36_81290	-3.08748	8.72663	5.3256e-30	9.53115e-28
Cd36_82530	-1.9383	7.08688	3.93365e-29	6.82667e-27
Cd36_85150	3.1713	5.55062	5.5853e-28	9.40794e-26
Cd36_34850	-4.38164	4.0827	3.10044e-27	5.0732e-25
Cd36_21850	2.42464	5.21562	4.03829e-27	6.42425e-25
Cd36_60850	-2.39579	9.37103	1.04056e-26	1.61061e-24
Cd36_33470	-2.16369	8.06416	2.36422e-26	3.56313e-24
Cd36_35540	-2.72999	5.3772	9.4286e-26	1.36433e-23
Cd36_61540	-2.41743	7.85795	9.52907e-26	1.36433e-23
Cd36_62120	-4.99054	4.71192	1.52151e-25	2.10533e-23
Cd36_15620	-3.08533	9.47438	1.54398e-25	2.10533e-23
Cd36_60770	-4.15928	4.29572	4.41529e-25	5.88054e-23
Cd36_85930	-2.19296	6.27371	1.2533e-24	1.63128e-22
Cd36_05240	2.41241	4.99185	2.1266e-24	2.65684e-22
Cd36_04240	-2.31766	8.36172	2.13401e-24	2.65684e-22
Cd36_04890	-2.00744	9.58827	1.13566e-23	1.38382e-21
Cd36_62530	-2.15739	11.3667	2.58545e-23	3.08477e-21
Cd36_73060	-1.82341	6.78779	6.98612e-23	8.16521e-21
Cd36_84480	-3.4616	6.84274	1.20764e-22	1.38324e-20
Cd36_80550	-4.44616	2.87058	1.47578e-22	1.65722e-20
Cd36_24270	-1.9466	9.24646	2.37639e-22	2.61723e-20
Cd36_82490	-1.81371	6.37255	3.17001e-22	3.4254e-20
Cd36_07850	-1.95327	11.4447	3.23097e-22	3.42663e-20
Cd36_51850	-2.03416	9.44286	5.05929e-22	5.25636e-20
Cd36_73210	3.21031	5.48808	5.13979e-22	5.25636e-20
Cd36_40140	-2.00248	5.82699	1.43186e-21	1.43864e-19
Cd36_22000	-1.89931	6.46431	1.7005e-21	1.6791e-19
Cd36_24410	-2.08867	9.9714	1.95281e-21	1.89555e-19
Cd36_24200	-1.74655	7.47562	1.53023e-20	1.4606e-18
Cd36_84000	-1.85268	8.01096	2.88791e-20	2.71132e-18
Cd36_12600	-1.79006	7.48905	3.9586e-20	3.6566e-18
Cd36_33450	-2.14504	9.34671	5.41049e-20	4.91839e-18
Cd36_34010	-2.72118	6.05283	8.2049e-20	7.34211e-18
Cd36_44230	-2.05197	11.1723	8.61728e-20	7.59248e-18
Cd36_05600	2.53241	6.01747	2.27851e-19	1.97712e-17
Cd36_16640	-1.98603	9.40144	3.47276e-19	2.96843e-17
Cd36_20830	-1.75914	7.09335	4.11997e-19	3.42277e-17
Cd36_41340	2.93976	4.75198	4.12382e-19	3.42277e-17
Cd36_73140	-1.86812	9.11132	6.72209e-19	5.49963e-17
Cd36_53830	-3.27211	11.6125	7.29606e-19	5.88514e-17
Cd36_81480	1.70845	7.30696	2.71832e-18	2.16219e-16
Cd36_03600	2.63296	5.21829	5.12858e-18	4.02348e-16
Cd36_09700	1.59957	6.4412	5.42751e-18	4.20045e-16
Cd36_08570	-1.79273	8.52256	1.27492e-17	9.73528e-16
Cd36_18380	2.31016	4.53555	1.69961e-17	1.28075e-15
Cd36_25850	-1.72062	9.97587	3.39378e-17	2.50704e-15
Cd36_42870	-2.45281	4.67089	3.41451e-17	2.50704e-15
Cd36_07530	-1.51198	8.28502	4.67114e-17	3.38628e-15
Cd36_01580	-1.98899	5.87284	5.16777e-17	3.69948e-15
Cd36_18100	4.00231	4.42192	7.00289e-17	4.9513e-15
Cd36_22720	6.63691	8.75368	7.71841e-17	5.39065e-15
Cd36_64390	-3.3081	2.67254	8.16973e-17	5.63711e-15
Cd36_20980	-1.6259	7.25845	8.27253e-17	5.64009e-15
Cd36_60365	-1.44948	6.74475	1.9653e-16	1.32415e-14
Cd36_29000	-1.80574	6.39259	2.19823e-16	1.46387e-14
Cd36_50100	-1.41363	6.54942	2.46979e-16	1.6258e-14
Cd36_60380	-2.82971	9.82347	3.16938e-16	2.06262e-14
Cd36_33940	-1.39637	7.13606	4.19795e-16	2.70131e-14
Cd36_83420	2.17584	4.49536	4.62171e-16	2.94095e-14
Cd36_20210	-1.49271	5.88828	5.10243e-16	3.21117e-14
Cd36_02390	-1.59123	9.70873	5.41134e-16	3.33783e-14
Cd36_63220	-2.54838	5.3049	5.42025e-16	3.33783e-14
Cd36_73080	-1.49471	8.724	5.5934e-16	3.40781e-14
Cd36_87550	1.48062	8.54322	8.3052e-16	5.00672e-14
Cd36_61010	1.81806	7.2671	1.8073e-15	1.07127e-13
Cd36_10290	1.65572	6.61114	1.81445e-15	1.07127e-13
Cd36_08290	2.97029	4.5391	2.10477e-15	1.23e-13
Cd36_64400	-1.88055	6.48905	2.28798e-15	1.32356e-13
Cd36_20500	-1.50119	8.32955	2.35893e-15	1.35096e-13
Cd36_61740	-1.41454	6.42555	4.76739e-15	2.70325e-13
Cd36_72520	7.11136	8.03075	5.33116e-15	2.99329e-13
Cd36_81780	-1.33094	6.98424	5.41432e-15	3.01047e-13
Cd36_70620	1.4338	7.33502	5.9431e-15	3.2727e-13
Cd36_31850	2.94435	3.20352	6.91838e-15	3.77348e-13
Cd36_30720	1.97291	5.85284	8.89328e-15	4.80489e-13
Cd36_54650	1.51255	11.001	1.9638e-14	1.05109e-12
Cd36_84970	-1.41236	8.00703	2.06231e-14	1.0936e-12
Cd36_23870	-1.70861	4.73801	2.25792e-14	1.18634e-12
Cd36_27260	3.6629	3.48422	2.6034e-14	1.35543e-12
Cd36_07010	-1.31415	7.5315	5.06563e-14	2.61359e-12
Cd36_01840	-1.87475	12.7295	5.47803e-14	2.80113e-12
Cd36_45480	-1.45003	7.57505	6.19773e-14	3.1411e-12
Cd36_13090	4.99172	3.08682	8.36154e-14	4.20057e-12
Cd36_71870	-1.37184	7.09462	1.17861e-13	5.8695e-12
Cd36_51390	-2.62585	7.44984	1.20017e-13	5.92534e-12
Cd36_26450	1.66476	6.90043	1.35467e-13	6.63094e-12
Cd36_73070	-1.38705	8.64444	1.44986e-13	6.99161e-12
Cd36_44480	1.72515	5.19855	1.45277e-13	6.99161e-12
Cd36_63280	2.02973	5.29849	1.67844e-13	8.01035e-12
Cd36_52830	3.15188	3.33564	1.84768e-13	8.74518e-12
Cd36_85020	-1.65987	6.55343	2.47332e-13	1.15867e-11
Cd36_40670	-1.5711	5.56943	2.48851e-13	1.15867e-11
Cd36_64300	3.85158	6.57715	3.35206e-13	1.54816e-11
Cd36_01320	2.82525	2.73016	3.47073e-13	1.59015e-11
Cd36_51930	3.15091	3.05052	4.52063e-13	2.03946e-11
Cd36_51940	3.15091	3.05052	4.52264e-13	2.03946e-11
Cd36_45290	1.65181	7.48458	5.21219e-13	2.33205e-11
Cd36_45410	-2.49675	5.9347	7.30589e-13	3.24348e-11
Cd36_04140	1.31709	7.9446	8.70433e-13	3.83459e-11
Cd36_15940	-1.67102	12.0753	8.78036e-13	3.83856e-11
Cd36_26940	1.56846	5.33212	1.2108e-12	5.25322e-11
Cd36_12100	-1.43946	5.78083	1.30757e-12	5.6304e-11
Cd36_46020	1.43863	6.86089	1.60181e-12	6.84593e-11
Cd36_00250	1.44073	5.21802	1.66729e-12	7.07303e-11
Cd36_24210	-1.89502	4.24495	1.78595e-12	7.52069e-11
Cd36_54090	-1.57875	6.10961	2.65186e-12	1.10856e-10
Cd36_11100	-2.36665	7.97285	2.85729e-12	1.18578e-10
Cd36_84850	-1.23177	6.76016	3.11365e-12	1.28287e-10
Cd36_64370	-2.00464	10.9293	3.36925e-12	1.37827e-10
Cd36_01380	1.818	5.10409	3.70121e-12	1.50332e-10
Cd36_60990	1.28541	6.90389	3.82365e-12	1.54212e-10
Cd36_87680	-1.32949	9.80569	4.78374e-12	1.90748e-10
Cd36_87110	1.95378	5.69194	4.79619e-12	1.90748e-10
Cd36_07760	-1.27122	6.93706	5.62088e-12	2.22005e-10
Cd36_16610	-1.28468	6.68125	5.92379e-12	2.32367e-10
Cd36_53900	1.34499	6.44064	6.05114e-12	2.35747e-10
Cd36_18700	-1.59686	10.4404	6.33678e-12	2.45208e-10
Cd36_04730	1.672	5.68677	6.77602e-12	2.60445e-10
Cd36_81610	-1.53011	9.57676	7.90398e-12	3.00639e-10
Cd36_32850	-2.21821	5.83757	7.92675e-12	3.00639e-10
Cd36_08370	1.49178	5.93458	8.90764e-12	3.35619e-10
Cd36_80890	3.75593	1.45401	9.23124e-12	3.45538e-10
Cd36_03800	1.15494	7.00272	9.68275e-12	3.60085e-10
Cd36_20820	3.04786	1.93509	1.03852e-11	3.83718e-10
Cd36_23230	-1.16341	6.2983	1.24462e-11	4.56918e-10
Cd36_83030	-2.48751	4.30564	1.27892e-11	4.6652e-10
Cd36_12150	3.82739	5.34616	1.32559e-11	4.80486e-10
Cd36_62130	1.92052	6.46123	1.3579e-11	4.89101e-10
Cd36_31800	3.05746	1.94354	1.37521e-11	4.9224e-10
Cd36_70810	-3.98847	1.95224	1.52267e-11	5.41635e-10
Cd36_27310	-1.44371	7.60659	1.55989e-11	5.51451e-10
Cd36_60410	2.2082	9.9868	1.65882e-11	5.82826e-10
Cd36_71220	2.2986	4.23389	1.84686e-11	6.44937e-10
Cd36_63330	1.91982	4.41164	2.08915e-11	7.25125e-10
Cd36_15630	-2.19517	4.25799	2.15206e-11	7.42461e-10
Cd36_03140	-1.21616	7.10401	2.24548e-11	7.70052e-10
Cd36_73540	1.20397	6.59178	2.3452e-11	7.9946e-10
Cd36_05805	-2.05281	4.85783	2.52506e-11	8.55682e-10
Cd36_18320	1.22918	6.12861	2.58591e-11	8.71149e-10
Cd36_71390	2.43166	6.45711	2.72338e-11	9.12093e-10
Cd36_43420	-4.50858	6.26244	3.03491e-11	1.01052e-09
Cd36_64970	1.26995	7.45139	3.53073e-11	1.16881e-09
Cd36_01770	-1.38829	6.87318	3.69694e-11	1.2168e-09
Cd36_43700	-1.35566	7.3958	3.90292e-11	1.27726e-09
Cd36_50260	1.61161	4.65545	4.05613e-11	1.31986e-09
Cd36_34100	-2.24955	6.92879	4.11522e-11	1.33152e-09
Cd36_85640	-1.32812	8.01616	4.41277e-11	1.41977e-09
Cd36_03190	-1.38401	6.84903	4.5993e-11	1.47152e-09
Cd36_22190	1.2702	6.5513	4.63965e-11	1.47618e-09
Cd36_13390	-1.25023	9.14077	4.83294e-11	1.52918e-09
Cd36_18500	1.16106	6.67231	4.99837e-11	1.57284e-09
Cd36_42770	-1.50424	8.92059	5.90945e-11	1.84937e-09
Cd36_31370	1.39422	7.08136	6.01368e-11	1.87176e-09
Cd36_84870	1.50926	6.5372	6.31044e-11	1.95351e-09
Cd36_29080	2.15653	3.48796	6.73207e-11	2.07283e-09
Cd36_40680	-1.14552	7.06503	8.08301e-11	2.47548e-09
Cd36_53920	2.54646	3.67226	9.87586e-11	3.00846e-09
Cd36_25780	1.28537	5.831	1.2326e-10	3.73496e-09
Cd36_73050	1.18755	7.62779	1.26791e-10	3.82174e-09
Cd36_25990	-1.20949	5.96282	1.29199e-10	3.87395e-09
Cd36_31720	1.3931	5.69097	1.54334e-10	4.6035e-09
Cd36_05220	1.20607	6.41813	1.63777e-10	4.85986e-09
Cd36_17460	-1.24874	6.28953	1.67508e-10	4.94495e-09
Cd36_16770	1.35786	5.90419	1.68817e-10	4.95801e-09
Cd36_40570	1.16504	6.84246	1.76759e-10	5.16479e-09
Cd36_60140	-1.20929	8.42248	1.78943e-10	5.20208e-09
Cd36_81800	-1.41578	5.27975	1.84093e-10	5.32475e-09
Cd36_06630	1.06963	6.80609	1.87983e-10	5.40994e-09
Cd36_26710	-1.26815	5.68139	1.89407e-10	5.42366e-09
Cd36_64200	-1.10146	7.27982	1.93593e-10	5.51351e-09
Cd36_64670	1.6458	4.90699	1.9447e-10	5.51351e-09
Cd36_41810	-1.36569	6.33805	1.99889e-10	5.63923e-09
Cd36_50730	-1.11258	6.15424	2.1919e-10	6.15343e-09
Cd36_17060	1.14356	8.09051	2.23539e-10	6.2449e-09
Cd36_45310	-1.77113	5.04347	2.28318e-10	6.34747e-09
Cd36_01570	-1.18063	6.28794	2.41555e-10	6.68304e-09
Cd36_11750	1.59784	5.36785	2.45055e-10	6.74727e-09
Cd36_17020	1.97647	4.43351	2.61772e-10	7.17306e-09
Cd36_83990	-1.11701	8.27446	3.21695e-10	8.77307e-09
Cd36_09570	-1.18729	7.43348	3.49315e-10	9.48116e-09
Cd36_20470	-1.91249	3.36798	3.64877e-10	9.85683e-09
Cd36_21280	2.74203	3.01153	3.74991e-10	1.00825e-08
Cd36_01310	1.45723	6.13214	4.07409e-10	1.0903e-08
Cd36_21660	-1.32678	6.602	4.19226e-10	1.1167e-08
Cd36_85920	-1.96302	4.4642	4.6565e-10	1.23462e-08
Cd36_53100	2.06023	3.89996	4.71601e-10	1.24464e-08
Cd36_27420	-2.13926	10.0966	4.9127e-10	1.28888e-08
Cd36_81690	-1.02836	7.17305	4.92866e-10	1.28888e-08
Cd36_52320	1.16088	7.53987	5.1972e-10	1.35293e-08
Cd36_53640	1.8554	4.55819	5.26263e-10	1.36376e-08
Cd36_80930	1.15277	8.12862	6.09593e-10	1.57259e-08
Cd36_44910	-3.01997	3.57531	6.17827e-10	1.58668e-08
Cd36_22540	-1.26611	6.83195	6.26371e-10	1.60144e-08
Cd36_73790	-1.48086	4.49423	6.72683e-10	1.7122e-08
Cd36_82320	1.08866	7.30338	7.06459e-10	1.79022e-08
Cd36_09130	-1.18804	7.87558	7.41314e-10	1.87027e-08
Cd36_00830	1.61513	4.57999	7.61718e-10	1.91331e-08
Cd36_50110	-1.15649	8.31069	7.86354e-10	1.96657e-08
Cd36_12560	-1.36116	5.53357	9.6318e-10	2.39832e-08
Cd36_54540	-2.82847	2.19936	1.20107e-09	2.97771e-08
Cd36_62350	-1.54555	5.11246	1.28075e-09	3.16157e-08
Cd36_53670	-1.3147	7.01936	1.39124e-09	3.41958e-08
Cd36_23620	-1.10317	8.80225	1.39975e-09	3.4258e-08
Cd36_34460	-1.25458	7.58348	1.55884e-09	3.79893e-08
Cd36_45640	-1.30862	7.44935	1.64125e-09	3.9828e-08
Cd36_15070	-1.87453	3.30282	1.77979e-09	4.30078e-08
Cd36_26420	1.3032	5.50258	1.82987e-09	4.40321e-08
Cd36_82110	1.19998	7.16734	1.85612e-09	4.44769e-08
Cd36_01140	1.48276	5.2945	1.90558e-09	4.5472e-08
Cd36_40940	1.63963	3.93602	1.96905e-09	4.67914e-08
Cd36_29400	1.40972	5.78102	2.00273e-09	4.73952e-08
Cd36_85750	-1.31355	8.01761	2.14124e-09	5.04645e-08
Cd36_04770	1.03585	7.16518	2.15555e-09	5.05935e-08
Cd36_63780	2.08005	6.06606	2.24548e-09	5.24892e-08
Cd36_04740	1.3014	4.96555	2.39038e-09	5.56493e-08
Cd36_72740	-1.11441	8.58452	2.42167e-09	5.61494e-08
Cd36_82990	-1.21195	6.73745	2.68751e-09	6.20619e-08
Cd36_02380	2.21583	3.49577	2.78011e-09	6.39426e-08
Cd36_04600	-1.05441	6.48197	2.8981e-09	6.63896e-08
Cd36_24090	-1.20257	11.249	2.97399e-09	6.78568e-08
Cd36_03120	-1.15217	6.39444	3.02126e-09	6.86617e-08
Cd36_06380	-1.27056	6.48844	3.22513e-09	7.30052e-08
Cd36_22680	1.08621	6.25684	3.41538e-09	7.70074e-08
Cd36_01070	-1.27273	6.26092	3.77e-09	8.46698e-08
Cd36_06950	-0.986209	7.18335	4.05063e-09	9.06169e-08
Cd36_22460	-1.1558	6.49898	4.15245e-09	9.23293e-08
Cd36_53260	2.2579	3.31386	4.15941e-09	9.23293e-08
Cd36_20250	-1.46834	4.62708	4.19713e-09	9.28069e-08
Cd36_54600	-1.18974	5.54654	4.28628e-09	9.44135e-08
Cd36_71380	-1.19199	8.62986	4.52309e-09	9.92479e-08
Cd36_34530	-1.14836	9.74597	4.94559e-09	1.08105e-07
Cd36_53210	1.5112	4.14497	5.76474e-09	1.25531e-07
Cd36_35170	1.40855	5.39785	6.36741e-09	1.38129e-07
Cd36_53460	-2.41708	2.01246	6.44146e-09	1.38581e-07
Cd36_18260	-1.01614	6.30677	6.45446e-09	1.38581e-07
Cd36_72900	-1.11489	9.54248	6.46083e-09	1.38581e-07
Cd36_86810	-2.50076	1.61478	6.55773e-09	1.40135e-07
Cd36_19540	-1.04562	7.83874	6.88735e-09	1.46246e-07
Cd36_73410	-2.2919	2.09987	6.89479e-09	1.46246e-07
Cd36_62020	1.18743	6.77968	7.54861e-09	1.59524e-07
Cd36_32240	1.06437	6.03849	7.69915e-09	1.62107e-07
Cd36_82860	-1.43729	4.3756	7.84899e-09	1.64656e-07
Cd36_84520	1.12241	8.46401	8.1326e-09	1.69983e-07
Cd36_00690	-1.19506	5.62436	8.30887e-09	1.72691e-07
Cd36_06720	-1.15492	6.4801	8.32248e-09	1.72691e-07
Cd36_10570	-1.44926	5.96651	8.63852e-09	1.78602e-07
Cd36_61280	1.01143	6.35157	8.77444e-09	1.8076e-07
Cd36_10710	1.23533	6.88758	9.27695e-09	1.90427e-07
Cd36_35230	1.4444	4.44743	9.57029e-09	1.95747e-07
Cd36_81470	-1.16883	10.7197	9.76582e-09	1.99035e-07
Cd36_00640	-1.12752	9.4944	1.03132e-08	2.09445e-07
Cd36_53910	1.65793	5.17426	1.0718e-08	2.16896e-07
Cd36_71350	-1.16958	8.71089	1.11621e-08	2.25089e-07
Cd36_46390	2.53211	5.17581	1.12532e-08	2.26131e-07
Cd36_61130	1.2899	6.25396	1.15613e-08	2.31509e-07
Cd36_16650	1.58682	3.78256	1.16605e-08	2.32681e-07
Cd36_15380	1.1583	7.01637	1.17398e-08	2.33451e-07
Cd36_25860	1.17685	7.21212	1.21187e-08	2.40152e-07
Cd36_27060	-1.15143	7.85625	1.26547e-08	2.49908e-07
Cd36_85790	1.50205	4.33673	1.32398e-08	2.60564e-07
Cd36_34080	1.13613	8.50676	1.35117e-08	2.65005e-07
Cd36_87460	1.0512	6.21783	1.38718e-08	2.71139e-07
Cd36_86100	1.20861	6.30203	1.4067e-08	2.74018e-07
Cd36_41070	0.99759	7.14068	1.42096e-08	2.75858e-07
Cd36_03010	-1.0949	9.1199	1.49592e-08	2.8943e-07
Cd36_20190	0.993418	6.88207	1.55988e-08	2.99934e-07
Cd36_70650	-1.01216	7.6533	1.56068e-08	2.99934e-07
Cd36_27370	1.17934	5.80849	1.58045e-08	3.02717e-07
Cd36_42700	1.11533	7.67229	1.61799e-08	3.08874e-07
Cd36_07810	1.1093	7.33832	1.6655e-08	3.16888e-07
Cd36_80200	1.45633	5.81408	1.71057e-08	3.24385e-07
Cd36_12200	1.78352	6.25157	1.81773e-08	3.4357e-07
Cd36_06580	-3.38723	1.65361	2.05634e-08	3.8739e-07
Cd36_01080	1.10207	6.07387	2.34198e-08	4.39755e-07
Cd36_19600	1.06429	7.56797	2.41492e-08	4.51968e-07
Cd36_86730	1.32348	6.06988	2.69186e-08	5.0216e-07
Cd36_08970	1.06272	7.2636	2.70329e-08	5.02654e-07
Cd36_00340	-0.95845	6.71321	2.78221e-08	5.15654e-07
Cd36_87480	1.0699	5.86967	2.81375e-08	5.19818e-07
Cd36_86350	1.13171	6.12455	2.83201e-08	5.20321e-07
Cd36_00590	-0.99541	6.54244	2.83464e-08	5.20321e-07
Cd36_45010	-0.96217	6.83864	2.8495e-08	5.21377e-07
Cd36_34050	-1.23503	9.74334	2.8888e-08	5.26885e-07
Cd36_01670	-1.02569	6.68834	3.01489e-08	5.47744e-07
Cd36_08920	-1.05777	6.33411	3.0223e-08	5.47744e-07
Cd36_01730	-1.04937	7.78692	3.08425e-08	5.57208e-07
Cd36_03450	-0.982969	7.60112	3.09852e-08	5.58026e-07
Cd36_33900	-3.05247	5.47104	3.27472e-08	5.87085e-07
Cd36_22610	1.11711	5.82914	3.28038e-08	5.87085e-07
Cd36_23000	-0.961633	6.47972	3.29507e-08	5.87877e-07
Cd36_19750	0.94226	6.55884	3.30774e-08	5.88304e-07
Cd36_31020	1.11474	7.48863	3.33855e-08	5.91946e-07
Cd36_32420	-1.08345	5.47017	3.38283e-08	5.97946e-07
Cd36_42890	1.12844	7.34606	3.55058e-08	6.25667e-07
Cd36_65420	1.11434	7.44187	3.56874e-08	6.263e-07
Cd36_17160	1.1119	7.665	3.57605e-08	6.263e-07
Cd36_24560	1.28334	5.37059	3.67061e-08	6.40902e-07
Cd36_60900	-1.04813	6.23724	3.7233e-08	6.48126e-07
Cd36_28330	1.26374	5.37756	3.81759e-08	6.62526e-07
Cd36_42010	-1.02569	7.52859	3.93001e-08	6.79974e-07
Cd36_30710	1.36258	5.18119	4.00751e-08	6.91168e-07
Cd36_50680	1.14355	5.45287	4.01884e-08	6.91168e-07
Cd36_73890	3.18144	6.96557	4.06259e-08	6.966e-07
Cd36_03890	0.923892	6.73859	4.16327e-08	7.11732e-07
Cd36_20950	1.60757	3.74593	4.43987e-08	7.5676e-07
Cd36_22580	-0.902604	7.2349	4.56368e-08	7.75554e-07
Cd36_54530	-1.66854	5.51657	4.64752e-08	7.87467e-07
Cd36_08190	-1.01166	5.90639	4.72291e-08	7.97879e-07
Cd36_02660	-0.957433	6.95595	4.90695e-08	8.26532e-07
Cd36_16810	-1.01139	5.73012	5.07066e-08	8.51603e-07
Cd36_13370	-0.993706	7.50319	5.20199e-08	8.71105e-07
Cd36_40130	-0.948378	7.67491	5.35706e-08	8.94458e-07
Cd36_10880	-1.07322	8.75722	5.5155e-08	9.18234e-07
Cd36_86460	-1.19369	5.22945	5.5525e-08	9.21715e-07
Cd36_44640	0.956206	6.75275	5.70646e-08	9.44535e-07
Cd36_40500	1.39153	6.03996	5.90602e-08	9.74749e-07
Cd36_83640	1.63423	4.15	5.97283e-08	9.82943e-07
Cd36_54130	-1.765	4.31359	6.00386e-08	9.85218e-07
Cd36_10210	1.10125	6.53548	6.39135e-08	1.04581e-06
Cd36_21610	1.13205	6.69536	6.66128e-08	1.08687e-06
Cd36_64180	1.17172	7.85491	6.82669e-08	1.11069e-06
Cd36_81700	-1.10979	9.37233	6.88016e-08	1.11622e-06
Cd36_19630	-1.34366	5.17322	6.92707e-08	1.12066e-06
Cd36_09150	1.13699	6.62746	7.33246e-08	1.1829e-06
Cd36_30580	-1.12282	7.85066	7.37382e-08	1.18623e-06
Cd36_40120	-1.0985	5.32409	7.40099e-08	1.18727e-06
Cd36_21760	-0.93596	6.63836	7.67123e-08	1.22718e-06
Cd36_82010	1.11621	6.87455	8.18389e-08	1.30555e-06
Cd36_86720	-1.26373	7.48036	8.44564e-08	1.34356e-06
Cd36_63270	1.02508	5.93557	8.48142e-08	1.34552e-06
Cd36_51950	0.977961	7.25117	8.59464e-08	1.35971e-06
Cd36_45300	-1.02086	8.96502	8.81122e-08	1.39013e-06
Cd36_33240	-1.06297	9.42091	8.84354e-08	1.3914e-06
Cd36_06570	1.22577	9.72283	9.37508e-08	1.47099e-06
Cd36_26160	-0.988823	7.88448	9.48534e-08	1.48422e-06
Cd36_44280	-0.98472	7.6425	9.7105e-08	1.51531e-06
Cd36_80610	0.995488	6.12935	9.85239e-08	1.53328e-06
Cd36_70940	1.27637	4.54587	1.01942e-07	1.58218e-06
Cd36_72060	2.26368	2.06617	1.02795e-07	1.5911e-06
Cd36_20270	1.62781	4.96308	1.03256e-07	1.59393e-06
Cd36_41900	1.40767	4.38382	1.05857e-07	1.62969e-06
Cd36_70030	-1.06028	5.43331	1.0712e-07	1.64471e-06
Cd36_07130	1.49206	4.38956	1.08602e-07	1.663e-06
Cd36_43990	1.37788	8.78304	1.10622e-07	1.68942e-06
Cd36_16660	1.38961	4.01368	1.20228e-07	1.83123e-06
Cd36_52360	1.06126	6.32593	1.20706e-07	1.83364e-06
Cd36_35220	1.03705	7.15102	1.28828e-07	1.95185e-06
Cd36_87580	0.964873	5.82586	1.31251e-07	1.9833e-06
Cd36_12250	-0.907184	7.13352	1.32658e-07	1.99929e-06
Cd36_21930	-0.965525	7.32121	1.34723e-07	2.02509e-06
Cd36_17740	-1.07797	11.0408	1.35306e-07	2.02853e-06
Cd36_06300	-0.941839	7.09735	1.4466e-07	2.16311e-06
Cd36_53250	0.956727	8.34345	1.47043e-07	2.18982e-06
Cd36_22620	1.38393	4.52587	1.47212e-07	2.18982e-06
Cd36_18660	-1.90271	4.86553	1.49336e-07	2.21567e-06
Cd36_71800	-1.27695	4.54773	1.51681e-07	2.23633e-06
Cd36_55050	-1.55285	3.79704	1.51841e-07	2.23633e-06
Cd36_44920	0.947214	7.49407	1.519e-07	2.23633e-06
Cd36_60830	-1.09149	8.12537	1.52593e-07	2.24077e-06
Cd36_62200	-0.975281	8.15764	1.53404e-07	2.24691e-06
Cd36_86360	0.934756	6.49018	1.69203e-07	2.47201e-06
Cd36_86090	0.934756	6.49018	1.69792e-07	2.47416e-06
Cd36_34800	-1.08801	5.85964	1.70215e-07	2.47416e-06
Cd36_44260	-1.00761	5.83335	1.74146e-07	2.5249e-06
Cd36_21030	-0.97744	8.90572	1.79034e-07	2.5892e-06
Cd36_09430	0.957101	7.53015	1.84777e-07	2.66554e-06
Cd36_18760	1.02969	6.98934	1.87646e-07	2.70013e-06
Cd36_03250	1.23033	5.03834	2.01441e-07	2.89135e-06
Cd36_16240	1.76934	2.7424	2.03199e-07	2.9093e-06
Cd36_34650	0.979201	6.2169	2.09784e-07	2.99609e-06
Cd36_50760	1.06401	6.106	2.10345e-07	2.99662e-06
Cd36_73860	1.28352	6.77048	2.22964e-07	3.16853e-06
Cd36_32000	-1.36511	7.88841	2.30892e-07	3.27306e-06
Cd36_86380	-0.980618	6.0824	2.32552e-07	3.28845e-06
Cd36_31840	1.00428	8.2195	2.34446e-07	3.30708e-06
Cd36_53220	1.23315	5.21061	2.35352e-07	3.31169e-06
Cd36_44990	0.951503	6.65554	2.41702e-07	3.39271e-06
Cd36_29470	0.955841	6.54597	2.43271e-07	3.40639e-06
Cd36_22170	-0.961231	6.90885	2.45059e-07	3.42306e-06
Cd36_54510	1.27381	5.28486	2.50432e-07	3.4896e-06
Cd36_34570	-0.991344	5.55168	2.83212e-07	3.93679e-06
Cd36_32380	1.16417	6.37376	2.88205e-07	3.98368e-06
Cd36_40550	1.10674	6.03175	2.88503e-07	3.98368e-06
Cd36_53380	1.40802	4.57008	2.88917e-07	3.98368e-06
Cd36_20370	-1.01381	6.23137	2.89368e-07	3.98368e-06
Cd36_23820	-0.903738	7.70768	2.9444e-07	4.04378e-06
Cd36_54990	-0.922292	7.86301	2.96087e-07	4.05667e-06
Cd36_03430	0.931411	7.02243	2.99562e-07	4.09449e-06
Cd36_27770	1.05272	5.68017	3.04999e-07	4.15888e-06
Cd36_10070	1.67803	3.93607	3.09408e-07	4.20898e-06
Cd36_06310	1.04743	6.05023	3.11771e-07	4.23107e-06
Cd36_84310	0.988678	6.50919	3.12544e-07	4.23154e-06
Cd36_34890	1.1341	6.50057	3.14851e-07	4.25272e-06
Cd36_35296	1.09861	6.62632	3.15613e-07	4.25297e-06
Cd36_11850	1.53904	3.88265	3.21926e-07	4.32786e-06
Cd36_30970	1.2089	5.80283	3.23651e-07	4.34087e-06
Cd36_73190	1.21482	6.56594	3.26883e-07	4.37318e-06
Cd36_24330	0.920239	6.77973	3.27588e-07	4.37318e-06
Cd36_15970	1.60239	3.26432	3.47459e-07	4.62767e-06
Cd36_23860	-0.852802	6.91964	3.52294e-07	4.68118e-06
Cd36_02650	1.268	4.97202	3.81206e-07	5.05363e-06
Cd36_08240	-0.987119	9.31627	3.87419e-07	5.12413e-06
Cd36_08130	-0.852371	6.74214	3.94625e-07	5.20742e-06
Cd36_34665	-1.0133	7.38214	4.2646e-07	5.61457e-06
Cd36_24620	0.940686	7.11409	4.35395e-07	5.71905e-06
Cd36_52000	1.09289	6.48945	4.46265e-07	5.84842e-06
Cd36_80300	1.11435	7.05107	4.47713e-07	5.854e-06
Cd36_44410	3.185	3.81565	4.57747e-07	5.9601e-06
Cd36_65490	-1.0075	8.22817	4.57909e-07	5.9601e-06
Cd36_83940	2.57808	4.1537	4.76705e-07	6.19068e-06
Cd36_61650	1.22267	4.84755	4.863e-07	6.301e-06
Cd36_26680	1.06336	5.62182	4.97834e-07	6.42412e-06
Cd36_10380	1.17667	5.71423	4.98046e-07	6.42412e-06
Cd36_23500	0.890331	6.52258	5.00183e-07	6.43719e-06
Cd36_11780	1.29274	5.99049	5.10903e-07	6.56041e-06
Cd36_08800	1.40735	5.17713	5.16601e-07	6.61874e-06
Cd36_71190	1.71854	3.14598	5.19664e-07	6.63896e-06
Cd36_13130	0.923966	6.1766	5.20498e-07	6.63896e-06
Cd36_23530	-0.929046	6.08355	5.33284e-07	6.78693e-06
Cd36_60170	0.964997	6.34812	5.37309e-07	6.82299e-06
Cd36_44610	-0.919877	7.09482	5.41783e-07	6.86459e-06
Cd36_82720	-0.881834	7.16211	5.45236e-07	6.89308e-06
Cd36_84620	1.21811	4.95152	5.5568e-07	7.00964e-06
Cd36_34900	0.975704	6.42255	5.74743e-07	7.23419e-06
Cd36_34420	1.20113	6.06311	5.83524e-07	7.32861e-06
Cd36_19850	1.27548	4.21499	5.95481e-07	7.46241e-06
Cd36_81760	-0.885617	8.49249	6.03149e-07	7.54199e-06
Cd36_03280	-1.25939	7.72786	6.07805e-07	7.58366e-06
Cd36_02860	1.15469	5.82812	6.40785e-07	7.97778e-06
Cd36_84450	1.07799	5.59331	6.47126e-07	8.03807e-06
Cd36_42270	1.13295	11.4862	6.48435e-07	8.03807e-06
Cd36_25950	0.903351	6.14751	6.89876e-07	8.5333e-06
Cd36_29350	-1.05313	6.16426	6.92551e-07	8.54793e-06
Cd36_85520	-1.64612	4.07277	6.98949e-07	8.60834e-06
Cd36_43620	-1.19076	6.75785	7.01529e-07	8.62159e-06
Cd36_42490	0.962644	5.52097	7.04086e-07	8.63447e-06
Cd36_73970	-0.874564	6.9217	7.16176e-07	8.76397e-06
Cd36_15800	2.10876	2.75538	7.42621e-07	9.06319e-06
Cd36_42290	1.48945	5.06251	7.43793e-07	9.06319e-06
Cd36_26690	1.30878	4.86353	7.46306e-07	9.07451e-06
Cd36_80120	1.24583	4.63173	7.49141e-07	9.08482e-06
Cd36_84070	-0.904022	6.17964	7.50326e-07	9.08482e-06
Cd36_32070	2.49497	1.82016	7.54654e-07	9.11794e-06
Cd36_33230	0.873884	6.93039	7.60563e-07	9.16998e-06
Cd36_63600	0.920705	6.65795	7.67677e-07	9.23632e-06
Cd36_35090	-0.838127	6.87714	7.72836e-07	9.2789e-06
Cd36_17200	-1.86833	6.17849	8.0564e-07	9.65251e-06
Cd36_01260	-0.936933	6.02951	8.27638e-07	9.89538e-06
Cd36_13190	-0.956006	9.14433	8.43194e-07	1.00604e-05
Cd36_63180	1.1708	5.04607	9.44686e-07	1.12478e-05
Cd36_34950	1.02319	7.44922	9.88636e-07	1.17467e-05
Cd36_33010	-0.890237	6.26986	1.02064e-06	1.21019e-05
Cd36_87720	0.976972	5.80403	1.02289e-06	1.21035e-05
Cd36_28730	1.41891	4.74352	1.03319e-06	1.22002e-05
Cd36_33850	1.78755	4.80744	1.0389e-06	1.22423e-05
Cd36_52120	-1.05176	5.03159	1.047e-06	1.23125e-05
Cd36_09050	1.55161	3.08073	1.05499e-06	1.2381e-05
Cd36_04820	-0.954717	5.76439	1.08596e-06	1.27184e-05
Cd36_19170	1.01911	7.27391	1.08993e-06	1.27389e-05
Cd36_30960	1.21469	5.3063	1.09851e-06	1.28129e-05
Cd36_13180	-0.897907	7.90608	1.16273e-06	1.35345e-05
Cd36_84270	-0.94318	5.38583	1.17846e-06	1.36897e-05
Cd36_62560	1.07912	6.08796	1.21117e-06	1.40412e-05
Cd36_35560	-0.870502	8.6095	1.27707e-06	1.47753e-05
Cd36_10950	1.34012	5.46323	1.28017e-06	1.47813e-05
Cd36_17390	2.644	1.30623	1.29732e-06	1.49492e-05
Cd36_60860	-0.887883	6.34038	1.30471e-06	1.50041e-05
Cd36_04370	-0.966746	8.48352	1.35049e-06	1.54995e-05
Cd36_73160	-0.981255	5.66864	1.42344e-06	1.6304e-05
Cd36_41530	-0.921118	8.32152	1.44242e-06	1.64885e-05
Cd36_83480	-0.827418	7.14945	1.46669e-06	1.67326e-05
Cd36_11510	-0.897495	5.9431	1.49588e-06	1.70317e-05
Cd36_31500	-0.832195	7.30923	1.58729e-06	1.80365e-05
Cd36_70870	-0.832523	7.34146	1.62505e-06	1.84291e-05
Cd36_72160	-0.86185	6.35467	1.66394e-06	1.88328e-05
Cd36_44250	-0.892647	6.3186	1.7201e-06	1.943e-05
Cd36_04900	-1.19541	8.05514	1.72664e-06	1.94655e-05
Cd36_07550	-1.09928	8.72497	1.77202e-06	1.99378e-05
Cd36_31300	-0.859398	7.88723	1.87877e-06	2.10975e-05
Cd36_13260	-0.931848	9.02641	1.9023e-06	2.132e-05
Cd36_87670	0.93652	5.70119	1.9135e-06	2.14035e-05
Cd36_83500	-1.06677	6.72419	1.91803e-06	2.14123e-05
Cd36_43040	0.843206	7.27959	1.94676e-06	2.16726e-05
Cd36_63950	0.999972	5.34353	1.94891e-06	2.16726e-05
Cd36_20010	-1.01681	5.19211	1.9542e-06	2.16893e-05
Cd36_63370	0.854143	7.10646	1.96352e-06	2.17506e-05
Cd36_07470	1.41077	4.44093	1.97759e-06	2.18642e-05
Cd36_28520	0.972617	5.59267	2.02851e-06	2.2384e-05
Cd36_82130	-0.956478	8.80472	2.07455e-06	2.2848e-05
Cd36_72200	0.825169	6.3323	2.12084e-06	2.33129e-05
Cd36_04780	1.14401	5.9387	2.15332e-06	2.36246e-05
Cd36_53000	1.3176	4.72024	2.1735e-06	2.38005e-05
Cd36_29640	0.837932	7.95546	2.26217e-06	2.47241e-05
Cd36_12690	-0.881503	11.4271	2.27928e-06	2.48637e-05
Cd36_09410	0.797948	7.20786	2.31087e-06	2.51603e-05
Cd36_72880	-0.979045	8.28153	2.42044e-06	2.63033e-05
Cd36_64160	1.39078	3.93095	2.42722e-06	2.63271e-05
Cd36_11930	1.10129	4.50282	2.45403e-06	2.65643e-05
Cd36_26470	-0.800455	7.11892	2.45837e-06	2.65643e-05
Cd36_86850	-0.932019	8.60632	2.50214e-06	2.69863e-05
Cd36_09140	2.40129	1.31099	2.51629e-06	2.7088e-05
Cd36_34580	-0.91677	5.55076	2.52533e-06	2.71343e-05
Cd36_83960	-0.936708	5.73607	2.55764e-06	2.743e-05
Cd36_44890	0.906977	5.99978	2.56436e-06	2.74507e-05
Cd36_85340	-1.15989	4.35725	2.57604e-06	2.75242e-05
Cd36_05800	-1.05208	8.37089	2.58119e-06	2.75278e-05
Cd36_06120	0.920756	5.89694	2.60421e-06	2.76718e-05
Cd36_02030	1.05989	8.24007	2.60435e-06	2.76718e-05
Cd36_00850	0.948979	6.66768	2.6161e-06	2.77452e-05
Cd36_83280	1.04947	5.69743	2.64033e-06	2.79504e-05
Cd36_09610	0.846145	6.2141	2.68797e-06	2.84022e-05
Cd36_13340	0.918437	5.93121	2.71929e-06	2.86803e-05
Cd36_82800	1.07942	4.7003	2.74651e-06	2.89141e-05
Cd36_40740	0.952466	5.61413	2.75188e-06	2.89174e-05
Cd36_16780	-0.867265	7.29489	2.81657e-06	2.9543e-05
Cd36_18400	-1.75338	4.71108	2.87593e-06	3.01105e-05
Cd36_34660	-0.899578	8.56899	2.88387e-06	3.01385e-05
Cd36_10900	-0.840066	6.45051	2.91082e-06	3.03648e-05
Cd36_62410	0.889052	6.72241	2.93359e-06	3.05467e-05
Cd36_61640	-3.2631	0.163672	2.97793e-06	3.09521e-05
Cd36_30860	0.901465	8.07084	3.01194e-06	3.12488e-05
Cd36_06330	0.799072	7.23101	3.02685e-06	3.13468e-05
Cd36_18270	1.36748	4.38086	3.12537e-06	3.23086e-05
Cd36_12680	-2.62506	0.834304	3.18766e-06	3.28932e-05
Cd36_18830	0.825664	6.74689	3.22325e-06	3.32006e-05
Cd36_04460	1.17372	5.08805	3.2673e-06	3.35939e-05
Cd36_60100	0.866686	10.4505	3.28444e-06	3.36653e-05
Cd36_43470	0.836605	6.21518	3.286e-06	3.36653e-05
Cd36_22360	1.00928	6.80275	3.33535e-06	3.40965e-05
Cd36_09320	1.42549	3.4048	3.33999e-06	3.40965e-05
Cd36_64940	2.59888	2.55315	3.39283e-06	3.45743e-05
Cd36_73370	0.956489	6.51273	3.50791e-06	3.56807e-05
Cd36_64660	1.47635	3.25235	3.51387e-06	3.56807e-05
Cd36_17810	1.01735	5.00915	3.55935e-06	3.60786e-05
Cd36_10620	-0.994394	7.89025	3.58834e-06	3.62763e-05
Cd36_29480	0.837222	8.51137	3.59153e-06	3.62763e-05
Cd36_25350	1.83907	4.5331	3.62713e-06	3.65714e-05
Cd36_00720	-0.936018	5.51865	3.65978e-06	3.68358e-05
Cd36_46000	-1.66585	4.73269	3.69233e-06	3.70982e-05
Cd36_80940	-1.10999	6.43228	3.73038e-06	3.74149e-05
Cd36_29570	0.858131	8.5419	3.77184e-06	3.77646e-05
Cd36_23740	0.970743	6.53477	3.87487e-06	3.87284e-05
Cd36_63520	0.892518	6.19258	3.94425e-06	3.93532e-05
Cd36_20750	1.31354	6.62393	3.96757e-06	3.9517e-05
Cd36_43570	1.07152	5.45801	3.97826e-06	3.95546e-05
Cd36_28070	0.859394	7.01261	4.01503e-06	3.97987e-05
Cd36_29330	-0.884832	5.51496	4.0167e-06	3.97987e-05
Cd36_80370	-1.11697	5.2191	4.0331e-06	3.98921e-05
Cd36_62730	0.909242	6.47288	4.04748e-06	3.99654e-05
Cd36_03530	0.832624	8.55809	4.0852e-06	4.02378e-05
Cd36_53960	0.944505	5.88806	4.08912e-06	4.02378e-05
Cd36_43060	0.96292	6.20605	4.09972e-06	4.02729e-05
Cd36_12770	-0.984152	9.102	4.17735e-06	4.09652e-05
Cd36_87200	0.815903	6.63045	4.19655e-06	4.10832e-05
Cd36_70640	1.02973	6.46875	4.25602e-06	4.15942e-05
Cd36_40860	0.95222	5.18765	4.28763e-06	4.18317e-05
Cd36_44300	-1.96334	1.96908	4.37503e-06	4.25396e-05
Cd36_08400	-0.754633	6.89087	4.37503e-06	4.25396e-05
Cd36_26960	0.756873	6.87315	4.38364e-06	4.2551e-05
Cd36_73180	1.60874	2.98202	4.44079e-06	4.30329e-05
Cd36_32500	1.27088	3.99841	4.6219e-06	4.47122e-05
Cd36_24610	-0.736758	7.00535	4.74344e-06	4.58106e-05
Cd36_03030	0.828903	8.08875	4.82863e-06	4.65548e-05
Cd36_19390	-0.863827	6.10941	4.89529e-06	4.71182e-05
Cd36_62050	0.847446	6.45262	5.03599e-06	4.83912e-05
Cd36_52770	1.24029	4.43011	5.0525e-06	4.84685e-05
Cd36_80210	-0.832072	8.51718	5.12345e-06	4.90659e-05
Cd36_30080	1.74068	2.69512	5.13191e-06	4.90659e-05
Cd36_23440	0.814427	8.67222	5.18661e-06	4.95062e-05
Cd36_00300	-0.92536	6.16491	5.23162e-06	4.98527e-05
Cd36_30070	-0.842321	10.4121	5.24876e-06	4.9933e-05
Cd36_85630	-0.884154	5.71307	5.4604e-06	5.18603e-05
Cd36_26790	-0.829006	7.04256	5.50379e-06	5.21858e-05
Cd36_85130	0.899519	7.60688	5.57734e-06	5.27958e-05
Cd36_24020	0.887726	8.05036	5.63487e-06	5.32523e-05
Cd36_03970	-0.811423	7.87391	5.68122e-06	5.36019e-05
Cd36_06880	-0.951149	5.95373	5.76217e-06	5.42763e-05
Cd36_41940	0.806408	6.15206	5.88732e-06	5.5364e-05
Cd36_40340	-0.777611	7.40647	6.15035e-06	5.77428e-05
Cd36_42660	0.832069	6.85518	6.40173e-06	6.00044e-05
Cd36_05580	-1.07665	6.34423	6.48627e-06	6.06518e-05
Cd36_12090	0.812099	6.56318	6.49198e-06	6.06518e-05
Cd36_40560	-0.894771	6.40062	6.61531e-06	6.17034e-05
Cd36_54370	0.832481	7.98716	6.70505e-06	6.24388e-05
Cd36_35590	-0.82653	8.29159	6.87618e-06	6.39284e-05
Cd36_11540	0.837931	6.06221	7.29666e-06	6.77276e-05
Cd36_44270	-0.854024	8.47991	7.33608e-06	6.79834e-05
Cd36_82030	1.12122	5.76705	7.35992e-06	6.80941e-05
Cd36_44210	0.807304	6.11564	7.40485e-06	6.83993e-05
Cd36_10320	1.01572	6.06859	7.48364e-06	6.90158e-05
Cd36_50700	0.798948	6.94771	7.5957e-06	6.99367e-05
Cd36_22090	-0.866038	6.23508	7.71592e-06	7.09295e-05
Cd36_85190	-0.769826	7.12745	7.95292e-06	7.2991e-05
Cd36_20840	0.916187	5.35481	8.18923e-06	7.50395e-05
Cd36_60390	3.11984	2.61471	8.34202e-06	7.63174e-05
Cd36_15090	0.798209	8.10286	8.45696e-06	7.72456e-05
Cd36_41420	0.924126	5.95747	8.59242e-06	7.8358e-05
Cd36_44430	-1.23986	4.48625	8.68733e-06	7.90975e-05
Cd36_63380	2.30102	1.04028	8.8191e-06	8.01698e-05
Cd36_83130	-0.790679	8.21804	8.96575e-06	8.13738e-05
Cd36_41910	-1.15225	7.36658	8.98527e-06	8.14219e-05
Cd36_44150	-0.914717	6.84271	9.09485e-06	8.22847e-05
Cd36_13330	-0.841315	5.58449	9.15636e-06	8.27105e-05
Cd36_10760	1.89447	5.98357	9.41617e-06	8.49235e-05
Cd36_52180	-0.887621	5.43188	9.49857e-06	8.5532e-05
Cd36_26300	-0.750443	6.96527	9.61891e-06	8.64795e-05
Cd36_73750	-3.27812	0.186706	9.91589e-06	8.90099e-05
Cd36_26330	0.812686	6.1922	9.95473e-06	8.92187e-05
Cd36_87710	-0.859131	6.15416	1.00366e-05	8.98118e-05
Cd36_23050	1.27971	4.21844	1.00629e-05	8.9907e-05
Cd36_85330	-0.847642	6.2106	1.04763e-05	9.34549e-05
Cd36_11570	0.739119	7.01725	1.06465e-05	9.48248e-05
Cd36_08530	1.23566	3.96025	1.08162e-05	9.61866e-05
Cd36_03360	-0.710673	6.67861	1.09288e-05	9.70379e-05
Cd36_08860	0.972977	5.13884	1.09727e-05	9.72761e-05
Cd36_27900	-0.974543	8.50447	1.11215e-05	9.84436e-05
Cd36_02020	0.85751	6.20906	1.11684e-05	9.87055e-05
Cd36_35030	1.22489	3.70322	1.12772e-05	9.95143e-05
Cd36_42910	0.855656	6.66847	1.13718e-05	0.000100195
Cd36_19820	0.766183	7.13078	1.14126e-05	0.0001004
Cd36_26560	1.08969	4.58819	1.14396e-05	0.000100482
Cd36_02670	-0.793384	5.83161	1.18825e-05	0.000104213
Cd36_10810	-1.31646	4.0204	1.19524e-05	0.000104666
Cd36_73810	0.808071	6.51794	1.20853e-05	0.000105668
Cd36_65120	-1.87806	3.65982	1.21748e-05	0.000106289
Cd36_06790	-0.702762	6.72533	1.23528e-05	0.000107655
Cd36_16160	0.796721	6.25152	1.23689e-05	0.000107655
Cd36_28640	0.875542	6.3783	1.2646e-05	0.000109899
Cd36_40510	1.33074	4.83185	1.26719e-05	0.000109957
Cd36_07960	-0.76585	7.84887	1.27414e-05	0.000110393
Cd36_45260	0.782618	6.2316	1.27638e-05	0.000110421
Cd36_54780	1.83066	2.37659	1.27861e-05	0.000110446
Cd36_42320	1.22976	6.19591	1.30539e-05	0.00011259
Cd36_42060	-0.922527	5.23444	1.33514e-05	0.000114982
Cd36_34630	-3.35409	8.37271	1.33892e-05	0.000115135
Cd36_08050	-0.77355	7.75125	1.34634e-05	0.0001156
Cd36_81820	-1.05239	9.1763	1.36093e-05	0.000116678
Cd36_27930	-0.824376	9.2146	1.36984e-05	0.000117265
Cd36_70100	1.20465	4.35167	1.37215e-05	0.000117288
Cd36_08080	1.41286	5.15805	1.38185e-05	0.000117941
Cd36_43580	1.06545	4.79163	1.38739e-05	0.000118238
Cd36_16010	-0.882178	10.371	1.39319e-05	0.000118556
Cd36_19220	1.00304	4.54166	1.39929e-05	0.000118898
Cd36_25590	0.81641	6.08586	1.40328e-05	0.00011906
Cd36_53320	-0.839827	5.81014	1.43739e-05	0.000121774
Cd36_26540	1.00778	5.99715	1.45827e-05	0.000123361
Cd36_42720	0.771721	7.41149	1.48303e-05	0.00012527
Cd36_51080	-0.794193	7.97082	1.48629e-05	0.000125331
Cd36_27470	0.917746	5.83633	1.48812e-05	0.000125331
Cd36_73330	-0.872443	6.28873	1.51295e-05	0.000127235
Cd36_17900	0.845768	6.01936	1.55962e-05	0.000130967
Cd36_10120	-0.831144	9.12346	1.56538e-05	0.000131084
Cd36_63840	0.97091	4.86212	1.5656e-05	0.000131084
Cd36_04220	-0.770817	6.76195	1.58461e-05	0.000132483
Cd36_40950	1.07061	5.73714	1.59904e-05	0.000133494
Cd36_72000	-0.749522	6.68955	1.60511e-05	0.000133657
Cd36_64150	1.52155	3.34287	1.60565e-05	0.000133657
Cd36_50460	1.48746	6.4827	1.61583e-05	0.000134308
Cd36_18250	0.897679	8.2385	1.63453e-05	0.000135666
Cd36_07310	0.843039	5.71859	1.64912e-05	0.000136519
Cd36_27700	1.06911	4.81342	1.64958e-05	0.000136519
Cd36_33610	0.81951	6.71904	1.6596e-05	0.00013715
Cd36_03630	1.2604	3.39762	1.70992e-05	0.000141105
Cd36_60800	-0.894219	10.0315	1.7596e-05	0.000144996
Cd36_24390	-1.63229	3.5435	1.80219e-05	0.000148292
Cd36_30990	-1.19468	4.11418	1.80968e-05	0.000148695
Cd36_31630	0.924368	7.0525	1.81395e-05	0.000148832
Cd36_19590	1.16341	4.32128	1.83611e-05	0.000150435
Cd36_09590	0.954947	6.03614	1.87702e-05	0.000153567
Cd36_01810	-0.790503	6.91052	1.89849e-05	0.000155102
Cd36_25970	-2.69157	0.387924	1.93505e-05	0.000157864
Cd36_83590	2.10127	1.85366	1.95706e-05	0.000159418
Cd36_54960	-0.764281	6.53714	1.95967e-05	0.000159418
Cd36_29370	-0.789799	8.49623	1.96779e-05	0.000159852
Cd36_10910	-1.02913	4.44798	1.97399e-05	0.000160128
Cd36_30690	-1.09906	5.17445	2.01502e-05	0.000163226
Cd36_42210	0.879122	7.46695	2.0395e-05	0.000164975
Cd36_30940	1.05267	5.49569	2.04322e-05	0.000165043
Cd36_29160	-1.10278	7.55979	2.059e-05	0.000166083
Cd36_70960	0.803808	7.81462	2.10091e-05	0.000169225
Cd36_71230	0.988104	4.71186	2.10791e-05	0.000169551
Cd36_28260	-0.862814	5.59086	2.11792e-05	0.000170117
Cd36_35330	0.85782	6.63915	2.13031e-05	0.000170654
Cd36_63960	1.51258	3.67279	2.13056e-05	0.000170654
Cd36_33840	-0.88444	10.44	2.13924e-05	0.000171109
Cd36_13110	-0.746608	7.78067	2.17525e-05	0.000173747
Cd36_52640	1.7646	3.35756	2.21475e-05	0.000176655
Cd36_62600	0.831989	7.93554	2.21798e-05	0.000176667
Cd36_09470	0.841767	6.60223	2.22842e-05	0.000177253
Cd36_87450	1.31697	2.992	2.23169e-05	0.000177266
Cd36_72530	-0.820624	8.87467	2.2527e-05	0.000178687
Cd36_44240	-0.938662	5.59109	2.26272e-05	0.000179233
Cd36_12400	0.911859	5.325	2.27148e-05	0.000179679
Cd36_81400	0.815073	8.04293	2.30931e-05	0.00018242
Cd36_35570	-0.883622	9.06934	2.31626e-05	0.00018248
Cd36_34680	0.837701	8.58858	2.31645e-05	0.00018248
Cd36_19660	0.772305	8.08669	2.36165e-05	0.000185785
Cd36_45520	0.827923	5.78965	2.37305e-05	0.000186426
Cd36_41020	0.840665	6.12624	2.38628e-05	0.000187209
Cd36_64950	0.791644	7.03494	2.40473e-05	0.000188398
Cd36_84800	-0.948875	11.2172	2.42153e-05	0.000189455
Cd36_46050	0.864883	10.2061	2.44082e-05	0.000190704
Cd36_73820	1.13934	4.74978	2.46256e-05	0.00019214
Cd36_06680	0.833768	7.59031	2.48345e-05	0.000193506
Cd36_11150	1.03028	4.79007	2.53133e-05	0.000196969
Cd36_21720	0.935698	6.39843	2.55109e-05	0.000198237
Cd36_46180	0.80155	9.87497	2.57177e-05	0.000199574
Cd36_11690	-0.744459	7.51388	2.57556e-05	0.000199597
Cd36_46460	0.798497	5.87161	2.6094e-05	0.000201947
Cd36_34830	0.942364	4.75319	2.64167e-05	0.000204168
Cd36_86260	1.31549	4.87602	2.67403e-05	0.000206391
Cd36_53750	-0.980777	5.0351	2.68376e-05	0.000206863
Cd36_73350	1.38507	4.9536	2.71257e-05	0.000208802
Cd36_50120	-0.739653	8.05735	2.75213e-05	0.000211348
Cd36_28850	0.746726	7.25655	2.75302e-05	0.000211348
Cd36_22320	-0.85189	7.67886	2.80355e-05	0.000214939
Cd36_01950	0.948511	5.11713	2.81281e-05	0.00021536
Cd36_01590	1.20128	4.36029	2.86719e-05	0.000219231
Cd36_04610	1.08635	7.23013	2.91123e-05	0.000222301
Cd36_52100	-1.29662	4.1833	2.95472e-05	0.000225322
Cd36_85810	-0.782409	8.31081	2.9659e-05	0.000225874
Cd36_51450	-0.740017	6.82858	3.00348e-05	0.000228432
Cd36_23600	0.785914	6.51976	3.03394e-05	0.000230443
Cd36_64220	1.76577	2.5776	3.13728e-05	0.000237976
Cd36_33220	-0.733005	7.57029	3.18031e-05	0.000240921
Cd36_45140	0.924905	7.51985	3.19783e-05	0.000241928
Cd36_05320	0.843671	5.23804	3.24297e-05	0.000244713
Cd36_61570	-0.800042	6.43136	3.24318e-05	0.000244713
Cd36_50750	0.767244	6.0273	3.2841e-05	0.000247474
Cd36_63080	0.827617	5.25949	3.30339e-05	0.0002486
Cd36_19920	0.79173	10.5761	3.34144e-05	0.000251134
Cd36_86630	-1.12438	4.13939	3.39291e-05	0.000254668
Cd36_42980	-0.704102	7.14289	3.43476e-05	0.000257472
Cd36_05330	0.976532	4.67521	3.49954e-05	0.000261985
Cd36_71340	-1.19079	5.62778	3.55695e-05	0.000265935
Cd36_46540	-1.0103	4.35154	3.56913e-05	0.000266498
Cd36_65460	-0.928727	6.50472	3.57699e-05	0.000266737
Cd36_71980	0.960347	6.14571	3.59571e-05	0.000267784
Cd36_19550	-0.717145	7.52325	3.60588e-05	0.000268193
Cd36_64010	1.80334	3.34991	3.65266e-05	0.00027132
Cd36_70540	1.23426	4.92493	3.72849e-05	0.000276594
Cd36_08010	0.854327	11.1801	3.73661e-05	0.000276838
Cd36_33700	-0.689262	6.99096	3.9458e-05	0.000291818
Cd36_44790	-0.874359	7.63556	3.94899e-05	0.000291818
Cd36_16750	-0.96353	4.92278	3.98131e-05	0.000293827
Cd36_85960	0.848009	8.02913	4.00716e-05	0.000295354
Cd36_80900	0.827828	5.60672	4.19142e-05	0.000308538
Cd36_10230	0.731754	5.93156	4.28092e-05	0.000314722
Cd36_08660	-0.998516	5.61377	4.34976e-05	0.000319373
Cd36_13050	0.784146	8.28239	4.45388e-05	0.000326599
Cd36_85850	-0.859553	5.37759	4.53265e-05	0.00033195
Cd36_19640	-0.802021	6.30086	4.54821e-05	0.000332664
Cd36_61100	-0.75119	6.61629	4.57215e-05	0.000333989
Cd36_04960	1.81226	1.62364	4.59529e-05	0.000335251
Cd36_34540	1.73637	2.12316	4.64096e-05	0.000337884
Cd36_28970	0.735881	6.44796	4.64318e-05	0.000337884
Cd36_41710	0.734584	6.59936	4.66434e-05	0.000338993
Cd36_26930	0.824018	7.34553	4.67691e-05	0.000339476
Cd36_63870	0.817703	6.12643	4.69113e-05	0.000340077
Cd36_33410	0.84334	6.27289	4.7478e-05	0.00034375
Cd36_87700	-0.781603	9.22997	4.82988e-05	0.000349251
Cd36_30420	-1.14051	4.30606	4.85008e-05	0.00035027
Cd36_45090	0.828623	7.64309	5.02098e-05	0.000362156
Cd36_12720	1.03166	6.34295	5.03962e-05	0.000363043
Cd36_50150	-0.762549	9.68081	5.08222e-05	0.000365651
Cd36_17750	-0.788135	5.96368	5.23561e-05	0.000376215
Cd36_07400	0.699397	7.11579	5.25596e-05	0.000377204
Cd36_63760	-0.665516	6.72532	5.28715e-05	0.000378779
Cd36_80880	0.79766	5.57638	5.29114e-05	0.000378779
Cd36_63900	-0.722277	7.18119	5.31994e-05	0.000380328
Cd36_29220	0.738361	5.96997	5.32606e-05	0.000380328
Cd36_52420	0.752103	7.10607	5.39943e-05	0.000384852
Cd36_28200	-0.823291	8.06209	5.41398e-05	0.000384852
Cd36_03720	0.903052	5.32687	5.41525e-05	0.000384852
Cd36_46010	1.34404	4.23835	5.41629e-05	0.000384852
Cd36_09420	-0.983354	4.53183	5.51176e-05	0.000391151
Cd36_18510	-0.739668	5.99855	5.55117e-05	0.00039346
Cd36_05090	0.746707	6.33372	5.57062e-05	0.000393994
Cd36_62460	-0.93966	5.14221	5.57247e-05	0.000393994
Cd36_24130	0.76179	6.04242	5.59151e-05	0.000394853
Cd36_01090	0.847406	6.00265	5.66085e-05	0.00039925
Cd36_19730	0.855602	6.27578	5.66772e-05	0.00039925
Cd36_12670	-0.722857	7.26423	5.72779e-05	0.000402907
Cd36_09850	-0.807995	5.9695	5.73371e-05	0.000402907
Cd36_80360	-0.896827	4.62272	5.74468e-05	0.000403184
Cd36_80520	0.706983	6.71394	5.86486e-05	0.000411114
Cd36_19720	0.720116	6.31614	5.96056e-05	0.00041702
Cd36_22130	0.684928	7.38177	5.97084e-05	0.00041702
Cd36_82570	1.71304	5.41877	5.97095e-05	0.00041702
Cd36_19070	0.992442	8.25887	6.02532e-05	0.000420304
Cd36_33100	0.929568	6.18284	6.04698e-05	0.000421183
Cd36_45730	0.777867	7.84431	6.05262e-05	0.000421183
Cd36_00480	0.968165	4.67967	6.06544e-05	0.00042144
Cd36_85270	1.37464	4.54453	6.07103e-05	0.00042144
Cd36_46230	-0.781772	6.00648	6.08031e-05	0.000421573
Cd36_50050	-0.839966	6.53492	6.26446e-05	0.000433816
Cd36_83090	-0.921339	5.09085	6.33541e-05	0.000438199
Cd36_51260	0.747726	6.06574	6.43878e-05	0.000444812
Cd36_06070	-0.648258	6.93647	6.4865e-05	0.000447305
Cd36_27320	-0.80407	9.59147	6.49049e-05	0.000447305
Cd36_50790	-1.29807	3.7414	6.49975e-05	0.000447405
Cd36_27020	-1.29328	3.65426	6.59687e-05	0.000453545
Cd36_52340	-1.20142	5.0307	6.67779e-05	0.000458558
Cd36_50340	1.16211	5.50299	6.69098e-05	0.000458913
Cd36_82150	-0.75439	6.01956	6.72057e-05	0.000460391
Cd36_43540	0.708808	6.45327	6.73142e-05	0.000460583
Cd36_29930	-0.861734	8.95939	6.79939e-05	0.000464679
Cd36_54185	0.964588	6.22268	6.8578e-05	0.000468112
Cd36_33140	-0.761332	7.60227	6.86857e-05	0.000468289
Cd36_86690	0.74334	6.13378	7.02584e-05	0.000478442
Cd36_45580	-0.80309	8.59223	7.05562e-05	0.00047939
Cd36_35075	-1.53658	2.5282	7.0565e-05	0.00047939
Cd36_29250	-0.814259	5.70386	7.11422e-05	0.000482739
Cd36_71080	0.744907	6.20959	7.12271e-05	0.000482743
Cd36_32260	0.755168	7.73594	7.22932e-05	0.000489389
Cd36_27500	0.866101	5.26855	7.43515e-05	0.000502729
Cd36_17050	1.45773	2.7357	7.49063e-05	0.000505883
Cd36_26800	0.820217	5.32503	7.58748e-05	0.00051182
Cd36_73660	0.851589	5.83279	7.69317e-05	0.000518339
Cd36_46150	0.677587	7.46424	7.70243e-05	0.000518353
Cd36_21450	-1.06755	3.70959	7.73857e-05	0.000520173
Cd36_35055	-0.69277	8.56758	7.81192e-05	0.00052406
Cd36_18810	-0.862637	7.55481	7.81469e-05	0.00052406
Cd36_17250	-0.699411	8.48475	7.90851e-05	0.000529731
Cd36_00490	0.778369	6.08087	8.15731e-05	0.000544847
Cd36_40220	-0.758208	8.02337	8.16266e-05	0.000544847
Cd36_16630	-0.816041	5.70755	8.16272e-05	0.000544847
Cd36_83520	0.788437	5.32719	8.23798e-05	0.000548748
Cd36_04290	-0.936262	4.53262	8.24032e-05	0.000548748
Cd36_18720	0.805483	7.69479	8.29528e-05	0.000551766
Cd36_01970	1.57533	11.31	8.30771e-05	0.000551952
Cd36_19420	1.17387	4.38952	8.38247e-05	0.000556274
Cd36_80850	-0.73606	7.89178	8.61282e-05	0.000570898
Cd36_00980	-0.881069	5.21917	8.81788e-05	0.000583815
Cd36_22840	0.825341	5.67205	8.82901e-05	0.000583877
Cd36_51410	1.76629	2.33066	8.97603e-05	0.000592915
Cd36_41780	-0.71061	6.89899	9.32539e-05	0.000615282
Cd36_21490	-0.777487	6.64069	9.40114e-05	0.000619566
Cd36_83530	-0.65827	7.12545	9.42269e-05	0.000620273
Cd36_41500	0.984115	5.29913	9.47804e-05	0.0006232
Cd36_00940	0.703716	7.71061	9.55766e-05	0.000627715
Cd36_02780	1.28277	5.77615	9.69586e-05	0.000635604
Cd36_50950	-0.996901	3.89468	9.69998e-05	0.000635604
Cd36_87210	0.827346	6.76259	9.82868e-05	0.000643301
Cd36_42110	-1.84443	1.02561	9.97826e-05	0.000652346
Cd36_87390	0.699669	6.45525	0.0001004	0.000655631
Cd36_53480	1.66481	5.94131	0.000100651	0.000656527
Cd36_54490	-0.982185	4.51623	0.000101003	0.000658073
Cd36_50470	0.73074	5.77161	0.000101227	0.00065878
Cd36_85480	1.16184	3.93001	0.000102012	0.000663138
Cd36_33170	-0.771863	7.14878	0.000104108	0.000675823
Cd36_71260	1.30949	4.37866	0.0001042	0.000675823
Cd36_27910	0.8047	6.10165	0.000105312	0.000682266
Cd36_17140	0.792372	7.8727	0.000105824	0.000684809
Cd36_80430	-0.646343	6.56574	0.000107295	0.00069354
Cd36_13410	-0.76227	5.32983	0.000108217	0.000698712
Cd36_62640	0.622558	7.07603	0.000108486	0.000699662
Cd36_16150	1.58576	2.20816	0.000109502	0.000705422
Cd36_61260	-0.708243	6.37734	0.000109825	0.000706707
Cd36_87155	1.73569	1.42999	0.000110712	0.000711616
Cd36_42860	1.49594	4.20812	0.000112099	0.000719718
Cd36_44380	0.721851	7.57264	0.000112761	0.00072316
Cd36_81500	-0.741534	6.15844	0.000114837	0.000735653
Cd36_34685	-0.671757	7.17499	0.000115659	0.00074009
Cd36_05790	1.89096	1.42013	0.000116424	0.00074415
Cd36_73110	-1.1641	3.71213	0.00011699	0.000746937
Cd36_30120	0.874896	5.32714	0.000117695	0.000750599
Cd36_50540	2.70661	3.70888	0.000118833	0.000757018
Cd36_40590	2.86074	3.22455	0.000119092	0.000757821
Cd36_03290	-0.703874	8.28719	0.000119466	0.000759358
Cd36_87530	1.02213	4.43597	0.000120416	0.000764547
Cd36_44450	0.83884	5.76317	0.000120625	0.000765029
Cd36_34770	-0.720543	7.59414	0.000122422	0.00077518
Cd36_35130	0.935759	4.91428	0.000122526	0.00077518
Cd36_34090	0.759716	6.92272	0.000122632	0.00077518
Cd36_46570	0.752782	6.88354	0.000125261	0.000790928
Cd36_09220	0.781466	5.65428	0.000127399	0.000803538
Cd36_41090	0.842163	7.2504	0.000128151	0.000807393
Cd36_18070	-0.635622	7.18618	0.00013005	0.000818315
Cd36_26230	2.34539	1.54128	0.00013017	0.000818315
Cd36_03480	0.881552	4.86875	0.00013106	0.000823007
Cd36_52440	0.861627	4.81685	0.000131238	0.000823218
Cd36_30900	0.722087	7.32941	0.000135245	0.000847427
Cd36_27550	0.807579	4.96294	0.000135407	0.000847516
Cd36_28960	1.12007	3.98613	0.000135995	0.000850264
Cd36_12490	2.2834	2.82614	0.00013761	0.000859425
Cd36_63170	1.11956	4.26795	0.000137831	0.000859868
Cd36_52110	-0.706816	8.73617	0.000138593	0.000863679
Cd36_26730	-0.683011	6.81	0.000140751	0.000876178
Cd36_06960	-0.733583	5.9945	0.000140979	0.000876639
Cd36_12810	0.861878	5.9878	0.000141525	0.00087908
Cd36_45500	-0.899052	4.54196	0.000141717	0.000879319
Cd36_71610	-0.697773	7.33247	0.000142888	0.000885625
Cd36_04970	1.07419	4.32247	0.000143591	0.000889024
Cd36_85650	-0.843535	7.85021	0.000145147	0.000897684
Cd36_41980	0.847916	5.01527	0.000146961	0.000907922
Cd36_51920	0.697381	6.12319	0.000152785	0.000942891
Cd36_45100	-0.634446	6.68229	0.000153062	0.000943583
Cd36_84860	-0.712244	8.36584	0.000156114	0.000961361
Cd36_17660	0.846134	5.69965	0.000157224	0.000967156
Cd36_84830	0.661877	6.93606	0.000158763	0.000975577
Cd36_42250	-0.805138	13.4098	0.000159514	0.000979142
Cd36_80480	-0.742023	5.58043	0.000159723	0.000979369
Cd36_12970	-0.814614	5.08175	0.000160178	0.000981113
Cd36_85570	2.15178	1.39165	0.000165418	0.00101213
Cd36_02060	0.821297	5.04743	0.000166768	0.00101929
Cd36_81360	1.20362	4.42893	0.000170816	0.00104292
Cd36_53300	0.703609	8.02263	0.000176059	0.00107379
Cd36_30030	-1.04507	3.39132	0.00017733	0.00108039
Cd36_86150	-0.811213	5.85253	0.000178455	0.00108609
Cd36_13140	-0.737115	5.87435	0.000179259	0.00108982
Cd36_19580	1.93145	3.16999	0.000179911	0.00109263
Cd36_42920	-1.03333	8.48387	0.000182434	0.00110678
Cd36_07860	-0.820351	5.87974	0.000183273	0.00111069
Cd36_09920	0.90535	4.76499	0.000186366	0.001128
Cd36_72840	-1.17159	2.91726	0.000186523	0.001128
Cd36_86050	-0.672358	8.35263	0.000189025	0.00114193
Cd36_31770	-1.22391	3.06088	0.000189667	0.0011446
Cd36_54420	0.663857	8.50849	0.00019057	0.00114884
Cd36_73550	-0.682512	7.35534	0.000192467	0.00115905
Cd36_87640	-0.618027	6.8499	0.000197593	0.00118867
Cd36_10770	1.11696	9.69654	0.000198471	0.0011927
Cd36_35010	-0.793875	5.52607	0.000199982	0.00120052
Cd36_46600	0.715018	7.25464	0.000200194	0.00120053
Cd36_12710	0.686115	5.93766	0.000204057	0.00122242
Cd36_20220	-0.65989	6.01604	0.000205122	0.00122751
Cd36_27640	0.87638	6.47128	0.000205782	0.00123018
Cd36_62570	0.859271	5.53945	0.000206713	0.00123351
Cd36_00510	-0.83496	5.06348	0.000206769	0.00123351
Cd36_55040	-0.617391	6.85628	0.000211039	0.00125639
Cd36_05880	-0.749812	7.16517	0.000211043	0.00125639
Cd36_10870	-0.842581	5.32492	0.000217167	0.0012915
Cd36_86430	-0.63365	6.72813	0.000221178	0.00131399
Cd36_45900	0.964141	4.34809	0.000221739	0.00131596
Cd36_80740	-0.713509	7.11269	0.000223463	0.00132482
Cd36_19300	0.814677	4.94385	0.000226121	0.00133919
Cd36_71670	-0.775697	6.81905	0.00023071	0.00136495
Cd36_53680	-0.642489	7.0982	0.000232045	0.00137144
Cd36_45120	0.656902	6.78887	0.000232634	0.00137214
Cd36_53770	-0.685615	6.1276	0.000232643	0.00137214
Cd36_26820	-0.714778	5.35559	0.000234185	0.00137911
Cd36_45970	-0.915637	5.29659	0.000234306	0.00137911
Cd36_02310	1.08213	5.13537	0.000236603	0.0013912
Cd36_51860	0.646688	6.30815	0.000238131	0.00139874
Cd36_26200	-0.752978	5.85408	0.000247769	0.00145386
Cd36_00650	-0.631217	7.13575	0.000249589	0.00146304
Cd36_29500	-0.650073	7.89304	0.000250286	0.00146563
Cd36_11430	-0.666696	5.99467	0.000251372	0.00147049
Cd36_46270	-0.650517	7.41712	0.000252375	0.00147485
Cd36_84690	3.42853	2.38811	0.000254331	0.00148437
Cd36_40250	-0.654052	6.07994	0.000254522	0.00148437
Cd36_53930	1.69242	4.12377	0.000257557	0.00149952
Cd36_44870	-0.719224	5.54846	0.000257644	0.00149952
Cd36_63850	0.785969	5.41921	0.000258501	0.00150298
Cd36_24750	-0.81722	5.80122	0.000259405	0.00150671
Cd36_33710	-0.81531	5.72034	0.000260111	0.00150927
Cd36_12540	0.767075	5.44037	0.00026054	0.00151023
Cd36_28510	0.880718	5.81681	0.000263874	0.00152801
Cd36_72140	-0.665138	6.26774	0.000265615	0.00153654
Cd36_65240	-0.680233	6.50499	0.00026957	0.00155785
Cd36_05920	-2.2559	5.1847	0.000270231	0.00156009
Cd36_41460	0.648928	8.05096	0.000276865	0.00159679
Cd36_82250	-0.764841	10.1063	0.000278609	0.00160458
Cd36_10480	-0.644498	7.85021	0.000278777	0.00160458
Cd36_31140	-0.690475	5.89595	0.000282136	0.00162228
Cd36_26510	0.736599	5.40542	0.000283115	0.00162628
Cd36_83650	0.707085	7.09719	0.000286498	0.00164406
Cd36_25930	-0.800011	5.9928	0.000287132	0.00164605
Cd36_53050	-0.633289	8.24063	0.000288948	0.00165481
Cd36_46340	-0.62795	7.69174	0.00029107	0.00166451
Cd36_20960	1.15993	3.20428	0.000291224	0.00166451
Cd36_08580	0.743803	5.36815	0.000292637	0.00167092
Cd36_84210	0.753794	7.57362	0.000295445	0.00168527
Cd36_07330	0.752627	5.38142	0.000296507	0.00168965
Cd36_35085	-0.775041	5.29194	0.000302516	0.00172217
Cd36_40750	1.04317	6.06449	0.000303564	0.00172642
Cd36_50210	0.663513	7.28402	0.000308239	0.00175083
Cd36_27740	1.09835	5.38078	0.000308466	0.00175083
Cd36_28840	-0.643836	6.25739	0.000309588	0.00175546
Cd36_43000	0.819762	5.52186	0.000316064	0.0017904
Cd36_42380	-0.787032	6.17558	0.000320358	0.00181294
Cd36_60930	-0.845139	7.58782	0.00032269	0.00182433
Cd36_87620	0.682374	7.6978	0.000325426	0.00183798
Cd36_64170	2.31878	0.516185	0.000326409	0.00184172
Cd36_18440	-0.594251	6.81449	0.000327092	0.00184375
Cd36_74000	0.676903	7.86248	0.000327614	0.00184488
Cd36_41850	-0.690624	5.5294	0.00032874	0.00184925
Cd36_72590	0.679584	6.53783	0.000329105	0.00184925
Cd36_85220	1.0776	3.85249	0.000329655	0.00184925
Cd36_60420	-0.739707	5.24234	0.000329681	0.00184925
Cd36_52780	0.868674	7.15047	0.000331054	0.00185513
Cd36_62760	-0.917355	4.81524	0.000337401	0.00188783
Cd36_73570	0.793269	4.6954	0.000337549	0.00188783
Cd36_06450	0.687572	7.28984	0.000338563	0.00189166
Cd36_17860	0.576669	6.97859	0.000339384	0.0018944
Cd36_34170	1.20659	3.76137	0.000343431	0.00191512
Cd36_07480	1.34224	2.85397	0.000344034	0.00191662
Cd36_51220	-1.01915	4.44388	0.000346691	0.00192954
Cd36_13150	-0.774211	7.54956	0.000349459	0.00194164
Cd36_19000	0.714181	5.50189	0.000349544	0.00194164
Cd36_42140	-0.672796	10.3137	0.00035136	0.00194985
Cd36_10220	-0.658769	5.98109	0.000352719	0.00195549
Cd36_81100	0.604419	7.14994	0.000353485	0.00195784
Cd36_02970	-0.851897	4.6446	0.000356314	0.0019716
Cd36_63480	0.653615	7.26559	0.000357029	0.00197347
Cd36_17170	0.634279	7.82747	0.000357341	0.00197347
Cd36_20710	-0.694705	7.28921	0.000359248	0.0019821
Cd36_09090	-0.693007	7.53704	0.000359705	0.0019827
Cd36_50290	0.638209	8.59371	0.000363152	0.00199916
Cd36_22280	-0.798353	7.16456	0.000363388	0.00199916
Cd36_31750	-0.881053	4.24644	0.000364292	0.00200198
Cd36_72860	-0.581276	6.78559	0.0003646	0.00200198
Cd36_15120	0.744198	8.00622	0.000365435	0.00200464
Cd36_29840	-0.781518	5.25631	0.000365976	0.00200569
Cd36_46130	-0.666725	7.75633	0.000366762	0.00200807
Cd36_23320	0.845512	5.0878	0.000370517	0.00202586
Cd36_63460	-0.587592	6.91472	0.000370717	0.00202586
Cd36_35550	-0.599136	7.27591	0.000378502	0.00206642
Cd36_03880	1.17093	3.11242	0.000379994	0.0020724
Cd36_02880	-0.672336	6.44232	0.000380498	0.0020724
Cd36_45160	-0.753208	5.58955	0.000380682	0.0020724
Cd36_32130	1.12903	4.05676	0.000383042	0.00208327
Cd36_65550	-0.671972	5.63326	0.000384894	0.00209135
Cd36_11860	0.622391	7.61217	0.000388529	0.00210911
Cd36_44340	-0.661808	5.81427	0.000389458	0.00211214
Cd36_11500	-0.700158	5.37852	0.000392592	0.00212713
Cd36_87170	-0.696982	6.01984	0.000398283	0.00215593
Cd36_82210	-0.707319	5.70325	0.000399236	0.00215762
Cd36_46160	-0.691346	5.96868	0.000399351	0.00215762
Cd36_31120	-0.660772	7.27345	0.000401522	0.00216731
Cd36_71540	-0.727396	6.07468	0.000402432	0.00217018
Cd36_25230	-0.747229	12.8017	0.000403022	0.00217131
Cd36_60700	0.67377	5.97099	0.000403597	0.00217237
Cd36_27280	-0.671808	5.75262	0.00040909	0.00219878
Cd36_23770	-0.767706	5.2618	0.000409272	0.00219878
Cd36_35340	-0.815563	5.24965	0.000412143	0.00221213
Cd36_23490	0.780921	4.8627	0.000413207	0.00221576
Cd36_72480	0.627095	7.52779	0.000417811	0.00223795
Cd36_46170	1.29814	3.96674	0.000418126	0.00223795
Cd36_44810	-0.666507	8.29853	0.000419764	0.00224462
Cd36_24070	2.41756	0.228938	0.000430108	0.00229779
Cd36_85890	0.796088	5.01845	0.000433603	0.0023143
Cd36_51120	-0.67683	6.0471	0.000435514	0.00232234
Cd36_23030	0.892078	6.02771	0.000436097	0.00232328
Cd36_17380	-1.84669	2.58933	0.000453187	0.00241209
Cd36_06240	1.07318	7.63854	0.000454962	0.00241928
Cd36_83320	0.608974	7.01186	0.000457345	0.00242824
Cd36_72420	-0.75497	8.06081	0.000457495	0.00242824
Cd36_23100	-0.674702	6.5381	0.000458768	0.00243211
Cd36_82260	0.703273	5.55695	0.000459074	0.00243211
Cd36_81310	0.608974	7.01186	0.00045975	0.00243345
Cd36_70800	-0.644173	9.39658	0.000462144	0.00244386
Cd36_60400	1.92873	2.07632	0.000466087	0.00246243
Cd36_71500	0.589194	6.90749	0.000466843	0.00246416
Cd36_50230	0.687626	7.92743	0.000469662	0.00247675
Cd36_17500	-0.649479	5.76612	0.000471785	0.00248566
Cd36_05340	0.631662	8.02837	0.000473468	0.00248892
Cd36_10980	0.937607	5.02169	0.000473707	0.00248892
Cd36_13020	-0.631555	6.30143	0.000473708	0.00248892
Cd36_84530	-0.946126	4.15541	0.000474869	0.00249274
Cd36_50220	-0.720747	11.7194	0.000479413	0.00251382
Cd36_45130	-0.974164	3.93433	0.000480086	0.00251382
Cd36_51880	-0.612523	7.22204	0.000480203	0.00251382
Cd36_45320	-1.05753	3.37722	0.000495102	0.00258945
Cd36_73720	-0.597699	6.55123	0.000496385	0.00259379
Cd36_50270	0.738801	5.28672	0.000497073	0.00259502
Cd36_30450	-0.771142	4.62466	0.000516887	0.002696
Cd36_85290	0.614557	6.64532	0.000517614	0.00269734
Cd36_01210	-0.607439	6.29997	0.000518314	0.00269853
Cd36_34290	-1.00993	5.31555	0.000525001	0.00273087
Cd36_28530	0.759664	5.03741	0.000528426	0.00274618
Cd36_87690	-0.788419	5.48812	0.000532881	0.00276683
Cd36_18650	2.78307	-0.0404445	0.00053715	0.00278646
Cd36_60600	0.968879	3.85902	0.000541489	0.00280643
Cd36_86800	0.637843	6.48201	0.000543739	0.00281402
Cd36_11640	1.45268	3.25297	0.000543935	0.00281402
Cd36_26850	1.64505	2.40049	0.000544903	0.00281648
Cd36_32710	-0.845663	4.8347	0.000545755	0.00281834
Cd36_51840	-1.67696	1.67206	0.000548289	0.00282888
Cd36_82140	-0.664772	7.8522	0.000549644	0.00283331
Cd36_06370	0.751901	5.43527	0.000554855	0.0028576
Cd36_21150	1.52112	2.97584	0.000559433	0.00287859
Cd36_22650	1.08142	3.22456	0.000561399	0.00288591
Cd36_12270	0.626931	6.15361	0.000561863	0.00288591
Cd36_42730	-0.659575	5.85055	0.0005627	0.00288762
Cd36_53230	-1.0484	8.33428	0.000564	0.0028917
Cd36_23730	-0.681677	8.57482	0.00056717	0.00290535
Cd36_17540	-0.595335	7.86671	0.000581028	0.00297368
Cd36_82750	0.72211	6.62185	0.000581768	0.00297481
Cd36_42750	0.694281	5.20798	0.000594842	0.00303895
Cd36_81750	-0.678969	5.33238	0.000598716	0.00305602
Cd36_12570	-0.631467	7.91438	0.000601462	0.0030673
Cd36_24120	0.868699	4.03059	0.000602133	0.00306799
Cd36_27170	-0.715845	8.45528	0.000612374	0.00311739
Cd36_19260	1.0718	4.22842	0.000613625	0.0031193
Cd36_10000	0.659666	8.70018	0.000614277	0.0031193
Cd36_30100	-0.75221	5.47912	0.000614384	0.0031193
Cd36_02990	-0.661253	11.6561	0.000619319	0.00314157
Cd36_05650	-0.767912	5.61019	0.000619897	0.00314172
Cd36_35175	1.15259	3.0663	0.000623659	0.003158
Cd36_50280	1.07064	3.02048	0.000624438	0.00315915
Cd36_84190	-0.866698	5.20279	0.000626377	0.00316434
Cd36_44440	-0.618858	8.11985	0.00062657	0.00316434
Cd36_17730	0.685121	5.30247	0.000628288	0.00317022
Cd36_50870	1.16158	4.05956	0.000630757	0.00317988
Cd36_44840	0.555013	7.21913	0.000633468	0.00319074
Cd36_60660	-0.614549	6.10218	0.000634206	0.00319165
Cd36_26080	-0.70174	6.50435	0.000636647	0.00320112
Cd36_24770	-0.605714	8.13078	0.000637968	0.00320287
Cd36_45210	-0.601977	7.79482	0.000638114	0.00320287
Cd36_06920	-0.556453	6.74693	0.000641592	0.00321751
Cd36_50130	-0.701496	5.33004	0.000646626	0.00323992
Cd36_25740	-0.776946	10.4401	0.000656215	0.00328509
Cd36_43250	-1.55226	1.47075	0.000664323	0.00332277
Cd36_70470	-0.633905	6.43337	0.000669503	0.00334576
Cd36_64070	1.04917	3.00153	0.000678919	0.00338986
Cd36_17090	0.630686	7.82094	0.000681423	0.0033994
Cd36_00800	-0.710317	6.7477	0.000685983	0.00341917
Cd36_53420	0.941356	4.26689	0.000687716	0.00342482
Cd36_84740	-0.587573	6.78383	0.000696937	0.00346773
Cd36_05640	-1.81428	1.25972	0.000699238	0.00347616
Cd36_64100	-0.733056	4.95573	0.000700053	0.00347719
Cd36_45960	0.7923	5.56301	0.000703309	0.00349034
Cd36_45540	-0.601491	6.17154	0.000710198	0.00352148
Cd36_73340	0.657106	6.27975	0.00071261	0.00353038
Cd36_86320	-1.00283	3.19539	0.000713493	0.0035317
Cd36_72870	0.72027	5.03498	0.000717909	0.00355049
Cd36_85100	-2.8405	9.28084	0.000719228	0.00355394
Cd36_46320	0.554644	7.0841	0.000723612	0.00357252
Cd36_29340	0.638512	7.48647	0.000724919	0.00357589
Cd36_20410	-1.84009	0.612261	0.00073059	0.00360077
Cd36_60350	-0.629443	6.44614	0.000732962	0.003609
Cd36_53810	1.04344	4.41361	0.000733733	0.003609
Cd36_62280	-0.723808	9.1169	0.00073415	0.003609
Cd36_43230	0.982414	5.88937	0.000739291	0.00362816
Cd36_06670	0.719188	5.68917	0.000739315	0.00362816
Cd36_72385	-1.68365	1.28008	0.000752598	0.00369018
Cd36_30060	-0.928635	5.44605	0.000755949	0.00370344
Cd36_08310	0.629179	7.96027	0.000756602	0.00370347
Cd36_54920	-1.40975	5.08424	0.000760006	0.00371393
Cd36_27000	-0.969966	3.91858	0.000760487	0.00371393
Cd36_30790	-0.739115	5.35224	0.000760684	0.00371393
Cd36_32660	0.804241	8.53559	0.000763179	0.00371892
Cd36_42670	1.00115	4.9581	0.000763288	0.00371892
Cd36_00470	0.677605	5.78469	0.000764018	0.00371892
Cd36_51460	0.582134	7.31172	0.000764303	0.00371892
Cd36_26650	-0.610385	5.98078	0.000765671	0.00372241
Cd36_31550	0.613014	6.42529	0.000766802	0.00372474
Cd36_15490	-0.603341	7.87334	0.00076901	0.00373231
Cd36_23110	-0.584381	6.56222	0.000774793	0.00375719
Cd36_86080	0.648175	6.09992	0.000786131	0.00380895
Cd36_16910	0.671957	5.63837	0.000790777	0.00382822
Cd36_02500	-0.842637	4.46476	0.000806983	0.00390337
Cd36_02080	-0.63521	8.08793	0.000824369	0.0039841
Cd36_18280	0.605117	6.22519	0.000828691	0.00400162
Cd36_20280	0.847051	5.37707	0.000844834	0.00407613
Cd36_03580	1.17083	3.11058	0.000850974	0.00410229
Cd36_82240	-0.777175	5.98183	0.000853649	0.00411173
Cd36_22440	0.826027	4.28735	0.000860231	0.00413995
Cd36_73990	-0.879502	4.57277	0.000862757	0.00414862
Cd36_62000	-1.11198	2.93069	0.000867997	0.00417032
Cd36_70440	-0.679107	7.02651	0.000868869	0.00417101
Cd36_40240	-0.595382	7.16936	0.000869823	0.00417209
Cd36_45880	1.25964	3.37302	0.00087629	0.00419959
Cd36_26770	-0.585937	8.08866	0.000879165	0.00420985
Cd36_31650	-0.59506	6.79113	0.000882203	0.00422087
Cd36_54760	-0.614149	5.79037	0.000884207	0.00422177
Cd36_12000	0.574965	6.97993	0.000884531	0.00422177
Cd36_86500	0.961944	3.50946	0.000884603	0.00422177
Cd36_17180	-0.679833	5.61284	0.000890758	0.0042476
Cd36_82830	1.03422	3.54359	0.000892644	0.00425305
Cd36_82590	1.32514	3.59893	0.000899543	0.00428236
Cd36_09870	-0.542145	6.70437	0.000911733	0.00433679
Cd36_12410	0.984734	4.14368	0.000915122	0.0043493
Cd36_35360	-0.565025	6.8237	0.000920791	0.00437261
Cd36_26360	-0.543554	6.69847	0.000922513	0.00437716
Cd36_61180	1.42485	3.31874	0.00092712	0.00439188
Cd36_34240	-0.598281	6.3146	0.000927148	0.00439188
Cd36_26890	0.655027	5.33163	0.000930571	0.00440445
Cd36_84590	0.750252	5.22325	0.000934117	0.00441758
Cd36_09230	-0.620636	6.20524	0.000940525	0.00444421
Cd36_85820	0.870175	5.03712	0.000944596	0.00445977
Cd36_02410	-1.07436	8.83662	0.000950348	0.00448123
Cd36_03670	-0.635475	7.33432	0.000951193	0.00448123
Cd36_04750	0.852475	5.69847	0.000951488	0.00448123
Cd36_25870	1.36613	2.45132	0.000964225	0.00453748
Cd36_72130	0.721021	5.37988	0.000966212	0.0045431
Cd36_34510	-0.923618	4.565	0.000973048	0.00457149
Cd36_73250	-0.680564	5.92745	0.00098239	0.0046116
Cd36_17370	0.68031	6.3037	0.000994838	0.0046662
Cd36_83310	0.769326	6.07794	0.00101144	0.00474018
Cd36_51970	0.587942	6.36661	0.00102108	0.00478148
Cd36_28010	1.46011	3.09407	0.00102766	0.00480833
Cd36_70050	-0.597369	6.18054	0.00102951	0.00481304
Cd36_61860	-0.641662	8.32047	0.0010346	0.00483293
Cd36_83740	0.659937	5.57869	0.00104143	0.00486087
Cd36_30140	-0.61242	6.24819	0.00104269	0.00486279
Cd36_22860	-1.08943	2.49476	0.00104507	0.00486991
Cd36_86480	1.4004	1.52065	0.00105626	0.00491806
Cd36_07030	0.697047	4.96244	0.0010585	0.00492448
Cd36_12240	-2.32764	-0.0374546	0.00107322	0.0049889
Cd36_35225	0.880467	7.59848	0.00107755	0.00499895
Cd36_50360	-0.670866	5.65087	0.00107815	0.00499895
Cd36_54170	0.883781	3.83195	0.00107876	0.00499895
Cd36_63800	-1.06536	3.48056	0.00107887	0.00499895
Cd36_43760	1.21522	4.19811	0.00108065	0.00500313
Cd36_07700	-0.613354	6.43295	0.00108165	0.00500371
Cd36_00730	-0.756333	4.99604	0.00108741	0.00502633
Cd36_43480	0.643597	5.43537	0.00109773	0.00506994
Cd36_07390	-0.671482	9.23093	0.00110166	0.00508397
Cd36_11490	-0.615008	8.29374	0.00111551	0.00514373
Cd36_70160	1.59917	2.19214	0.00111811	0.00515158
Cd36_16100	0.573546	7.13342	0.00112771	0.00519165
Cd36_04850	0.599935	5.6774	0.00114506	0.00526306
Cd36_54330	0.733003	5.55675	0.00114506	0.00526306
Cd36_82340	0.615514	7.7107	0.00114997	0.00527762
Cd36_43450	2.28424	1.26798	0.00115007	0.00527762
Cd36_86170	0.66097	5.99563	0.00115144	0.00527964
Cd36_40270	-0.780083	10.2664	0.00115722	0.00530192
Cd36_83210	0.527147	7.09413	0.00117602	0.00538374
Cd36_30670	-0.739532	6.4964	0.00119639	0.0054726
Cd36_40600	0.599647	7.73971	0.0012031	0.00549786
Cd36_70080	-0.854447	3.97945	0.00120431	0.00549786
Cd36_52030	-0.522122	6.69934	0.00120479	0.00549786
Cd36_25100	0.740123	9.33631	0.00122301	0.00557659
Cd36_16880	0.66207	5.21873	0.00123306	0.00561792
Cd36_43770	0.67402	5.11466	0.00124195	0.00565392
Cd36_42780	-0.646492	6.07548	0.00125992	0.00572953
Cd36_86740	1.03574	3.92083	0.00126056	0.00572953
Cd36_84170	0.632697	5.87353	0.00126272	0.00573483
Cd36_03570	0.726936	5.32145	0.00126378	0.00573509
Cd36_72580	1.76231	2.54746	0.00126793	0.00574937
Cd36_60510	0.540047	6.59179	0.00128079	0.00580305
Cd36_16120	0.854588	4.57976	0.00128278	0.0058075
Cd36_01010	0.61002	5.52523	0.00128744	0.00582398
Cd36_06730	-0.517945	7.09139	0.00130109	0.005877
Cd36_32270	-0.839973	4.33411	0.00130121	0.005877
Cd36_15590	-0.960432	3.50067	0.0013035	0.00588269
Cd36_42370	0.630791	5.39733	0.00131559	0.00593257
Cd36_29660	0.701186	5.18666	0.00132644	0.0059768
Cd36_15060	0.593875	8.04701	0.00133738	0.00602137
Cd36_82310	-1.88303	0.424641	0.00135451	0.0060937
Cd36_60320	0.63956	9.71695	0.00135996	0.0061134
Cd36_72240	-0.608817	5.84577	0.00136667	0.00613878
Cd36_50320	0.679213	5.42564	0.00139196	0.00624745
Cd36_53440	0.525706	7.33077	0.00140475	0.00629667
Cd36_53390	0.525706	7.33077	0.00140512	0.00629667
Cd36_43940	-1.21934	2.86123	0.00142054	0.00636076
Cd36_01680	-0.700044	6.373	0.00143067	0.00640112
Cd36_03300	-0.789143	6.4036	0.0014511	0.00648746
Cd36_03920	0.95885	3.29726	0.0014558	0.00650342
Cd36_85990	0.58903	7.35381	0.00146287	0.00652992
Cd36_34180	0.633555	6.47231	0.00146758	0.0065458
Cd36_10410	-0.663887	4.99861	0.00146894	0.00654679
Cd36_08840	0.562468	6.06213	0.00147285	0.00655909
Cd36_45830	-0.565407	7.7672	0.00147565	0.00656649
Cd36_46250	0.840792	4.98877	0.00149029	0.00662645
Cd36_63610	0.628747	8.76578	0.00149327	0.00663457
Cd36_34740	0.81591	4.28957	0.00149963	0.00665766
Cd36_51210	0.634891	6.22675	0.001501	0.00665858
Cd36_82450	0.549159	7.28032	0.00151231	0.00670356
Cd36_50500	-0.529155	6.91294	0.00151374	0.00670469
Cd36_84150	1.60493	1.94815	0.00151739	0.0067157
Cd36_45250	0.707545	4.98601	0.0015405	0.00681058
Cd36_28930	0.576846	8.78396	0.00154121	0.00681058
Cd36_01540	0.564284	6.33778	0.0015502	0.00684501
Cd36_61790	0.720743	5.12584	0.00155564	0.00686376
Cd36_33090	0.826677	4.44481	0.0015634	0.00689267
Cd36_23480	0.611569	5.87824	0.00156594	0.00689858
Cd36_22640	-0.906887	3.27241	0.00157037	0.00690998
Cd36_46090	-0.65681	9.5225	0.00157094	0.00690998
Cd36_10390	0.853857	7.02866	0.00158103	0.006949
Cd36_80630	0.753408	4.6945	0.00158284	0.00695162
Cd36_50480	1.10159	2.45397	0.00158443	0.0069533
Cd36_09930	0.743421	4.78451	0.00158861	0.00696628
Cd36_54110	0.65278	5.52043	0.00159485	0.00698829
Cd36_10460	-0.795032	4.47122	0.00160189	0.00701317
Cd36_82810	-0.507126	6.96921	0.00160297	0.00701317
Cd36_32760	0.642435	7.57961	0.00160471	0.00701539
Cd36_08980	0.621552	5.40005	0.00162499	0.00709866
Cd36_08900	-0.675823	4.82139	0.00163619	0.00714211
Cd36_51980	1.36325	3.34445	0.00163995	0.00715307
Cd36_23750	-0.590899	6.13558	0.00165485	0.0072126
Cd36_06090	0.671209	5.11939	0.00168147	0.00732302
Cd36_40760	-0.508715	7.21575	0.00172854	0.00752231
Cd36_42070	-0.92716	3.85174	0.00174502	0.00758826
Cd36_54050	1.34541	1.79398	0.00174782	0.00759466
Cd36_81920	-1.68372	0.593656	0.0017694	0.00768262
Cd36_83190	-0.634842	5.28137	0.00178209	0.00773184
Cd36_01240	-0.756412	4.19164	0.00181766	0.00788021
Cd36_42240	0.95019	3.46136	0.00181959	0.0078826
Cd36_07930	0.627296	7.87592	0.00183117	0.00792678
Cd36_13070	-0.609398	5.94894	0.00183368	0.00793166
Cd36_05410	-0.852269	4.39191	0.00183812	0.00794483
Cd36_86750	0.782094	4.75332	0.00185067	0.00799049
Cd36_70090	0.574077	9.12956	0.00185147	0.00799049
Cd36_00230	-0.873589	3.75044	0.00185334	0.00799254
Cd36_05170	-1.25241	3.50648	0.00186602	0.00804115
Cd36_41550	0.617145	6.11614	0.0018718	0.00805415
Cd36_32830	0.58446	6.33141	0.00187185	0.00805415
Cd36_80600	-0.647553	5.82713	0.00187484	0.00806096
Cd36_24490	-0.522822	7.09088	0.00187758	0.0080667
Cd36_19520	0.535743	7.26784	0.0018998	0.00815603
Cd36_24700	0.788646	4.62642	0.00190618	0.00817731
Cd36_71170	0.617374	5.54107	0.00191508	0.00820932
Cd36_42150	0.692553	7.05586	0.00192608	0.00825031
Cd36_04320	-0.593556	6.16029	0.00193287	0.0082732
Cd36_16295	-0.73161	5.97683	0.00193552	0.00827834
Cd36_11940	0.520496	6.68788	0.00194104	0.00829579
Cd36_87340	-0.638124	5.73714	0.00194539	0.00830816
Cd36_83120	-0.769276	4.46969	0.00195897	0.00835993
Cd36_64760	0.504381	6.80091	0.00197965	0.0084419
Cd36_74020	-0.503275	6.6496	0.00198249	0.00844772
Cd36_80730	0.617429	5.42945	0.00198661	0.0084544
Cd36_23390	0.75135	6.34713	0.00198701	0.0084544
Cd36_27210	-0.70172	5.64668	0.00199301	0.00847361
Cd36_21200	-0.577291	7.54892	0.00199669	0.00848296
Cd36_03490	-0.735269	4.86132	0.00200004	0.0084909
Cd36_80140	-0.548557	7.90922	0.00200996	0.00852671
Cd36_01130	-0.62967	6.21534	0.00202393	0.00857961
Cd36_25170	-0.601755	6.13048	0.0020635	0.00874087
Cd36_82200	0.519007	6.33336	0.00206871	0.00875649
Cd36_51900	-0.548737	7.11324	0.00207102	0.00875976
Cd36_12920	0.64277	9.53162	0.00208552	0.00881461
Cd36_34885	1.16958	1.9697	0.00211358	0.00892659
Cd36_42340	-0.954198	5.08612	0.00212238	0.00895241
Cd36_71630	0.620284	9.20906	0.00212282	0.00895241
Cd36_82730	-0.771284	4.91106	0.00214413	0.00903565
Cd36_63630	-0.6627	7.55697	0.00215052	0.00905306
Cd36_60490	0.736578	5.45801	0.00215143	0.00905306
Cd36_27480	0.610587	8.75051	0.00215629	0.00906687
Cd36_35145	-0.713029	5.49333	0.00216209	0.00908457
Cd36_30410	-0.621813	8.58682	0.00217087	0.00911477
Cd36_44220	0.678598	6.14171	0.00217389	0.00912079
Cd36_71860	-0.604538	7.68865	0.00218442	0.00915824
Cd36_10720	0.868334	4.98269	0.00218967	0.00917355
Cd36_45670	-0.549099	8.27358	0.00219773	0.00919912
Cd36_24640	-0.531214	6.79787	0.00219899	0.00919912
Cd36_11110	-0.587918	8.74073	0.00220059	0.00919912
Cd36_20260	-0.648501	5.56193	0.00222633	0.0092947
Cd36_00570	0.603304	8.63916	0.002227	0.0092947
Cd36_17520	1.19305	1.9631	0.00222833	0.0092947
Cd36_01650	1.10604	2.86753	0.00224835	0.0093714
Cd36_33910	-0.886893	4.9395	0.00225191	0.00937943
Cd36_50330	0.514525	6.71949	0.00225564	0.00938811
Cd36_65200	-0.529186	7.46065	0.00226252	0.00940992
Cd36_13310	-0.566099	9.9076	0.00229464	0.0095344
Cd36_30210	0.907662	3.98646	0.00229578	0.0095344
Cd36_50770	-0.543102	6.1481	0.00231345	0.00960082
Cd36_08110	0.525744	7.40393	0.00231582	0.00960371
Cd36_86700	-1.32795	1.28499	0.00232956	0.00965369
Cd36_43340	-0.559896	6.23021	0.0024494	0.010143
Cd36_73640	-0.708896	5.19447	0.00248412	0.0102793
Cd36_53170	0.529858	6.39177	0.0024976	0.0103276
Cd36_70350	-0.581095	5.97045	0.0024994	0.0103276
Cd36_51830	-0.531567	6.09734	0.00252105	0.0104038
Cd36_10260	-0.608859	8.07568	0.00252148	0.0104038
Cd36_08640	2.51619	0.0950479	0.00252629	0.0104162
Cd36_52390	0.579881	5.917	0.00253124	0.0104291
Cd36_11330	-0.562317	7.26722	0.00253506	0.0104373
Cd36_12530	-0.767089	4.42982	0.00255985	0.0105318
Cd36_01330	0.528207	8.28203	0.0025741	0.0105828
Cd36_09600	-0.580754	7.35384	0.00258157	0.0106003
Cd36_05530	0.790454	4.32947	0.00258205	0.0106003
Cd36_05380	-0.757682	4.87207	0.00259176	0.0106325
Cd36_30890	-0.585806	6.25856	0.0026076	0.0106899
Cd36_85620	-0.537724	7.69417	0.00261898	0.0107288
Cd36_46190	-0.54708	8.48337	0.00262245	0.0107354
Cd36_50920	0.579731	5.59612	0.00263058	0.010757
Cd36_50660	-0.535468	8.39427	0.00263149	0.010757
Cd36_60300	-0.510849	7.42499	0.00263343	0.0107572
Cd36_73040	-0.565454	6.35403	0.00264672	0.0108038
Cd36_15980	0.528383	7.26425	0.0026691	0.0108837
Cd36_16210	-0.601863	5.92474	0.0026701	0.0108837
Cd36_64310	0.574124	5.79849	0.0026825	0.0109205
Cd36_60260	-0.517201	7.07552	0.00268293	0.0109205
Cd36_81910	-0.804259	4.43921	0.00268599	0.0109252
Cd36_34250	0.589669	7.14625	0.00271308	0.0110275
Cd36_34490	0.963807	3.48673	0.00272515	0.0110688
Cd36_07510	-0.921582	3.44673	0.00273448	0.0110988
Cd36_73390	0.670783	6.67039	0.00274207	0.0111217
Cd36_41870	-0.547325	7.64158	0.00274643	0.0111315
Cd36_71650	-0.498371	6.74478	0.00277293	0.0112233
Cd36_04110	-0.527995	8.24759	0.002773	0.0112233
Cd36_85210	-0.58314	7.85418	0.00283973	0.0114853
Cd36_16110	-0.862933	3.81037	0.00285323	0.0115317
Cd36_54940	0.535499	7.87263	0.00285753	0.011541
Cd36_02210	0.715368	5.086	0.00286235	0.0115502
Cd36_80580	-0.70023	6.16461	0.00286385	0.0115502
Cd36_09760	0.849407	6.63061	0.00286975	0.0115658
Cd36_35260	-0.511681	7.61228	0.00288814	0.0116318
Cd36_10240	0.66418	5.04255	0.00291331	0.0117249
Cd36_44550	0.720857	4.51109	0.00294338	0.0118298
Cd36_64260	0.597316	5.58866	0.00294351	0.0118298
Cd36_60230	-0.564388	8.83841	0.00294986	0.011847
Cd36_27870	-1.11642	4.07546	0.00296003	0.0118795
Cd36_16840	0.593671	6.06526	0.00296692	0.0118952
Cd36_32670	-0.541369	6.62809	0.00296809	0.0118952
Cd36_45570	-0.563103	7.16012	0.00297258	0.0119049
Cd36_17910	-0.565499	6.72101	0.00297658	0.0119126
Cd36_86390	0.70692	5.61705	0.00298226	0.0119234
Cd36_17230	0.92207	3.13057	0.00298554	0.0119234
Cd36_51660	0.502783	6.66817	0.0029875	0.0119234
Cd36_09650	0.694108	5.1338	0.00298841	0.0119234
Cd36_06840	0.535035	7.39589	0.00298971	0.0119234
Cd36_87540	0.612804	5.81382	0.00299583	0.0119396
Cd36_04520	-0.636019	6.51241	0.00300381	0.0119547
Cd36_81530	-0.881812	3.14774	0.00300381	0.0119547
Cd36_72680	-0.497835	6.99451	0.00300813	0.0119553
Cd36_30110	0.685508	8.90204	0.00300977	0.0119553
Cd36_34380	-0.492405	6.82905	0.00301022	0.0119553
Cd36_26060	-0.578758	6.34893	0.00302059	0.0119882
Cd36_19270	1.08645	2.9033	0.00302626	0.0120023
Cd36_32610	-1.57549	0.809901	0.00304259	0.0120588
Cd36_11230	1.25196	3.62078	0.00305028	0.0120773
Cd36_61800	-0.56682	7.17141	0.00305158	0.0120773
Cd36_84260	-0.796504	5.30732	0.00305469	0.0120773
Cd36_01120	-0.53373	5.93019	0.0030557	0.0120773
Cd36_54980	-0.518135	7.37325	0.00307403	0.0121414
Cd36_16820	-0.496787	7.12602	0.00310447	0.0122531
Cd36_53410	0.60737	6.4659	0.00313902	0.012381
Cd36_23810	-0.53778	6.09752	0.00314546	0.0123978
Cd36_35350	-0.511072	6.29031	0.00315316	0.0124114
Cd36_11280	-0.514842	7.90033	0.00315322	0.0124114
Cd36_50240	0.542581	7.81612	0.00316	0.0124264
Cd36_23970	0.792938	5.14783	0.0031614	0.0124264
Cd36_70490	-1.63416	10.7973	0.00317553	0.0124734
Cd36_83860	-0.513317	6.50148	0.00318294	0.0124939
Cd36_09480	1.04876	3.81793	0.00320002	0.0125524
Cd36_01940	0.821958	4.42191	0.00321086	0.012578
Cd36_53430	1.25929	1.69141	0.00321093	0.012578
Cd36_84900	-0.475803	6.70208	0.00321695	0.01259
Cd36_12140	-0.539572	7.53181	0.00321839	0.01259
Cd36_45450	1.21305	1.73914	0.00322201	0.0125955
Cd36_02110	-0.523751	7.59335	0.00325413	0.0127124
Cd36_70570	-0.585443	8.26117	0.00325712	0.0127154
Cd36_33530	0.479622	6.79432	0.00328768	0.012826
Cd36_80800	-0.676816	9.95452	0.00329053	0.0128284
Cd36_40730	-0.506643	6.29438	0.00331396	0.0129076
Cd36_16300	0.489683	6.79844	0.00331536	0.0129076
Cd36_24760	-0.513493	6.73876	0.00332837	0.0129495
Cd36_20440	0.743971	8.21782	0.00334533	0.0130066
Cd36_21920	-0.549462	5.8945	0.00337307	0.0131055
Cd36_45660	0.693771	10.432	0.00340375	0.0132158
Cd36_15920	0.64982	12.4113	0.00342317	0.0132822
Cd36_15130	-0.58099	5.53535	0.00342841	0.0132928
Cd36_33560	-0.545507	8.61633	0.00343055	0.0132928
Cd36_35563	-0.734963	5.72441	0.00343464	0.0132997
Cd36_54410	0.860134	3.69563	0.00345687	0.0133767
Cd36_18350	1.1785	1.94091	0.00347392	0.0134336
Cd36_44560	0.488665	6.59029	0.00349832	0.0135188
Cd36_34720	0.61168	6.2283	0.00350675	0.0135423
Cd36_52230	-0.567167	6.11771	0.00351551	0.0135669
Cd36_85560	0.606046	8.77586	0.00354501	0.0136716
Cd36_31660	0.602736	5.95502	0.0035595	0.0137182
Cd36_21340	0.789128	4.12389	0.00357622	0.0137734
Cd36_21710	0.584415	5.19082	0.00358467	0.0137966
Cd36_86920	-0.61012	5.16082	0.00359292	0.0138191
Cd36_52050	-0.515323	7.10594	0.00360593	0.013854
Cd36_83110	-0.496433	6.72689	0.00360684	0.013854
Cd36_85460	0.532509	6.91144	0.00362729	0.0139181
Cd36_62450	-0.565149	9.2813	0.00362838	0.0139181
Cd36_33190	-0.516201	6.16279	0.00363577	0.0139371
Cd36_46450	1.08199	2.97352	0.00365975	0.0140196
Cd36_01960	-0.699314	5.18905	0.00367106	0.0140474
Cd36_33050	-0.602796	9.90593	0.0036719	0.0140474
Cd36_35450	0.504295	6.89328	0.0036776	0.0140569
Cd36_42350	-0.475502	6.91326	0.0036793	0.0140569
Cd36_51140	-0.540864	8.45327	0.00368289	0.0140613
Cd36_62720	-0.736806	4.79267	0.0037121	0.0141634
Cd36_61820	-0.531139	9.34552	0.00372385	0.0141987
Cd36_17630	0.502079	7.87429	0.00374428	0.0142671
Cd36_04420	0.557024	5.70211	0.00375261	0.0142893
Cd36_32750	-0.539444	6.19184	0.00376328	0.0143205
Cd36_04980	-0.510755	7.85103	0.00377302	0.0143476
Cd36_21390	0.539267	5.96456	0.00377542	0.0143476
Cd36_27300	-1.30211	2.08801	0.00377833	0.0143491
Cd36_13300	0.527456	5.75264	0.00383483	0.014554
Cd36_52960	-0.56099	7.2824	0.0038641	0.0146554
Cd36_86580	0.602963	5.03547	0.0038868	0.0147318
Cd36_70860	-0.664005	8.12318	0.00389231	0.0147429
Cd36_25810	0.82651	3.67305	0.00390019	0.014763
Cd36_21630	0.610613	5.06932	0.0039095	0.0147884
Cd36_26030	0.55741	5.68602	0.00392022	0.0148192
Cd36_30460	-0.579325	5.91217	0.00393148	0.014852
Cd36_25650	-0.562292	9.68777	0.00393993	0.0148741
Cd36_43680	-0.839018	4.02613	0.00395324	0.0149145
Cd36_04250	0.954087	3.6276	0.00395763	0.0149212
Cd36_45650	0.762736	8.34356	0.00396729	0.0149478
Cd36_05520	1.22847	2.49986	0.00397159	0.0149542
Cd36_18120	-1.17592	7.02879	0.00398914	0.0150104
Cd36_51610	0.901728	3.24903	0.00403151	0.0151599
Cd36_84320	0.562011	8.07722	0.00404986	0.0152189
Cd36_81080	-0.787046	8.06808	0.00405942	0.0152448
Cd36_82740	1.49061	3.15267	0.00408213	0.0153138
Cd36_29520	0.607897	6.54746	0.00408314	0.0153138
Cd36_17040	-0.686714	5.78018	0.00408623	0.0153153
Cd36_24320	-0.510846	6.57218	0.00409218	0.0153276
Cd36_87250	0.535985	6.3807	0.00410464	0.0153642
Cd36_45790	-0.491046	7.14025	0.00410885	0.015365
Cd36_05910	0.775662	3.71357	0.00411022	0.015365
Cd36_16860	-1.03174	2.13251	0.00411903	0.0153879
Cd36_45420	0.608612	6.12435	0.0041427	0.0154663
Cd36_31700	-0.693164	6.01362	0.00415724	0.0155104
Cd36_50080	-0.506859	8.08156	0.00417279	0.0155568
Cd36_04950	0.545126	6.57718	0.00417509	0.0155568
Cd36_84370	-0.53175	9.12049	0.00418391	0.0155795
Cd36_42600	0.991208	2.61757	0.004235	0.015755
Cd36_12170	-0.498349	7.6664	0.00423654	0.015755
Cd36_70720	0.495384	6.30862	0.00428975	0.0159425
Cd36_00130	-0.511363	6.16697	0.00430114	0.0159745
Cd36_80260	-0.489224	7.43474	0.00431363	0.0160105
Cd36_06990	0.533135	7.73535	0.00433094	0.0160643
Cd36_24310	0.478352	6.85415	0.00433907	0.0160841
Cd36_18920	0.903822	3.08279	0.0043553	0.0161338
Cd36_87070	0.568338	5.28065	0.00437191	0.0161848
Cd36_07650	0.534119	5.57323	0.00438799	0.0162339
Cd36_17240	0.531192	6.24875	0.00440433	0.0162838
Cd36_08780	-0.847269	2.91731	0.0044123	0.0162965
Cd36_85740	0.720144	4.81522	0.00441345	0.0162965
Cd36_22970	0.56102	6.3974	0.00441745	0.0163007
Cd36_30830	-0.767032	3.75167	0.00443197	0.0163438
Cd36_01290	-0.746399	4.60867	0.0044439	0.0163772
Cd36_54810	-0.501638	6.46419	0.00448679	0.0165247
Cd36_04580	-0.539333	8.61688	0.00453333	0.0166853
Cd36_15450	-0.752124	5.56706	0.0045449	0.0167172
Cd36_71010	0.726046	4.88419	0.00455289	0.0167358
Cd36_83410	2.02896	3.75686	0.00455932	0.0167487
Cd36_10270	0.560243	6.7221	0.00456447	0.0167569
Cd36_06620	-0.882648	2.76473	0.0045855	0.0168221
Cd36_71490	0.476159	6.6305	0.00458813	0.0168221
Cd36_09390	-0.583511	6.31012	0.00460733	0.0168817
Cd36_09830	0.513692	6.24477	0.00461485	0.0168985
Cd36_23670	1.05732	2.08549	0.00464531	0.0169992
Cd36_32320	0.654613	5.61053	0.0046627	0.0170519
Cd36_72890	-0.615286	6.5087	0.0046665	0.0170549
Cd36_60110	0.908087	3.73491	0.00469761	0.0171577
Cd36_53120	-0.491614	6.27001	0.00475471	0.0173551
Cd36_32810	-0.596554	7.67996	0.00486687	0.0177532
Cd36_86880	0.588385	5.63258	0.00491	0.0178992
Cd36_85760	0.499831	8.03463	0.0049401	0.0179974
Cd36_71470	0.538897	8.88445	0.00495241	0.0180308
Cd36_20640	-0.744906	5.13975	0.00496929	0.0180808
Cd36_50900	-0.807117	4.49403	0.00500688	0.018206
Cd36_23160	0.593377	5.36034	0.00501697	0.0182311
Cd36_11890	-1.53704	0.390453	0.00504054	0.0183051
Cd36_26340	0.798627	9.62294	0.00507185	0.0184072
Cd36_08500	0.858894	4.12724	0.00507766	0.0184166
Cd36_70900	0.742801	5.42125	0.00509031	0.0184508
Cd36_12610	-0.801008	4.53325	0.00512984	0.0185823
Cd36_53340	-0.603472	4.77271	0.00514958	0.018642
Cd36_54520	0.691101	6.68317	0.00516753	0.0186951
Cd36_22960	-0.543803	5.59944	0.00517982	0.0187278
Cd36_87290	-0.733803	3.76123	0.00519187	0.0187595
Cd36_27600	-0.529472	6.82426	0.00520916	0.0188101
Cd36_63410	-0.538162	5.75225	0.00523668	0.0188887
Cd36_73690	-0.506897	7.60518	0.00523752	0.0188887
Cd36_42180	0.485437	6.85908	0.00524131	0.0188905
Cd36_10100	-0.625967	4.66479	0.00524892	0.018906
Cd36_25620	0.515588	8.10635	0.00527564	0.0189903
Cd36_21130	0.480097	6.3604	0.00528174	0.0190003
Cd36_84350	0.746262	5.20932	0.00529387	0.019032
Cd36_31240	-0.563962	5.39955	0.0053184	0.0191082
Cd36_60250	-0.550871	7.56566	0.00535339	0.0192219
Cd36_03230	-0.465157	7.3294	0.00535701	0.0192228
Cd36_30650	-0.565592	5.45537	0.00536844	0.0192518
Cd36_03540	1.13917	2.90147	0.00539142	0.0193221
Cd36_03020	-0.526436	10.5771	0.00540166	0.0193467
Cd36_81560	0.750941	4.28847	0.00543649	0.0194593
Cd36_20550	-0.477485	7.14407	0.0054492	0.0194925
Cd36_40990	0.527199	8.22161	0.00545605	0.0195049
Cd36_51560	-0.552329	6.46863	0.00547017	0.0195431
Cd36_06480	-0.550285	9.28168	0.00549142	0.0196068
Cd36_43130	0.783005	7.82572	0.00552171	0.0197027
Cd36_10310	0.529461	6.0028	0.00553999	0.0197556
Cd36_16940	1.09862	2.51681	0.00556412	0.0198235
Cd36_17770	0.634967	5.40586	0.00556596	0.0198235
Cd36_84920	-0.528923	9.31525	0.00558122	0.0198655
Cd36_80460	0.584122	5.05668	0.00559333	0.0198963
Cd36_05820	0.722868	4.28228	0.00559863	0.0198978
Cd36_02340	-0.716208	7.86811	0.00560283	0.0198978
Cd36_25090	-0.558736	5.74237	0.00560419	0.0198978
Cd36_06030	0.615162	5.77392	0.00561788	0.0199341
Cd36_29730	-0.518406	9.1477	0.0056383	0.0199941
Cd36_27960	0.653295	5.49288	0.00564701	0.0200126
Cd36_42310	0.454823	6.74691	0.00565699	0.0200339
Cd36_20790	0.814781	3.94677	0.00566001	0.0200339
Cd36_26810	-0.647202	4.89373	0.00568526	0.0201108
Cd36_35100	0.600815	4.86334	0.0057156	0.0202057
Cd36_05490	1.83092	1.82348	0.00572968	0.020243
Cd36_12910	0.481295	6.32017	0.00575067	0.0203046
Cd36_07970	-0.469994	6.80176	0.00576915	0.0203573
Cd36_23760	-0.505995	5.7752	0.00579083	0.0204212
Cd36_35440	0.58703	5.74194	0.0058264	0.020534
Cd36_46550	0.482891	6.49184	0.00584756	0.0205959
Cd36_61150	0.5464	5.67323	0.00585429	0.020607
Cd36_00750	-0.520808	5.51223	0.00589315	0.0207197
Cd36_10560	-0.523827	6.99161	0.00589355	0.0207197
Cd36_83380	-0.477697	7.15432	0.00590979	0.020764
Cd36_64490	-0.53228	6.28936	0.00592769	0.0208141
Cd36_35050	0.573314	5.65971	0.00596411	0.0209292
Cd36_24010	0.573771	9.3212	0.00597354	0.0209495
Cd36_41730	0.621539	5.61436	0.00598604	0.0209804
Cd36_86200	-0.810337	4.37222	0.00602497	0.0210972
Cd36_87040	0.487993	6.13479	0.00602671	0.0210972
Cd36_21190	0.871233	3.69839	0.00603925	0.0211281
Cd36_11390	-0.47252	6.3658	0.00611271	0.0213636
Cd36_51820	-0.547525	7.79864	0.00611476	0.0213636
Cd36_24050	-0.526473	5.75528	0.00611773	0.0213636
Cd36_60290	-0.4682	6.94015	0.00618642	0.0215903
Cd36_84580	-0.681175	6.2711	0.00619563	0.0216092
Cd36_33890	-0.496663	7.18205	0.00622778	0.0216982
Cd36_63070	0.7363	4.32405	0.00622872	0.0216982
Cd36_24705	0.563266	5.22018	0.00629174	0.0219044
Cd36_35390	-0.551885	8.3965	0.00631593	0.0219753
Cd36_30320	0.564311	5.55087	0.00633777	0.0220252
Cd36_21750	-0.479519	6.5567	0.00633796	0.0220252
Cd36_10700	0.933504	3.56358	0.00639376	0.0222048
Cd36_61460	0.717807	4.66884	0.00639741	0.0222048
Cd36_44960	-0.706446	6.74083	0.00641946	0.0222678
Cd36_32280	0.551009	5.52243	0.00645658	0.0223831
Cd36_15930	0.608565	11.1136	0.00652453	0.022605
Cd36_46280	0.721167	4.43677	0.00653161	0.0226158
Cd36_29130	0.833138	3.74384	0.00657655	0.0227577
Cd36_28800	-0.459002	6.94918	0.0065821	0.0227631
Cd36_26980	0.803441	7.79824	0.00660326	0.0228202
Cd36_22310	-0.663567	4.9962	0.00660659	0.0228202
Cd36_40800	0.657508	4.47042	0.00664279	0.0229314
Cd36_43140	0.964182	3.4174	0.00666405	0.022991
Cd36_08680	-0.52545	6.39763	0.00667488	0.0229985
Cd36_29790	0.475615	7.0205	0.00667531	0.0229985
Cd36_00260	-0.546292	5.17491	0.00667827	0.0229985
Cd36_61080	-0.60791	4.89173	0.00675327	0.0232428
Cd36_05680	-0.460221	6.96211	0.00678765	0.0233471
Cd36_50590	-0.523571	12.5954	0.00679537	0.0233596
Cd36_43590	0.448954	6.48777	0.0068294	0.023461
Cd36_34370	-0.530906	7.73371	0.00683765	0.023461
Cd36_21670	-0.542609	7.66738	0.00683987	0.023461
Cd36_16790	-0.476097	6.67097	0.00684125	0.023461
Cd36_71330	-0.520887	5.57391	0.00685374	0.0234897
Cd36_33570	0.482794	6.20142	0.00686795	0.0235244
Cd36_09670	-0.668942	6.01519	0.00689997	0.0236199
Cd36_05290	0.627303	4.52002	0.00691642	0.0236621
Cd36_00670	-0.511645	6.7195	0.00692824	0.0236884
Cd36_70610	-0.976314	4.2294	0.00693963	0.0237132
Cd36_22600	1.0082	2.13223	0.00699743	0.0238964
Cd36_44950	0.510819	5.98537	0.0070407	0.0240298
Cd36_27200	-0.89915	2.93411	0.00705327	0.0240584
Cd36_32330	0.494473	6.04896	0.00707789	0.024128
Cd36_35060	0.462549	6.54975	0.00711071	0.0242255
Cd36_34620	-0.719941	5.6275	0.00713861	0.0243061
Cd36_23310	-0.545744	7.51872	0.00717334	0.0243988
Cd36_62710	0.757351	4.6128	0.00717436	0.0243988
Cd36_71730	-0.475147	7.77398	0.00718392	0.0244168
Cd36_29150	-0.467112	7.11822	0.00720077	0.0244596
Cd36_11790	0.443554	7.04326	0.00721509	0.0244937
Cd36_63300	-0.573779	5.53214	0.00722325	0.0245068
Cd36_16440	-0.594645	9.33836	0.00724149	0.0245542
Cd36_03470	-0.445156	6.98948	0.00726236	0.0246023
Cd36_34910	-0.898323	3.40229	0.00726426	0.0246023
Cd36_02800	-0.555088	6.03914	0.00729897	0.0247052
Cd36_71070	0.482471	6.23945	0.00732526	0.0247795
Cd36_25670	0.504036	6.29792	0.00740703	0.0250338
Cd36_27540	0.488691	5.71628	0.00740917	0.0250338
Cd36_34450	-0.481153	6.11431	0.0074574	0.0251819
Cd36_80340	0.735141	5.15676	0.00748619	0.0252642
Cd36_52660	0.485044	5.88549	0.00756214	0.0254928
Cd36_24430	-0.603712	5.93818	0.00756283	0.0254928
Cd36_64290	0.609163	4.9253	0.00761224	0.0256443
Cd36_20100	-0.545901	7.2656	0.00762498	0.0256721
Cd36_87310	0.627296	5.3622	0.00763363	0.0256861
Cd36_04680	-0.429583	6.98214	0.00771904	0.0259583
Cd36_72930	-0.591132	7.26601	0.00774021	0.0260094
Cd36_33870	0.492835	6.27464	0.00774331	0.0260094
Cd36_20740	1.50047	0.584221	0.0077777	0.0260953
Cd36_51350	-0.501391	6.08755	0.00777801	0.0260953
Cd36_73560	-0.502179	5.4946	0.00781047	0.0261889
Cd36_00170	0.492562	9.5056	0.00781651	0.0261938
Cd36_02930	-0.454118	7.61802	0.00783182	0.026224
Cd36_09660	0.512397	6.87125	0.00783469	0.026224
Cd36_54970	0.529302	6.14707	0.00785794	0.0262864
Cd36_71210	-1.65065	0.204833	0.00796096	0.0266155
Cd36_84650	0.773866	4.17003	0.00805337	0.0269088
Cd36_70410	0.530634	5.44686	0.00806866	0.0269442
Cd36_70250	-0.765909	4.19135	0.00809906	0.0270299
Cd36_20420	0.614667	5.26764	0.00812474	0.0270998
Cd36_42880	-0.501307	7.9981	0.00820668	0.0273572
Cd36_42500	0.506677	6.3263	0.00821389	0.0273653
Cd36_09580	0.483515	5.85427	0.00822483	0.0273858
Cd36_80380	0.466479	6.79293	0.00823888	0.0274109
Cd36_20770	0.49109	9.97581	0.00824226	0.0274109
Cd36_72150	-1.00613	2.07353	0.00824849	0.0274109
Cd36_54190	0.521022	9.22029	0.008258	0.0274109
Cd36_19680	1.67874	2.75388	0.0082607	0.0274109
Cd36_21100	0.617578	4.52547	0.00826109	0.0274109
Cd36_84460	0.544706	8.86943	0.00828998	0.0274751
Cd36_34970	-0.42906	6.70785	0.00829003	0.0274751
Cd36_23010	0.577758	5.43881	0.00830277	0.0275014
Cd36_11740	-1.41016	0.718711	0.00833051	0.0275762
Cd36_09120	-0.48818	8.82666	0.00833498	0.0275762
Cd36_17610	-0.540536	7.77391	0.00834241	0.0275849
Cd36_18750	-0.550755	5.18972	0.00837666	0.0276685
Cd36_43520	0.488346	6.60389	0.00837737	0.0276685
Cd36_44140	-0.547608	5.50568	0.00841731	0.0277844
Cd36_26530	0.627587	4.4407	0.00849641	0.0280293
Cd36_53370	-0.561207	4.93952	0.00852093	0.0280941
Cd36_26270	0.533706	5.55956	0.00854237	0.0281485
Cd36_70840	0.654882	4.70014	0.00855863	0.0281859
Cd36_34655	-0.58872	7.598	0.00858219	0.0282473
Cd36_17510	-0.481512	7.63742	0.00858863	0.0282522
Cd36_17150	-0.498273	5.56497	0.00861399	0.0283194
Cd36_34860	0.457054	7.14902	0.00864262	0.0283972
Cd36_62360	0.647657	4.43277	0.00864996	0.028405
Cd36_15050	-0.546365	8.09358	0.00866912	0.0284516
Cd36_13100	0.862118	9.41941	0.00868222	0.0284783
Cd36_35095	-0.702719	3.99997	0.00874405	0.0286549
Cd36_34750	0.527964	5.13624	0.00874678	0.0286549
Cd36_71180	1.03401	3.64071	0.00875107	0.0286549
Cd36_23850	-0.49516	5.87928	0.00879028	0.0287414
Cd36_00320	-0.680761	9.74612	0.00879631	0.0287414
Cd36_21600	-0.526936	7.6488	0.00879741	0.0287414
Cd36_12070	-0.508488	6.90446	0.00879758	0.0287414
Cd36_80700	-0.457489	6.69198	0.00881417	0.0287754
Cd36_43100	0.441979	7.49504	0.00881803	0.0287754
Cd36_46070	0.538548	5.28636	0.00888796	0.0289871
Cd36_21420	0.558584	5.95106	0.00890721	0.0290334
Cd36_81050	0.499631	6.07755	0.00893962	0.0291132
Cd36_64570	0.482672	8.31324	0.00894188	0.0291132
Cd36_22180	-0.537445	5.40705	0.00904455	0.0294222
Cd36_31920	0.782298	3.29663	0.00904751	0.0294222
Cd36_23660	-0.428682	7	0.00905219	0.0294222
Cd36_11800	0.465152	7.64867	0.00908799	0.0295218
Cd36_63740	-1.4128	0.599987	0.0090947	0.0295268
Cd36_53190	0.498403	6.09851	0.00912612	0.0296094
Cd36_25960	-0.880149	3.1278	0.00913048	0.0296094
Cd36_65610	-0.480489	6.10346	0.00916961	0.0297195
Cd36_05870	-0.450757	6.78792	0.00917716	0.0297272
Cd36_73940	-0.494642	5.77504	0.00920732	0.029808
Cd36_50300	-0.502781	9.86432	0.00922722	0.0298555
Cd36_41920	-0.577845	6.73058	0.00928486	0.0300251
Cd36_07440	0.485904	7.1844	0.00931887	0.030118
Cd36_20040	-0.45183	8.14635	0.00932521	0.0301215
Cd36_86420	-0.474856	6.34189	0.00938845	0.0303087
Cd36_23130	-0.48567	5.99701	0.00941871	0.0303772
Cd36_61720	0.521444	7.52927	0.00942027	0.0303772
Cd36_53850	0.532112	5.34039	0.00943609	0.0304111
Cd36_17830	-0.478653	7.98164	0.00944648	0.0304274
Cd36_61490	0.864071	4.26376	0.0094531	0.0304317
Cd36_72290	0.682608	4.22957	0.00946411	0.03045
Cd36_32030	-0.624719	4.84475	0.00950466	0.0305633
Cd36_07740	0.594472	8.753	0.00951081	0.0305659
Cd36_04190	0.574001	4.74421	0.00956652	0.0307277
Cd36_84950	-0.468359	7.31981	0.00957655	0.0307299
Cd36_06690	0.973951	2.94934	0.00957793	0.0307299
Cd36_73880	0.611811	6.23238	0.00959492	0.0307671
Cd36_15040	1.23021	1.14173	0.00962472	0.0308454
Cd36_25770	0.640088	4.31331	0.00967144	0.0309778
Cd36_63560	1.091	2.00362	0.00969157	0.0310249
Cd36_33930	-0.63716	10.3387	0.00970783	0.0310596
Cd36_82920	-0.487688	7.79103	0.00973383	0.0311157
Cd36_51010	-0.457596	8.14819	0.00973623	0.0311157
Cd36_45680	-0.51559	5.81377	0.00976446	0.0311886
Cd36_42190	0.582927	6.36576	0.00984051	0.0314012
Cd36_40650	-0.532407	6.17733	0.00984201	0.0314012
Cd36_50350	0.560809	5.19991	0.0098712	0.0314768
Cd36_63990	-0.464715	6.9139	0.0100206	0.0319356
Cd36_87600	0.530291	6.36376	0.0100461	0.0319863
Cd36_11550	1.72787	0.38448	0.0100477	0.0319863
Cd36_13380	0.553765	5.23265	0.010122	0.0322048
Cd36_73200	1.40599	1.14293	0.0101605	0.0323093
Cd36_17800	-0.555109	5.27721	0.0102218	0.0324863
Cd36_28820	-0.828833	3.30251	0.0102807	0.0326553
Cd36_71640	0.445804	7.70306	0.0103741	0.0329202
Cd36_17100	0.437613	6.13814	0.0103756	0.0329202
Cd36_60310	0.68836	4.25712	0.0104763	0.0332214
Cd36_19120	0.801955	3.0167	0.0105254	0.0333587
Cd36_19780	-0.850964	4.49946	0.0105497	0.0334172
Cd36_84330	-0.473448	8.35791	0.0106534	0.033727
Cd36_34610	-0.483082	6.20588	0.0107293	0.0339485
Cd36_52410	-0.674496	4.68772	0.0107566	0.034016
Cd36_70370	0.455918	6.79859	0.0108193	0.0341954
Cd36_42620	0.764421	4.15602	0.0108731	0.0343465
Cd36_71680	-0.481847	8.28183	0.0111618	0.0352271
Cd36_16530	-0.470464	8.09126	0.0111642	0.0352271
Cd36_24260	-0.565129	5.04494	0.0111805	0.0352592
Cd36_73430	0.517541	5.30158	0.0111944	0.0352835
Cd36_28300	0.514478	5.26392	0.0112117	0.035304
Cd36_33030	-0.573124	10.4779	0.0112132	0.035304
Cd36_02040	0.456311	6.00005	0.0112369	0.0353592
Cd36_16600	0.540263	5.72802	0.011316	0.0355885
Cd36_72970	0.498108	5.76429	0.0113496	0.035668
Cd36_34260	-0.698055	3.76539	0.0113537	0.035668
Cd36_63200	-1.323	0.813583	0.011435	0.0359037
Cd36_16070	0.71598	4.01203	0.0115201	0.0361509
Cd36_29950	-0.43059	7.23047	0.0116497	0.0365377
Cd36_32940	0.513129	5.80824	0.0116762	0.0366008
Cd36_42810	-0.470412	8.03331	0.0117159	0.0367052
Cd36_71900	-0.569107	5.25443	0.0117275	0.0367215
Cd36_33600	0.526877	5.13167	0.0117416	0.0367455
Cd36_11380	-0.698897	4.0301	0.0117638	0.0367949
Cd36_46440	0.892508	2.78573	0.0118976	0.0371929
Cd36_53660	-0.652763	4.33664	0.0119223	0.0372499
Cd36_29610	-0.496576	5.39782	0.0119675	0.0373511
Cd36_03560	0.608027	4.59571	0.0119677	0.0373511
Cd36_82680	0.911997	3.39018	0.0120336	0.0375362
Cd36_62480	0.44193	6.84627	0.0120948	0.0377066
Cd36_33670	-0.468157	5.67178	0.0121046	0.0377165
Cd36_80330	0.822113	4.85835	0.0121324	0.0377826
Cd36_19210	0.484919	7.58121	0.0121585	0.0378433
Cd36_65070	-1.09046	1.55737	0.0122512	0.0381113
Cd36_29910	-0.428915	6.84329	0.0123176	0.038297
Cd36_70310	-0.898961	9.32374	0.0123326	0.0383228
Cd36_28370	0.522896	5.18934	0.012363	0.0383964
Cd36_21700	-0.562488	4.89042	0.0123823	0.0384354
Cd36_02350	0.535093	5.24219	0.0124189	0.0385282
Cd36_16550	-0.585053	7.58294	0.0124584	0.0386299
Cd36_32860	0.483685	5.96666	0.012483	0.0386851
Cd36_29650	0.76051	3.6721	0.0126155	0.0390748
Cd36_86890	0.784713	3.01316	0.0126319	0.0391043
Cd36_72750	-0.863637	4.35936	0.0126951	0.0392753
Cd36_72180	0.637414	4.8125	0.0127009	0.0392753
Cd36_09210	-0.484034	6.70454	0.0127096	0.0392811
Cd36_51620	0.40985	6.53644	0.0127659	0.039434
Cd36_29040	-0.504242	5.69713	0.0127831	0.0394657
Cd36_43720	0.451404	8.94618	0.0127946	0.0394799
Cd36_24550	0.411276	6.63574	0.0128169	0.0395275
Cd36_53620	-0.510075	12.3252	0.0128281	0.0395407
Cd36_63580	-0.525531	6.85452	0.0128398	0.0395555
Cd36_30920	0.508979	6.46075	0.0129087	0.0397388
Cd36_35524	0.54325	5.68835	0.0129132	0.0397388
Cd36_12440	-0.544432	5.31196	0.0129549	0.0398457
Cd36_86070	-0.985831	5.16109	0.0130094	0.0399583
Cd36_03200	0.482004	7.17189	0.0130123	0.0399583
Cd36_32970	0.480703	5.50382	0.0130125	0.0399583
Cd36_60340	0.485639	5.39323	0.013023	0.0399693
Cd36_87430	0.48147	6.00884	0.0131087	0.0402109
Cd36_43440	-0.586231	5.61906	0.0132919	0.0407509
Cd36_81770	-0.603855	4.99557	0.0133042	0.0407669
Cd36_11980	1.04101	1.7523	0.0133944	0.0410213
Cd36_81460	1.84671	0.0416819	0.0134801	0.0412441
Cd36_20070	0.860798	2.98421	0.0134816	0.0412441
Cd36_81960	-1.42412	0.653087	0.0134979	0.0412719
Cd36_26900	-0.74288	7.53844	0.0136919	0.0418428
Cd36_64960	-0.427814	6.83901	0.013713	0.0418851
Cd36_19870	1.01682	1.84911	0.0137675	0.0420291
Cd36_21870	-0.413409	6.7878	0.013813	0.0421455
Cd36_34667	-1.85172	4.80796	0.0139108	0.0423892
Cd36_51780	0.495098	5.36942	0.0139117	0.0423892
Cd36_70880	0.398962	7.11261	0.0139151	0.0423892
Cd36_03210	0.507986	5.24605	0.0139691	0.0425311
Cd36_29270	0.394799	6.96966	0.0140848	0.0428605
Cd36_12650	-0.707546	4.15975	0.0141367	0.0429957
Cd36_50060	-0.394696	7.04066	0.0141887	0.043131
Cd36_51535	1.41595	0.533904	0.0142029	0.0431512
Cd36_10840	0.441218	8.39228	0.0142353	0.0432266
Cd36_25710	-0.650305	4.59964	0.0142449	0.0432318
Cd36_17580	1.02444	1.83912	0.0142521	0.0432318
Cd36_24280	-0.425318	6.79944	0.0142804	0.0432947
Cd36_81600	-0.446879	8.76651	0.014368	0.0435372
Cd36_53740	0.69311	4.59326	0.0143776	0.0435433
Cd36_17960	0.556398	5.0269	0.0143853	0.0435436
Cd36_05690	-0.426133	7.47189	0.0144414	0.0436904
Cd36_60670	0.473852	10.6535	0.0144967	0.0438345
Cd36_70710	0.497028	5.8339	0.0145409	0.0439451
Cd36_64910	-0.528814	7.8861	0.0146323	0.0441978
Cd36_52970	-1.5451	0.155013	0.0146606	0.0442599
Cd36_21910	1.12197	2.28897	0.0147081	0.044373
Cd36_64885	-0.440503	7.5589	0.0147135	0.044373
Cd36_51000	0.532672	5.91342	0.0147267	0.0443893
Cd36_17260	0.452411	7.5438	0.0147385	0.0444015
Cd36_17310	0.466304	5.68305	0.0147749	0.0444705
Cd36_52670	0.7254	3.587	0.0147769	0.0444705
Cd36_07500	-0.736379	3.77854	0.0147882	0.0444811
Cd36_12820	0.423895	8.21516	0.0148264	0.0445727
Cd36_42760	-0.445004	7.35626	0.0148533	0.0446299
Cd36_25920	-0.551003	4.70025	0.0149014	0.0447511
Cd36_80450	0.432966	5.90097	0.014941	0.0448383
Cd36_46420	0.660524	4.87103	0.0149461	0.0448383
Cd36_34810	-0.697183	3.61661	0.0150614	0.0451606
Cd36_63920	0.446204	7.09412	0.0150844	0.0452059
Cd36_63970	-0.482486	7.31538	0.0150966	0.0452189
Cd36_86230	-0.41567	7.44626	0.0151394	0.0453231
Cd36_05200	0.905608	2.13732	0.0152741	0.0457027
Cd36_04170	-0.396686	7.00475	0.015433	0.0461541
Cd36_19380	0.474534	5.93487	0.0154629	0.0462192
Cd36_12390	1.03079	1.95252	0.0155002	0.0463067
Cd36_60440	-0.474804	5.56247	0.015555	0.0464462
Cd36_51280	0.901716	2.38416	0.0156391	0.0466474
Cd36_64840	-0.404682	7.43777	0.0156436	0.0466474
Cd36_25040	-0.461634	6.75872	0.0156469	0.0466474
Cd36_17400	0.422869	5.87923	0.015707	0.0468023
Cd36_71250	0.617145	4.92766	0.0157335	0.0468568
Cd36_28540	-0.500369	5.04555	0.0157808	0.0469412
Cd36_53700	-0.470975	6.87514	0.015786	0.0469412
Cd36_70150	0.451633	7.20045	0.0157864	0.0469412
Cd36_23910	-1.0732	3.05733	0.0158974	0.0472466
Cd36_54680	0.649987	5.82327	0.0159209	0.0472677
Cd36_10060	-0.488148	5.88514	0.015921	0.0472677
Cd36_52490	-0.426617	8.03593	0.015944	0.0473115
Cd36_42200	-0.391171	6.84846	0.0159857	0.0474106
Cd36_42530	-0.788681	5.57215	0.0160927	0.0477035
Cd36_32290	-0.413293	7.29565	0.0161532	0.047858
Cd36_23780	-0.558059	4.87173	0.0161992	0.0479694
Cd36_44500	-0.664487	4.15311	0.0162809	0.0481865
Cd36_05440	0.546567	5.14296	0.016337	0.0483275
Cd36_52500	-0.513323	5.37734	0.0163599	0.0483702
Cd36_40890	-0.443834	8.03857	0.0163957	0.0484356
Cd36_64420	0.406253	6.27412	0.0163989	0.0484356
Cd36_86490	0.630925	3.90588	0.0164483	0.048548
Cd36_85090	0.459299	5.51439	0.0164539	0.048548
Cd36_44620	0.723777	3.66772	0.0164936	0.0486401
Cd36_32010	-0.536197	6.49895	0.0165931	0.0489082
Cd36_31940	0.912106	2.44552	0.0166447	0.049035
Cd36_22140	-0.603959	10.9645	0.016687	0.0491345
Cd36_01150	1.074	3.49822	0.0167299	0.0492353
Cd36_55100	-0.774235	2.98197	0.0168826	0.0496594
Cd36_85780	-0.63089	4.60168	0.0169171	0.0497352
Cd36_64640	0.521741	5.15987	0.0169705	0.0498668
Cd36_60220	-0.491327	6.63032	0.0170197	0.0499856
Cd36_17410	-0.480747	5.37354	0.0170711	0.0501107
Cd36_40920	0.404173	6.88011	0.0171161	0.0501776
Cd36_86820	0.613991	5.46596	0.0171197	0.0501776
Cd36_08610	-0.486447	6.32017	0.0171411	0.0501776
Cd36_63860	0.43847	6.81917	0.0171445	0.0501776
Cd36_10750	0.653668	3.91981	0.0171458	0.0501776
Cd36_09520	0.44315	5.78018	0.0171532	0.0501776
Cd36_44235	-1.86177	-0.466604	0.0171552	0.0501776
Cd36_00150	-0.426354	8.37231	0.0171671	0.0501868
Cd36_24690	-0.408936	7.35682	0.0172034	0.0502674
Cd36_60960	-0.484746	7.80602	0.0172782	0.0504601
Cd36_20340	-0.50574	8.27171	0.017316	0.0505446
Cd36_25190	-0.500257	6.02745	0.0173603	0.0506482
Cd36_80470	0.699242	3.96955	0.0173734	0.0506607
Cd36_45840	0.487254	5.16288	0.0173939	0.0506947
Cd36_73610	0.439801	7.91918	0.0174563	0.0508506
Cd36_01600	-0.542685	5.14389	0.0174721	0.0508707
Cd36_85110	0.43447	6.8105	0.0175113	0.0509589
Cd36_62270	0.619871	5.11276	0.0175259	0.0509756
Cd36_85980	0.418613	6.53072	0.0175489	0.0510165
Cd36_34790	0.50356	5.24597	0.0175937	0.0511114
Cd36_30530	0.398352	6.50317	0.0175994	0.0511114
Cd36_85500	-0.428952	6.6963	0.0176159	0.0511151
Cd36_33580	-0.426712	6.90816	0.0176185	0.0511151
Cd36_50490	-0.418539	7.34586	0.0176759	0.0512556
Cd36_35250	-0.387393	7.04409	0.0177562	0.0514623
Cd36_41370	0.417579	6.5313	0.017935	0.0519543
Cd36_53470	0.765915	4.62742	0.0179664	0.0520191
Cd36_46410	0.582577	6.37552	0.018025	0.0521624
Cd36_80690	-0.487695	7.40506	0.0181238	0.0524217
Cd36_18710	-0.506308	6.53084	0.0181345	0.0524263
Cd36_16360	-0.515298	4.71555	0.0181968	0.0525397
Cd36_11250	-0.604131	6.75014	0.0181982	0.0525397
Cd36_01280	0.583835	6.96874	0.0182013	0.0525397
Cd36_23340	0.628924	4.18866	0.0182356	0.0526123
Cd36_54080	-0.437834	5.82415	0.0182946	0.0527559
Cd36_81270	0.682888	3.94183	0.0183811	0.0529659
Cd36_20620	0.406599	6.85532	0.0183859	0.0529659
Cd36_43560	-0.702459	4.43234	0.0185643	0.0534528
Cd36_71510	0.671287	3.53015	0.0185966	0.0535188
Cd36_12750	-0.450488	6.7938	0.0186455	0.0536328
Cd36_33590	1.11659	1.89339	0.0187423	0.0538649
Cd36_31330	-0.416424	6.39019	0.018745	0.0538649
Cd36_84560	-0.725341	3.51063	0.0187724	0.0539164
Cd36_30850	-0.417633	6.47067	0.0187873	0.0539324
Cd36_41740	-0.473001	5.41163	0.0188138	0.0539813
Cd36_28620	0.407867	6.07663	0.0188428	0.0540374
Cd36_07340	0.5274	5.09291	0.0189048	0.0541881
Cd36_03130	-0.451138	6.05359	0.0191854	0.054965
[truncated: 3,728 more rows]

## Sheet: Cdub_Lees
ORF	logFC	logCPM	PValue	FDR
Cd36_50970	9.90657	9.41634	9.13344e-285	5.23985e-281
Cd36_64210	-7.77403	11.3166	1.12684e-249	3.23233e-246
Cd36_29780	8.1773	6.57322	9.61866e-164	1.83941e-160
Cd36_53830	-5.18328	10.1173	2.29513e-147	3.29179e-144
Cd36_60380	-4.13806	10.0477	1.18217e-126	1.35643e-123
Cd36_22720	6.05278	9.17612	3.80135e-125	3.63473e-122
Cd36_22420	5.55137	8.08441	2.87829e-122	2.35896e-119
Cd36_23630	-5.38027	7.22798	2.62507e-111	1.8825e-108
Cd36_34100	-3.83458	9.04589	5.20778e-109	3.31967e-106
Cd36_60850	-3.87819	8.60257	9.95975e-94	5.71391e-91
Cd36_43360	-9.40527	6.42344	3.45466e-90	1.80176e-87
Cd36_60830	-3.96468	6.68248	1.05242e-89	5.03143e-87
Cd36_35380	-3.72068	8.5952	1.461e-88	6.44751e-86
Cd36_01840	-3.32262	9.54392	2.52517e-88	1.03478e-85
Cd36_03460	-3.41326	7.83652	1.99531e-83	7.63139e-81
Cd36_32200	-6.86148	5.91171	1.54765e-82	5.5493e-80
Cd36_25230	4.23252	10.2323	6.69051e-82	2.25785e-79
Cd36_81290	-3.71108	6.59251	7.87312e-80	2.50934e-77
Cd36_43400	-4.73697	5.31007	1.59571e-75	4.81822e-73
Cd36_44230	-3.67918	8.86479	2.63362e-75	7.55453e-73
Cd36_52810	3.55974	6.58947	2.62294e-73	7.16562e-71
Cd36_10620	3.93331	5.86937	2.62477e-67	6.84469e-65
Cd36_27990	4.57143	6.19649	1.69902e-66	4.23796e-64
Cd36_61180	3.22937	6.91548	2.27279e-66	5.43292e-64
Cd36_80200	3.90815	6.69501	5.79436e-65	1.32969e-62
Cd36_73210	3.7777	6.53415	3.15314e-63	6.95753e-61
Cd36_26450	2.86989	7.67842	1.40388e-60	2.98299e-58
Cd36_52920	3.88821	5.20314	3.58397e-60	7.34329e-58
Cd36_33470	-2.78961	8.59099	1.67784e-58	3.31924e-56
Cd36_54430	6.07689	4.01926	1.1021e-56	2.10758e-54
Cd36_84280	-2.66035	8.36641	1.40897e-56	2.6075e-54
Cd36_34850	-4.89547	4.88235	3.95046e-56	7.08243e-54
Cd36_64300	2.75547	6.50882	8.98898e-53	1.56272e-50
Cd36_70300	-3.34848	7.19726	1.61683e-52	2.72817e-50
Cd36_07700	-2.81761	7.47837	7.96452e-52	1.3055e-49
Cd36_61770	2.60079	8.89743	4.40003e-50	7.01194e-48
Cd36_64370	-3.69021	7.67446	8.31657e-50	1.28952e-47
Cd36_32740	2.88537	6.57505	5.29153e-49	7.98882e-47
Cd36_62730	3.07067	6.86775	6.4988e-49	9.5599e-47
Cd36_29000	-3.40964	6.49554	5.86112e-48	8.40631e-46
Cd36_27420	-2.32106	9.20852	1.73297e-47	2.42488e-45
Cd36_29520	3.10469	6.10428	3.03359e-47	4.14375e-45
Cd36_83410	-2.83329	6.576	8.61906e-47	1.14994e-44
Cd36_06570	2.41934	8.81187	1.00717e-46	1.31321e-44
Cd36_32000	-2.6666	7.71525	5.2988e-46	6.75538e-44
Cd36_05800	-2.33082	9.47445	1.97068e-45	2.45778e-43
Cd36_73140	-2.32749	8.08876	4.99874e-45	6.10166e-43
Cd36_34980	-5.49837	4.29769	4.23715e-44	5.06427e-42
Cd36_71390	2.54418	7.44782	3.66583e-43	4.29201e-41
Cd36_18380	2.96655	5.70656	1.01132e-42	1.16039e-40
Cd36_45480	-3.97365	4.32096	5.72193e-42	6.43662e-40
Cd36_42860	2.39695	6.43722	1.60475e-41	1.77047e-39
Cd36_01980	2.15595	8.85988	4.03803e-41	4.37098e-39
Cd36_24770	2.36839	6.61633	7.36087e-41	7.82024e-39
Cd36_07910	2.91042	9.27137	9.78144e-40	1.02029e-37
Cd36_20830	-2.21538	8.06505	1.02844e-39	1.0536e-37
Cd36_62530	-2.17548	9.83619	1.11312e-39	1.12034e-37
Cd36_60400	2.28423	7.01161	1.65067e-39	1.63274e-37
Cd36_04890	-2.20445	8.34174	2.69105e-39	2.6167e-37
Cd36_15620	-5.30597	6.90319	1.67594e-38	1.60248e-36
Cd36_44980	-1.97713	10.7657	2.99009e-38	2.81216e-36
Cd36_09460	-2.36386	6.66793	3.2717e-38	3.02738e-36
Cd36_12600	-2.17696	7.43529	1.48782e-37	1.35486e-35
Cd36_15920	1.94662	10.92	3.24198e-37	2.90613e-35
Cd36_00830	2.77385	5.12613	3.47812e-37	3.06984e-35
Cd36_01150	3.58859	4.0601	2.12937e-36	1.85094e-34
Cd36_07740	-2.07778	8.55625	4.85074e-36	4.15353e-34
Cd36_05550	7.28505	3.53384	1.3842e-35	1.16782e-33
Cd36_16830	-1.86513	10.1413	7.68847e-35	6.39257e-33
Cd36_18700	-1.89759	9.36312	8.67305e-35	7.10818e-33
Cd36_05805	-2.98653	6.51469	2.73829e-34	2.21261e-32
Cd36_06240	-1.95945	8.17454	2.83474e-34	2.25873e-32
Cd36_40510	2.4467	6.10289	3.0758e-34	2.41725e-32
Cd36_17390	3.53022	4.27671	4.54959e-34	3.52716e-32
Cd36_85150	2.22634	5.86816	6.72905e-34	5.14728e-32
Cd36_33110	2.51872	6.54475	9.94626e-34	7.50812e-32
Cd36_34540	2.96628	4.92746	1.01339e-33	7.55043e-32
Cd36_15930	1.8713	10.0175	1.33922e-33	9.85013e-32
Cd36_30670	3.10676	4.51821	1.49496e-33	1.08565e-31
Cd36_81300	-3.61885	3.6333	5.16716e-33	3.7055e-31
Cd36_45400	-2.12167	9.88162	9.45507e-33	6.69676e-31
Cd36_40980	1.93315	7.69785	2.6283e-32	1.83885e-30
Cd36_85930	-2.76783	5.28678	2.74299e-32	1.89597e-30
Cd36_27320	2.88804	6.57612	3.26678e-32	2.23113e-30
Cd36_86640	-2.41427	5.51366	4.97247e-32	3.35613e-30
Cd36_22280	-3.28032	10.2301	6.84091e-32	4.56352e-30
Cd36_12150	4.31122	4.0983	8.5564e-31	5.64231e-29
Cd36_32400	-3.6594	6.62744	1.11679e-30	7.28069e-29
Cd36_40950	2.74133	5.13244	3.37161e-30	2.17336e-28
Cd36_29200	-2.10076	6.01643	6.08419e-30	3.87833e-28
Cd36_43810	3.02849	4.2184	1.52899e-29	9.63937e-28
Cd36_18100	4.5851	3.55627	1.67013e-29	1.04147e-27
Cd36_60100	1.74429	9.74811	1.83662e-29	1.13298e-27
Cd36_04610	1.96718	6.61584	2.81658e-29	1.71901e-27
Cd36_53480	2.81385	4.43727	2.96015e-29	1.78762e-27
Cd36_64010	3.80343	3.58106	5.40803e-29	3.23186e-27
Cd36_01140	2.04279	6.0195	5.98803e-29	3.54158e-27
Cd36_17970	-4.51286	6.40404	7.34821e-29	4.3017e-27
Cd36_51940	2.56342	5.93364	1.18293e-28	6.81762e-27
Cd36_51930	2.56342	5.93364	1.18836e-28	6.81762e-27
Cd36_25650	2.17013	8.50527	1.22577e-28	6.96263e-27
Cd36_43830	6.02323	3.75226	2.38213e-28	1.33983e-26
Cd36_53650	-2.71696	5.37626	3.25313e-28	1.81196e-26
Cd36_16150	2.94145	4.13503	4.58878e-28	2.53133e-26
Cd36_70310	-2.64291	5.63502	7.24772e-28	3.96002e-26
Cd36_12210	1.67898	8.82421	9.49772e-28	5.14042e-26
Cd36_50540	3.57464	3.63102	1.71866e-27	9.2149e-26
Cd36_43780	4.13536	2.92869	1.7525e-27	9.30935e-26
Cd36_86810	-4.96652	3.66811	1.9365e-27	1.01924e-25
Cd36_32010	-1.85831	7.58163	3.65336e-27	1.90539e-25
Cd36_42770	-1.7641	7.52138	4.16566e-27	2.15301e-25
Cd36_41830	-6.01522	5.83611	1.14902e-26	5.88564e-25
Cd36_86260	2.09771	7.42657	1.35415e-26	6.87503e-25
Cd36_53260	3.24982	4.76255	5.66754e-26	2.85217e-24
Cd36_27980	-2.14989	5.02555	9.05238e-26	4.51596e-24
Cd36_18990	1.96372	5.52359	1.26481e-25	6.25536e-24
Cd36_25490	1.95014	9.64555	1.39241e-25	6.82757e-24
Cd36_15310	-1.64457	10.1462	1.53439e-25	7.46001e-24
Cd36_33850	1.95758	5.5931	2.08849e-25	1.00686e-23
Cd36_24210	-2.50203	4.40235	3.44929e-25	1.64905e-23
Cd36_02770	-1.59062	9.81448	5.3033e-25	2.51446e-23
Cd36_06880	-1.95287	5.62197	7.90728e-25	3.71837e-23
Cd36_84000	-2.43851	8.58774	1.09782e-24	5.12046e-23
Cd36_23240	-1.62235	10.1248	3.1834e-24	1.47284e-22
Cd36_44480	1.65581	6.92567	5.25194e-24	2.41043e-22
Cd36_41970	1.9527	6.03531	6.0138e-24	2.73819e-22
Cd36_63680	-1.71203	8.91981	8.37694e-24	3.78413e-22
Cd36_24240	-1.60798	8.34819	9.33302e-24	4.18309e-22
Cd36_73480	-2.4833	4.19819	1.0549e-23	4.69145e-22
Cd36_54650	2.3479	10.7742	1.98616e-23	8.76506e-22
Cd36_73760	-1.66025	7.44409	2.20551e-23	9.6588e-22
Cd36_09470	1.80959	6.62309	2.48602e-23	1.07584e-21
Cd36_84860	-2.25009	9.18821	2.4941e-23	1.07584e-21
Cd36_32320	-1.73284	6.75528	2.69642e-23	1.15443e-21
Cd36_83450	-2.85267	6.68962	3.58777e-23	1.52467e-21
Cd36_13310	-1.50539	9.18931	4.15435e-23	1.75246e-21
Cd36_70610	2.03718	5.56312	5.51802e-23	2.31072e-21
Cd36_01970	3.25575	5.63336	6.19585e-23	2.57577e-21
Cd36_64270	1.54816	9.78318	6.64143e-23	2.74114e-21
Cd36_15230	2.33878	4.93209	7.0867e-23	2.90403e-21
Cd36_32760	2.41411	6.23453	7.65332e-23	3.11398e-21
Cd36_85920	-2.53657	3.93474	1.41633e-22	5.72217e-21
Cd36_52830	2.24794	4.7417	2.74745e-22	1.10225e-20
Cd36_00220	1.50522	8.72306	5.25155e-22	2.09223e-20
Cd36_18930	3.17335	3.18252	1.41163e-21	5.58518e-20
Cd36_61290	1.90984	5.32375	1.69443e-21	6.65819e-20
Cd36_05490	3.66532	5.98997	1.98106e-21	7.73151e-20
Cd36_87700	1.48314	8.36468	2.6121e-21	1.01254e-19
Cd36_03610	-1.42289	10.7191	2.65577e-21	1.02256e-19
Cd36_09760	-1.83397	7.39033	4.5469e-21	1.73904e-19
Cd36_40500	1.45459	9.83689	5.4623e-21	2.07531e-19
Cd36_44370	1.50823	7.71358	1.06609e-20	4.0238e-19
Cd36_64610	-1.72892	5.50989	1.16831e-20	4.3808e-19
Cd36_27260	3.12414	3.73922	1.43203e-20	5.33478e-19
Cd36_61010	1.67505	8.43908	1.5953e-20	5.90466e-19
Cd36_40170	-1.8628	6.13749	2.9138e-20	1.07157e-18
Cd36_16490	-1.51965	9.17996	4.41217e-20	1.61227e-18
Cd36_63600	1.64657	7.35174	4.60139e-20	1.66801e-18
Cd36_10070	2.07671	5.13799	4.62286e-20	1.66801e-18
Cd36_60860	-1.69695	7.93938	4.69113e-20	1.68206e-18
Cd36_52570	-1.66004	7.65221	7.43769e-20	2.65031e-18
Cd36_11440	-1.42459	7.96663	8.61672e-20	3.05149e-18
Cd36_72570	-1.64448	9.54762	1.60779e-19	5.65884e-18
Cd36_30720	1.57576	6.76145	1.89931e-19	6.64411e-18
Cd36_32920	-1.77497	7.07459	1.94192e-19	6.75201e-18
Cd36_01650	2.32474	4.0747	2.34722e-19	8.11204e-18
Cd36_53670	-1.56852	6.57167	2.51434e-19	8.63758e-18
Cd36_24270	-1.44851	9.00341	3.56879e-19	1.2187e-17
Cd36_44730	1.48883	7.40332	4.33072e-19	1.47014e-17
Cd36_07580	2.17905	4.30759	4.46003e-19	1.50513e-17
Cd36_19680	2.78356	4.50012	5.11161e-19	1.71493e-17
Cd36_82330	1.82967	6.70022	7.07735e-19	2.36063e-17
Cd36_29540	2.76631	3.2632	7.57768e-19	2.5129e-17
Cd36_01510	-1.41515	7.97612	8.14448e-19	2.68534e-17
Cd36_23350	1.45583	6.98148	1.47684e-18	4.8415e-17
Cd36_04080	-1.83186	8.77747	1.61735e-18	5.27201e-17
Cd36_16640	-1.45282	8.4786	1.852e-18	6.00279e-17
Cd36_03190	-1.41354	7.25526	1.86471e-18	6.01002e-17
Cd36_82800	1.69111	5.24203	2.80336e-18	8.98485e-17
Cd36_80550	-4.35879	1.81077	4.72632e-18	1.50638e-16
Cd36_85750	-3.65559	4.93102	4.96822e-18	1.57473e-16
Cd36_85210	-2.4877	8.91399	8.45565e-18	2.66539e-16
Cd36_17460	-1.45462	7.34585	1.03257e-17	3.23404e-16
Cd36_43660	-1.31122	10.5081	1.03724e-17	3.23404e-16
Cd36_34630	-1.29899	13.5741	1.62291e-17	5.03278e-16
Cd36_73060	-1.64652	5.28773	1.95241e-17	6.02204e-16
Cd36_63330	1.73183	6.1672	2.31601e-17	7.10531e-16
Cd36_87110	2.07516	6.27763	3.71593e-17	1.13395e-15
Cd36_51390	-4.47019	4.08121	4.07344e-17	1.23647e-15
Cd36_31800	2.95904	2.77113	4.87018e-17	1.47054e-15
Cd36_12680	-3.84409	1.96994	5.04348e-17	1.51489e-15
Cd36_35390	-1.28073	9.0344	5.38411e-17	1.60878e-15
Cd36_62120	-2.69368	4.12538	5.6703e-17	1.68552e-15
Cd36_25700	1.65096	5.57677	6.46822e-17	1.91279e-15
Cd36_03600	1.39246	6.99818	6.98242e-17	2.05426e-15
Cd36_03250	1.87947	4.46934	7.98192e-17	2.33634e-15
Cd36_03560	-2.69014	8.0232	8.26181e-17	2.40599e-15
Cd36_40930	-1.25478	9.26262	8.79124e-17	2.54724e-15
Cd36_82490	-1.56627	5.84573	1.0115e-16	2.91606e-15
Cd36_20940	-1.24936	9.69541	1.16915e-16	3.3537e-15
Cd36_85260	-1.57824	5.71878	2.11459e-16	6.03553e-15
Cd36_51480	1.28806	8.06834	2.19319e-16	6.22888e-15
Cd36_19050	-1.33299	7.14069	2.75251e-16	7.77888e-15
Cd36_73270	-1.24157	9.95893	2.86116e-16	8.04633e-15
Cd36_40700	-1.3289	7.62116	2.87794e-16	8.05403e-15
Cd36_21910	2.81271	3.57798	3.68814e-16	1.02713e-14
Cd36_72180	1.50394	5.96122	6.23499e-16	1.72803e-14
Cd36_73550	-1.36947	9.17573	1.12394e-15	3.10001e-14
Cd36_70620	1.36007	6.27362	1.4537e-15	3.99036e-14
Cd36_24060	-2.84573	8.60494	1.52762e-15	4.17331e-14
Cd36_05660	-1.25387	7.12288	1.93548e-15	5.26249e-14
Cd36_64080	-1.29265	7.0622	2.2596e-15	6.11476e-14
Cd36_20030	-1.76638	7.81827	2.97609e-15	8.01588e-14
Cd36_87240	1.94094	4.65749	3.43949e-15	9.22074e-14
Cd36_08290	-2.04359	5.8213	3.51925e-15	9.39068e-14
Cd36_12890	1.49267	5.35898	3.69518e-15	9.81446e-14
Cd36_21280	2.37137	3.11053	4.01064e-15	1.06032e-13
Cd36_53880	2.43726	4.43859	4.70797e-15	1.23897e-13
Cd36_44380	1.34157	7.62142	5.02667e-15	1.3168e-13
Cd36_45660	1.50923	8.58995	5.08316e-15	1.32555e-13
Cd36_15160	2.08348	3.89525	5.28203e-15	1.37118e-13
Cd36_31680	1.18218	9.69659	5.91579e-15	1.52878e-13
Cd36_63900	-1.32141	7.04344	6.60682e-15	1.6997e-13
Cd36_71350	1.23036	7.3483	7.96339e-15	2.03955e-13
Cd36_22000	-1.35451	6.67989	8.83055e-15	2.25159e-13
Cd36_72740	-1.23373	8.06588	1.11239e-14	2.82379e-13
Cd36_29350	-1.28553	6.97448	1.22509e-14	3.09618e-13
Cd36_12660	1.45901	6.89594	1.3841e-14	3.48271e-13
Cd36_15590	-1.77285	4.29165	1.71204e-14	4.28603e-13
Cd36_27360	2.0343	4.59305	1.7183e-14	4.28603e-13
Cd36_46410	-1.24435	6.8807	1.73994e-14	4.32123e-13
Cd36_00250	1.30479	6.38912	1.95363e-14	4.83102e-13
Cd36_82530	-1.3023	6.21565	1.99333e-14	4.90804e-13
Cd36_03500	-1.2405	7.67109	2.15099e-14	5.27361e-13
Cd36_26980	-1.24052	9.57021	2.39504e-14	5.84695e-13
Cd36_18320	1.33697	5.78797	2.40525e-14	5.847e-13
Cd36_24200	-1.56022	6.56135	2.59881e-14	6.29087e-13
Cd36_15700	-3.9972	5.63256	2.87441e-14	6.92878e-13
Cd36_60110	2.2648	3.23491	2.96422e-14	7.11538e-13
Cd36_65120	-1.98576	4.52459	3.21186e-14	7.67768e-13
Cd36_30550	2.13829	3.39318	3.68391e-14	8.76954e-13
Cd36_84580	1.40556	5.37922	3.91811e-14	9.28852e-13
Cd36_02800	-1.51757	5.95465	4.09448e-14	9.66668e-13
Cd36_24520	-1.24181	7.07358	4.44163e-14	1.04433e-12
Cd36_27670	-1.18343	7.44038	6.61085e-14	1.54802e-12
Cd36_50670	1.6175	5.30728	7.11988e-14	1.66044e-12
Cd36_45290	1.36056	7.39702	9.3284e-14	2.16668e-12
Cd36_81780	-1.19058	7.11279	1.11511e-13	2.5796e-12
Cd36_04480	-1.21188	7.09655	1.34278e-13	3.09379e-12
Cd36_34010	-1.49306	6.19403	1.37052e-13	3.14506e-12
Cd36_31190	-1.13121	8.66012	1.69573e-13	3.87586e-12
Cd36_43850	1.61396	4.99992	1.85592e-13	4.22517e-12
Cd36_83380	1.25198	7.19594	2.2261e-13	5.04788e-12
Cd36_02620	-1.11494	8.68766	2.54462e-13	5.74744e-12
Cd36_42210	1.14108	8.91852	3.01511e-13	6.7834e-12
Cd36_07530	-1.17932	7.63259	3.17557e-13	7.1165e-12
Cd36_71860	-1.22219	6.55327	3.4875e-13	7.78512e-12
Cd36_52720	1.15998	7.3119	3.73737e-13	8.31057e-12
Cd36_32660	-1.14542	10.6812	4.14876e-13	9.18974e-12
Cd36_81610	-1.1365	8.34635	4.28355e-13	9.45181e-12
Cd36_33560	-1.16663	8.4621	5.02649e-13	1.10486e-11
Cd36_61210	1.31637	8.72126	5.39477e-13	1.18129e-11
Cd36_43150	-1.31149	7.32146	5.7407e-13	1.25226e-11
Cd36_15940	-1.25287	9.40678	7.03941e-13	1.52974e-11
Cd36_27120	-2.07229	5.17045	7.66035e-13	1.65839e-11
Cd36_29380	1.11915	9.87975	8.51962e-13	1.83748e-11
Cd36_44610	-1.3991	6.77086	8.82525e-13	1.89627e-11
Cd36_07420	1.05644	10.0988	1.05923e-12	2.26746e-11
Cd36_03770	-1.48924	4.84211	1.19803e-12	2.55506e-11
Cd36_31210	-1.24517	6.57677	1.34949e-12	2.86742e-11
Cd36_82590	-1.97206	3.25473	1.61402e-12	3.40899e-11
Cd36_17860	1.11667	7.67238	1.61625e-12	3.40899e-11
Cd36_26330	1.31187	6.27279	1.67952e-12	3.52946e-11
Cd36_71030	1.51983	5.14332	1.72802e-12	3.61812e-11
Cd36_55090	-2.81126	2.32212	1.78123e-12	3.71596e-11
Cd36_13370	-1.09936	8.82429	1.80488e-12	3.75166e-11
Cd36_08000	-1.12185	7.22779	2.09715e-12	4.34344e-11
Cd36_42010	-1.14638	7.25701	2.22742e-12	4.59666e-11
Cd36_44410	1.29569	5.39992	2.30107e-12	4.73163e-11
Cd36_24070	-2.5626	3.20303	2.50559e-12	5.13377e-11
Cd36_04870	-1.07228	11.2759	2.85526e-12	5.8294e-11
Cd36_83420	1.65511	4.91026	2.88806e-12	5.87546e-11
Cd36_03940	1.31046	7.99952	3.05416e-12	6.19142e-11
Cd36_45650	-1.05802	8.98297	3.09666e-12	6.25546e-11
Cd36_03760	-3.63181	3.02783	3.41979e-12	6.88398e-11
Cd36_05240	1.37868	5.05065	3.56876e-12	7.15873e-11
Cd36_84620	1.36742	5.69605	3.82498e-12	7.64597e-11
Cd36_20500	-1.09433	7.89418	3.88977e-12	7.74849e-11
Cd36_30110	1.07365	8.90395	4.23376e-12	8.40453e-11
Cd36_20320	1.91407	3.51391	5.04689e-12	9.98415e-11
Cd36_64170	1.94339	3.36126	5.15648e-12	1.01659e-10
Cd36_43390	1.57394	5.80251	5.39447e-12	1.05986e-10
Cd36_81950	1.33487	6.58038	5.51462e-12	1.07977e-10
Cd36_46060	1.18124	6.36119	5.62012e-12	1.09669e-10
Cd36_40490	1.37138	5.31004	6.23127e-12	1.21182e-10
Cd36_15710	-1.42931	6.38584	6.29242e-12	1.21958e-10
Cd36_65350	-1.08592	7.25061	6.38186e-12	1.23275e-10
Cd36_19070	-1.03321	9.24704	6.76668e-12	1.3027e-10
Cd36_21000	1.23408	5.62061	6.98086e-12	1.33944e-10
Cd36_86880	-1.13645	7.1109	7.27385e-12	1.391e-10
Cd36_09100	-1.15478	8.20971	7.32888e-12	1.39687e-10
Cd36_34620	-1.08642	8.62786	7.87552e-12	1.49609e-10
Cd36_41750	1.76443	3.80422	8.0055e-12	1.51576e-10
Cd36_82250	-1.11909	8.85546	9.0957e-12	1.71651e-10
Cd36_33350	-1.55698	4.31975	9.87069e-12	1.85666e-10
Cd36_29870	1.0412	10.6152	1.02263e-11	1.91727e-10
Cd36_73790	-1.69511	4.05504	1.03158e-11	1.926e-10
Cd36_64640	1.23406	5.58724	1.034e-11	1.926e-10
Cd36_72900	-1.03267	9.44199	1.09382e-11	2.03082e-10
Cd36_54340	1.11869	6.85979	1.19384e-11	2.20937e-10
Cd36_31850	1.86274	4.21401	1.33348e-11	2.45987e-10
Cd36_84570	1.26793	5.5162	1.41952e-11	2.61018e-10
Cd36_29890	1.03245	8.71191	1.61161e-11	2.95393e-10
Cd36_81380	1.51273	5.58254	1.69699e-11	3.10052e-10
Cd36_25250	-2.57919	7.56061	1.74419e-11	3.17665e-10
Cd36_72160	-1.11563	6.48692	1.79804e-11	3.26435e-10
Cd36_08270	1.22634	6.48126	1.8044e-11	3.26556e-10
Cd36_84460	1.04533	9.19518	1.85928e-11	3.35352e-10
Cd36_28310	-1.00096	10.2999	1.86469e-11	3.35352e-10
Cd36_08670	1.3462	6.54881	1.88108e-11	3.37243e-10
Cd36_02020	1.33368	4.97693	1.91853e-11	3.42885e-10
Cd36_44160	-1.63263	5.1724	1.9534e-11	3.48033e-10
Cd36_42920	-1.17966	6.61923	1.98499e-11	3.52565e-10
Cd36_46020	1.04968	7.30337	2.04095e-11	3.61387e-10
Cd36_04980	-1.0657	8.97548	2.57434e-11	4.5443e-10
Cd36_10950	1.07986	7.03372	2.9752e-11	5.2358e-10
Cd36_50050	-1.13957	7.6045	3.00771e-11	5.27684e-10
Cd36_26580	1.13398	10.0118	3.22107e-11	5.63393e-10
Cd36_73390	-1.06776	7.60856	3.78617e-11	6.6022e-10
Cd36_29160	-1.16754	6.01041	3.83222e-11	6.66225e-10
Cd36_07120	1.65405	4.20083	4.35077e-11	7.54089e-10
Cd36_46450	-1.86688	5.67819	4.37903e-11	7.56702e-10
Cd36_42270	1.06038	10.5703	4.5156e-11	7.77958e-10
Cd36_70710	-2.1661	8.39329	4.80216e-11	8.24849e-10
Cd36_01320	2.14077	2.71299	5.10635e-11	8.74481e-10
Cd36_71810	1.59538	4.05958	5.8441e-11	9.97845e-10
Cd36_46140	-1.16145	6.17087	6.4338e-11	1.09527e-09
Cd36_00610	-1.37386	6.26847	6.63386e-11	1.12599e-09
Cd36_05500	1.51808	4.23468	6.90953e-11	1.16932e-09
Cd36_83850	-1.0044	8.14493	7.01115e-11	1.18303e-09
Cd36_18400	2.0157	2.98742	7.0622e-11	1.18815e-09
Cd36_05840	1.17971	6.06053	7.82583e-11	1.31117e-09
Cd36_32340	1.4399	7.2484	7.83915e-11	1.31117e-09
Cd36_81390	-1.12189	6.29306	8.08129e-11	1.34404e-09
Cd36_50790	-1.91227	3.66333	8.08254e-11	1.34404e-09
Cd36_64200	-1.07089	7.07435	8.36766e-11	1.38744e-09
Cd36_54920	-1.05718	7.33998	8.59219e-11	1.42056e-09
Cd36_09700	1.3084	6.38222	8.99839e-11	1.48344e-09
Cd36_33940	-1.05512	8.02329	9.41011e-11	1.54687e-09
Cd36_63280	1.29397	4.97278	9.46313e-11	1.55114e-09
Cd36_12930	-1.4068	4.50635	9.6918e-11	1.5841e-09
Cd36_87550	1.94407	3.09395	9.87748e-11	1.60986e-09
Cd36_46440	-1.75898	4.9568	9.97945e-11	1.62187e-09
Cd36_55050	-1.1348	5.88483	1.01187e-10	1.63985e-09
Cd36_86440	1.16747	6.29311	1.01793e-10	1.64503e-09
Cd36_07990	-1.13658	5.6607	1.12944e-10	1.82011e-09
Cd36_82290	1.47297	6.37754	1.24699e-10	1.99845e-09
Cd36_83130	-0.986547	8.07887	1.24707e-10	1.99845e-09
Cd36_28610	1.60209	5.38058	1.27415e-10	2.03616e-09
Cd36_40760	-1.02899	7.09071	1.34038e-10	2.13605e-09
Cd36_44770	2.25435	2.79816	1.51758e-10	2.41173e-09
Cd36_12220	1.26914	5.10373	1.54949e-10	2.45564e-09
Cd36_83090	-1.62227	6.42684	1.57007e-10	2.4814e-09
Cd36_53680	-1.0722	7.07309	1.60279e-10	2.52616e-09
Cd36_19540	-1.04333	6.97751	1.61378e-10	2.5365e-09
Cd36_00320	-1.29069	6.47959	1.67536e-10	2.62611e-09
Cd36_20820	-2.38128	6.19193	1.69693e-10	2.65045e-09
Cd36_81700	-0.977983	8.9415	1.70013e-10	2.65045e-09
Cd36_42240	1.99194	4.26048	1.73459e-10	2.69684e-09
Cd36_25620	0.97464	8.30477	1.85852e-10	2.88172e-09
Cd36_17830	-0.994956	9.14003	1.86847e-10	2.88933e-09
Cd36_45930	-1.2182	5.26498	1.91646e-10	2.95558e-09
Cd36_18420	-1.99353	9.60518	1.9819e-10	3.0483e-09
Cd36_32130	1.34973	4.87167	2.40823e-10	3.69413e-09
Cd36_12110	-0.983484	8.07717	2.58171e-10	3.94968e-09
Cd36_45960	1.16571	5.82333	2.60662e-10	3.97718e-09
Cd36_05380	-1.42655	5.84505	2.62022e-10	3.98732e-09
Cd36_73000	-0.998075	7.96401	2.76175e-10	4.19157e-09
Cd36_62390	-1.30555	4.88315	2.88903e-10	4.37319e-09
Cd36_02000	1.63974	4.53462	2.93538e-10	4.43165e-09
Cd36_26160	-1.03611	8.02849	3.20015e-10	4.81871e-09
Cd36_08040	1.32564	4.65338	3.22438e-10	4.84247e-09
Cd36_16010	-0.952845	9.9773	3.28067e-10	4.91416e-09
Cd36_85100	-0.929627	13.7362	3.48698e-10	5.20958e-09
Cd36_40560	-1.11698	6.91912	3.70751e-10	5.52468e-09
Cd36_22460	-1.42269	5.65226	3.72093e-10	5.5303e-09
Cd36_35270	-0.972579	8.04988	3.90237e-10	5.78499e-09
Cd36_12300	1.4078	4.76312	4.15137e-10	6.13826e-09
Cd36_45880	1.5956	4.16045	4.20969e-10	6.20848e-09
Cd36_13190	-0.962537	9.06082	4.29496e-10	6.318e-09
Cd36_63630	1.47056	4.49611	4.40736e-10	6.46676e-09
Cd36_44270	-1.02812	7.66765	5.34871e-10	7.82795e-09
Cd36_86290	-1.16336	6.67809	5.69854e-10	8.30254e-09
Cd36_46240	0.962083	8.03859	5.70194e-10	8.30254e-09
Cd36_34470	0.990197	8.49487	6.13772e-10	8.91446e-09
Cd36_23620	-0.929626	8.78968	6.39194e-10	9.26024e-09
Cd36_63890	-1.26077	7.09412	6.67592e-10	9.64729e-09
Cd36_20250	-1.21077	5.17464	6.822e-10	9.83362e-09
Cd36_10570	-1.39182	4.62526	7.96668e-10	1.14548e-08
Cd36_32030	-1.12989	5.35538	8.46002e-10	1.21338e-08
Cd36_61860	-0.947772	8.32566	8.79808e-10	1.25872e-08
Cd36_10120	-0.950192	10.1531	8.99356e-10	1.28348e-08
Cd36_34880	1.46708	3.98443	9.2512e-10	1.31698e-08
Cd36_70670	1.18624	7.53394	9.80685e-10	1.39262e-08
Cd36_65070	-1.86315	2.95158	1.0276e-09	1.45564e-08
Cd36_54790	-1.0347	7.69876	1.04892e-09	1.48218e-08
Cd36_62350	-1.43632	4.65594	1.24908e-09	1.76068e-08
Cd36_08240	-0.929741	8.56934	1.46442e-09	2.05916e-08
Cd36_40210	-0.918331	10.0235	1.53717e-09	2.15618e-08
Cd36_02760	-1.02374	6.06821	1.56443e-09	2.18905e-08
Cd36_82840	-0.993749	6.91584	1.60696e-09	2.24309e-08
Cd36_20300	1.35798	4.95926	1.7515e-09	2.43893e-08
Cd36_86070	-1.16529	5.79475	1.76622e-09	2.45346e-08
Cd36_60520	0.930162	7.92883	1.82311e-09	2.52236e-08
Cd36_32540	1.00826	9.25458	1.82461e-09	2.52236e-08
Cd36_34530	-0.962613	8.23582	1.87673e-09	2.58817e-08
Cd36_50950	-1.49742	4.62317	1.99109e-09	2.7393e-08
Cd36_26200	-1.16488	6.8374	2.00865e-09	2.75685e-08
Cd36_02410	-0.898439	10.4109	2.18056e-09	2.98565e-08
Cd36_83510	1.24395	5.09015	2.43242e-09	3.32256e-08
Cd36_34800	-1.23095	5.57177	2.46487e-09	3.35191e-08
Cd36_01730	-1.0171	7.4988	2.46558e-09	3.35191e-08
Cd36_08790	1.05446	7.24896	2.60345e-09	3.53097e-08
Cd36_05530	1.48891	4.09065	2.67736e-09	3.62265e-08
Cd36_12830	1.00425	7.66759	2.73761e-09	3.69545e-08
Cd36_11480	-1.12997	6.48372	2.8292e-09	3.81012e-08
Cd36_33160	-3.26721	1.11139	2.98145e-09	4.00575e-08
Cd36_72490	1.23948	5.3117	3.02754e-09	4.05818e-08
Cd36_60200	1.03721	5.93703	3.0847e-09	4.12515e-08
Cd36_23670	1.77451	2.8592	3.27375e-09	4.36779e-08
Cd36_82740	-1.81525	2.87178	3.29728e-09	4.38898e-08
Cd36_62490	-1.47156	4.15946	3.47344e-09	4.61276e-08
Cd36_41380	0.936535	7.97943	3.51956e-09	4.66322e-08
Cd36_20580	-0.896064	8.69428	3.64381e-09	4.81672e-08
Cd36_40670	-1.06882	5.46224	3.83578e-09	5.05882e-08
Cd36_73080	-0.946005	7.71832	3.98507e-09	5.24366e-08
Cd36_52940	1.09763	5.29137	4.54818e-09	5.97092e-08
Cd36_55020	1.25758	4.84898	4.95757e-09	6.49352e-08
Cd36_52680	1.27401	5.6537	5.04295e-09	6.59029e-08
Cd36_03300	-0.988891	9.03003	5.0836e-09	6.62832e-08
Cd36_35590	-0.890024	8.34339	5.34847e-09	6.95786e-08
Cd36_16820	-0.961471	7.81686	5.43823e-09	7.05862e-08
Cd36_43920	1.41226	4.77232	5.58098e-09	7.22755e-08
Cd36_41090	1.09756	7.55624	5.73988e-09	7.41659e-08
Cd36_46560	-0.913531	8.60812	5.76199e-09	7.42843e-08
Cd36_24190	2.19725	2.20701	5.83656e-09	7.5077e-08
Cd36_41340	-1.51679	5.68144	5.85258e-09	7.51146e-08
Cd36_65510	0.978454	6.34457	5.92596e-09	7.58867e-08
Cd36_33360	-0.873078	9.44991	5.94196e-09	7.59222e-08
Cd36_24090	-0.859229	11.1161	6.57114e-09	8.36759e-08
Cd36_53230	-0.859331	11.0039	6.57798e-09	8.36759e-08
Cd36_50100	-0.988055	6.10452	7.02268e-09	8.91352e-08
Cd36_40750	-1.00575	7.35927	7.13128e-09	9.03138e-08
Cd36_45300	-0.896337	8.21026	7.27406e-09	9.19191e-08
Cd36_41530	1.11189	7.00915	7.35034e-09	9.26789e-08
Cd36_10390	-1.31906	6.97173	7.40221e-09	9.31283e-08
Cd36_44910	-2.53395	1.79092	7.63717e-09	9.5874e-08
Cd36_53210	1.27387	4.37268	7.77714e-09	9.7418e-08
Cd36_71450	-1.00441	6.03857	8.03794e-09	1.00465e-07
Cd36_44790	0.987205	7.63832	8.14597e-09	1.01594e-07
Cd36_87270	0.97452	6.35884	8.32481e-09	1.036e-07
Cd36_16090	0.917951	7.79171	8.45834e-09	1.05034e-07
Cd36_62280	-0.934576	8.50527	8.8871e-09	1.10119e-07
Cd36_54520	-0.952616	7.04707	9.16367e-09	1.13302e-07
Cd36_00670	-1.102	7.20308	9.41015e-09	1.16099e-07
Cd36_02440	0.882001	9.05315	9.9048e-09	1.2194e-07
Cd36_20640	-0.918546	6.88791	1.03783e-08	1.27495e-07
Cd36_34890	1.15929	6.87775	1.06592e-08	1.3057e-07
Cd36_18070	-1.00196	6.41231	1.06741e-08	1.3057e-07
Cd36_08680	1.21067	4.87428	1.10438e-08	1.34805e-07
Cd36_03930	0.997403	8.80817	1.13295e-08	1.37781e-07
Cd36_34050	-0.874993	8.93759	1.13356e-08	1.37781e-07
Cd36_54540	-3.18984	1.0505	1.1405e-08	1.38331e-07
Cd36_01380	1.40775	4.29393	1.15168e-08	1.39392e-07
Cd36_52240	1.13898	7.62704	1.15595e-08	1.39614e-07
Cd36_23000	-1.09514	6.70489	1.18759e-08	1.43135e-07
Cd36_43680	-1.36295	4.4081	1.22637e-08	1.47498e-07
Cd36_85090	1.04109	5.4668	1.28235e-08	1.53908e-07
Cd36_40680	-0.932214	6.64605	1.47048e-08	1.7612e-07
Cd36_71800	-1.14145	4.84607	1.50573e-08	1.79966e-07
Cd36_43460	0.979551	6.82635	1.53226e-08	1.82757e-07
Cd36_81690	-0.943106	6.40157	1.56807e-08	1.86639e-07
Cd36_85600	3.06875	1.29296	1.58133e-08	1.87828e-07
Cd36_84850	-0.961459	7.02571	1.70371e-08	2.01946e-07
Cd36_87680	-0.84046	9.27576	1.75849e-08	2.0801e-07
Cd36_31940	1.53268	4.65006	1.76276e-08	2.08085e-07
Cd36_09900	0.959427	6.06507	1.77008e-08	2.0852e-07
Cd36_73070	-0.877136	7.89242	1.81177e-08	2.12994e-07
Cd36_00430	-0.877982	9.03715	1.86632e-08	2.18959e-07
Cd36_26190	-1.43225	4.95497	1.96127e-08	2.29629e-07
Cd36_50410	1.07876	5.90892	1.98347e-08	2.31755e-07
Cd36_50650	-0.862357	8.16829	2.051e-08	2.39159e-07
Cd36_63420	-1.94308	2.47004	2.09059e-08	2.43281e-07
Cd36_04000	1.12812	7.46639	2.30242e-08	2.67388e-07
Cd36_08930	-0.873884	7.8482	2.32662e-08	2.69653e-07
Cd36_04320	-1.2822	7.10667	2.3395e-08	2.70599e-07
Cd36_32190	1.03248	8.99431	2.34479e-08	2.70665e-07
Cd36_71380	-0.964349	7.58218	2.3572e-08	2.71551e-07
Cd36_12770	-0.898482	8.03835	2.39721e-08	2.75607e-07
Cd36_16810	-1.03861	5.93708	2.52126e-08	2.8929e-07
Cd36_84800	-1.07642	9.79977	2.53438e-08	2.90214e-07
Cd36_50260	1.50377	4.19546	2.57101e-08	2.93823e-07
Cd36_51140	-0.870861	8.53967	2.6718e-08	3.04734e-07
Cd36_60250	-0.904823	7.57392	2.80957e-08	3.19812e-07
Cd36_30820	0.889735	7.8184	2.83033e-08	3.21537e-07
Cd36_83640	1.30434	4.48454	2.84008e-08	3.22006e-07
Cd36_22480	-1.06348	5.90975	2.85528e-08	3.23091e-07
Cd36_43870	2.38335	1.72436	2.86434e-08	3.23177e-07
Cd36_87630	1.42777	3.65068	2.86741e-08	3.23177e-07
Cd36_45090	0.86372	8.31837	2.87294e-08	3.23177e-07
Cd36_27190	-1.0666	6.83224	2.98051e-08	3.34622e-07
Cd36_46420	-1.16832	4.75001	3.00049e-08	3.36207e-07
Cd36_00590	-0.912464	6.55887	3.10186e-08	3.46888e-07
Cd36_24610	-0.973418	7.20679	3.13945e-08	3.50409e-07
Cd36_46610	1.12866	5.7453	3.40925e-08	3.79784e-07
Cd36_51350	1.01835	6.20142	3.46438e-08	3.85177e-07
Cd36_71260	-0.973178	6.57049	3.51655e-08	3.90222e-07
Cd36_06660	-0.824264	9.69514	3.80246e-08	4.21133e-07
Cd36_18130	-0.868994	8.23363	3.82233e-08	4.22518e-07
Cd36_73340	0.959597	6.28066	3.87568e-08	4.27591e-07
Cd36_10970	0.994549	5.55291	4.11225e-08	4.52821e-07
Cd36_53640	1.50883	5.37381	4.18826e-08	4.60308e-07
Cd36_09750	-0.874121	7.01253	4.22355e-08	4.63298e-07
Cd36_02380	1.88993	2.35935	4.24348e-08	4.64597e-07
Cd36_29370	-0.847533	8.41924	4.25481e-08	4.64949e-07
Cd36_31720	0.910148	6.4082	4.39573e-08	4.79436e-07
Cd36_34790	-1.07833	6.56679	4.59931e-08	5.00687e-07
Cd36_04370	-0.865246	7.63992	4.69961e-08	5.10637e-07
Cd36_44430	-1.09083	4.84222	4.77369e-08	5.17706e-07
Cd36_01000	-0.87352	9.8567	4.81794e-08	5.21315e-07
Cd36_19490	-1.88431	2.41956	4.82514e-08	5.21315e-07
Cd36_72500	-2.11549	2.48611	4.97545e-08	5.36544e-07
Cd36_16750	-0.930984	5.92934	5.51857e-08	5.93997e-07
Cd36_17260	0.861694	7.7999	5.53968e-08	5.95152e-07
Cd36_87200	1.03544	6.31239	5.61989e-08	6.02641e-07
Cd36_26620	0.964875	5.96163	5.6548e-08	6.05253e-07
Cd36_00980	-0.912001	6.92722	5.90186e-08	6.30521e-07
Cd36_32350	1.06598	7.86899	5.99975e-08	6.39787e-07
Cd36_16240	1.6143	3.35665	6.07856e-08	6.46989e-07
Cd36_81770	-1.01009	6.12864	6.26008e-08	6.65076e-07
Cd36_08050	-0.951405	8.0046	6.64265e-08	7.04416e-07
Cd36_43690	-0.95419	6.31113	6.66815e-08	7.05815e-07
Cd36_23110	-0.900254	7.88822	6.94628e-08	7.33901e-07
Cd36_82390	-0.892218	7.00298	7.0984e-08	7.48594e-07
Cd36_28520	0.974158	5.89674	7.21437e-08	7.59428e-07
Cd36_54130	-1.42718	3.81746	7.25423e-08	7.62225e-07
Cd36_09920	2.09397	2.46912	7.2769e-08	7.63209e-07
Cd36_72880	-0.864535	8.109	7.43996e-08	7.78887e-07
Cd36_72240	-0.972643	5.91877	7.75991e-08	8.10904e-07
Cd36_04010	1.15239	8.22442	7.79246e-08	8.12811e-07
Cd36_81460	2.60897	2.58388	7.81014e-08	8.12811e-07
Cd36_06420	-2.52119	1.28805	7.82067e-08	8.12811e-07
Cd36_01590	0.956953	5.88825	7.87334e-08	8.16793e-07
Cd36_62710	0.885081	6.71824	7.88745e-08	8.16793e-07
Cd36_35090	-0.922879	7.01839	8.01122e-08	8.28115e-07
Cd36_45140	-0.925469	8.38766	8.23765e-08	8.49989e-07
Cd36_00290	1.11081	6.21529	8.29108e-08	8.53966e-07
Cd36_10650	1.06054	5.90093	8.49037e-08	8.72926e-07
Cd36_06760	-0.969663	8.69365	9.28857e-08	9.53283e-07
Cd36_64350	-1.63812	9.82428	9.68924e-08	9.92628e-07
Cd36_17370	-0.859483	7.26465	9.70805e-08	9.92782e-07
Cd36_81250	-1.04757	5.09642	1.00582e-07	1.02571e-06
Cd36_08690	-1.64294	10.0736	1.00658e-07	1.02571e-06
Cd36_05600	1.03002	7.20648	1.04862e-07	1.06666e-06
Cd36_85850	-1.11028	6.2005	1.1151e-07	1.13227e-06
Cd36_44330	-0.908015	6.62529	1.15279e-07	1.16847e-06
Cd36_03710	-1.20396	5.16486	1.16287e-07	1.17661e-06
Cd36_20140	1.17001	6.69138	1.1697e-07	1.18144e-06
Cd36_84970	-0.863327	7.22651	1.19847e-07	1.20837e-06
Cd36_85240	-1.00096	5.1849	1.24487e-07	1.25295e-06
Cd36_16140	1.26733	4.19491	1.25169e-07	1.25761e-06
Cd36_45310	-1.52476	4.01682	1.30342e-07	1.30729e-06
Cd36_15810	0.938406	5.90467	1.36571e-07	1.36738e-06
Cd36_87140	-0.954104	7.13749	1.38431e-07	1.38359e-06
Cd36_34640	0.951135	6.1412	1.39879e-07	1.39562e-06
Cd36_73690	-0.829524	8.80434	1.42291e-07	1.41723e-06
Cd36_32870	-0.845927	8.61115	1.46652e-07	1.45813e-06
Cd36_63200	-2.92697	1.03029	1.49099e-07	1.4799e-06
Cd36_08420	0.881626	6.21603	1.49495e-07	1.48126e-06
Cd36_11600	-0.808628	7.966	1.52641e-07	1.50983e-06
Cd36_05650	-0.890156	6.38716	1.57297e-07	1.55321e-06
Cd36_31550	0.842577	6.93958	1.57659e-07	1.55411e-06
Cd36_12340	-0.851022	9.25269	1.62527e-07	1.59934e-06
Cd36_51520	-0.966134	5.83992	1.6486e-07	1.61952e-06
Cd36_03310	-0.837432	8.76619	1.68172e-07	1.64924e-06
Cd36_16780	-0.936891	6.99929	1.70344e-07	1.66768e-06
Cd36_73990	-1.16652	4.4956	1.708e-07	1.6693e-06
Cd36_35020	1.00319	8.13134	1.74011e-07	1.69779e-06
Cd36_21850	1.21617	6.09279	1.79264e-07	1.74607e-06
Cd36_21360	0.88496	6.06112	1.82646e-07	1.776e-06
Cd36_27380	-0.79483	8.90942	1.84755e-07	1.79346e-06
Cd36_51410	1.52935	3.62278	1.85275e-07	1.79548e-06
Cd36_42600	1.3995	3.75501	1.88251e-07	1.82125e-06
Cd36_60670	1.19446	10.7608	2.01238e-07	1.9436e-06
Cd36_85460	0.869338	6.38278	2.09343e-07	2.01849e-06
Cd36_34660	-0.790977	8.32386	2.11619e-07	2.03701e-06
Cd36_86150	-0.93507	5.52004	2.23394e-07	2.14675e-06
Cd36_45350	-1.22644	4.20685	2.24771e-07	2.15637e-06
Cd36_12570	-0.843884	8.30151	2.30582e-07	2.20843e-06
Cd36_55060	-0.804993	8.64933	2.333e-07	2.23074e-06
Cd36_21430	0.87598	8.03457	2.3793e-07	2.26766e-06
Cd36_52310	-1.02437	5.26242	2.37952e-07	2.26766e-06
Cd36_35070	-0.924441	6.34528	2.54988e-07	2.42598e-06
Cd36_20710	-0.811561	7.07999	2.56537e-07	2.43668e-06
Cd36_06310	1.09986	6.86489	2.61029e-07	2.47524e-06
Cd36_09530	1.13784	4.38421	2.62016e-07	2.4805e-06
Cd36_15800	1.53574	5.52732	2.87979e-07	2.7218e-06
Cd36_83590	3.53699	0.645698	2.9319e-07	2.7665e-06
Cd36_34350	-2.21603	1.53851	2.95068e-07	2.77965e-06
Cd36_86850	-0.791865	8.10465	2.96288e-07	2.78656e-06
Cd36_42070	-1.24722	4.38224	2.98227e-07	2.80021e-06
Cd36_25110	0.955214	5.84126	3.101e-07	2.90693e-06
Cd36_60300	-0.830925	7.50073	3.19506e-07	2.99022e-06
Cd36_46340	-0.848009	8.82482	3.20088e-07	2.99079e-06
Cd36_52080	-0.764955	10.2167	3.25655e-07	3.03786e-06
Cd36_30420	1.29876	3.79351	3.32431e-07	3.09603e-06
Cd36_33700	-0.881998	8.09363	3.34561e-07	3.11082e-06
Cd36_28860	-1.04423	7.30517	3.54713e-07	3.29286e-06
Cd36_71300	-0.849054	8.15682	3.64763e-07	3.38068e-06
Cd36_32270	-1.10744	5.79348	3.66769e-07	3.3938e-06
Cd36_23950	0.875711	6.30876	3.76408e-07	3.47738e-06
Cd36_41740	1.74733	2.83048	3.94614e-07	3.63971e-06
Cd36_46130	-0.843741	7.86376	4.05576e-07	3.73481e-06
Cd36_04820	-0.984793	5.31497	4.31623e-07	3.9683e-06
Cd36_46720	-0.87821	7.14486	4.33031e-07	3.97487e-06
Cd36_34510	-1.01758	4.94355	4.44887e-07	4.07719e-06
Cd36_25730	-1.33299	3.29205	4.52765e-07	4.14277e-06
Cd36_43620	-0.958391	5.46666	4.5745e-07	4.17896e-06
Cd36_85050	1.27644	3.78314	4.66832e-07	4.25789e-06
Cd36_02780	-0.932704	6.8687	4.77367e-07	4.34421e-06
Cd36_61570	-0.837372	6.73268	4.7781e-07	4.34421e-06
Cd36_03450	-0.860192	6.37348	4.89821e-07	4.44637e-06
Cd36_87170	-0.882257	7.98545	4.97034e-07	4.50471e-06
Cd36_46500	0.779455	8.55255	5.0705e-07	4.58825e-06
Cd36_32090	-1.05253	5.63804	5.07855e-07	4.58829e-06
Cd36_07230	0.831078	8.88986	5.47434e-07	4.93082e-06
Cd36_00370	-0.837435	8.51282	5.47487e-07	4.93082e-06
Cd36_07400	0.843376	8.24221	5.5912e-07	5.0277e-06
Cd36_60230	0.875921	7.60477	5.71453e-07	5.13056e-06
Cd36_03140	-0.796429	7.05065	5.78248e-07	5.18345e-06
Cd36_12100	-0.90258	5.6369	5.89141e-07	5.26776e-06
Cd36_17710	0.765603	8.96809	5.8949e-07	5.26776e-06
Cd36_33150	-0.795125	8.10583	5.97153e-07	5.32794e-06
Cd36_15630	-1.39195	3.50996	6.00125e-07	5.34614e-06
Cd36_01290	-1.2172	4.28296	6.13299e-07	5.45503e-06
Cd36_52280	-1.04899	4.58357	6.18103e-07	5.48925e-06
Cd36_15070	-1.55802	2.82462	6.21782e-07	5.51339e-06
Cd36_60990	0.92866	7.89463	6.39723e-07	5.66193e-06
Cd36_34480	-0.815951	7.05073	6.40508e-07	5.66193e-06
Cd36_12490	1.29586	4.39109	6.57463e-07	5.80287e-06
Cd36_50680	1.0433	6.23938	6.64947e-07	5.85991e-06
Cd36_13180	-0.777254	7.26985	6.99327e-07	6.14592e-06
Cd36_41360	0.804764	8.25695	6.99545e-07	6.14592e-06
Cd36_08120	0.886917	8.4822	7.20823e-07	6.32319e-06
Cd36_60510	0.864351	6.15037	7.24335e-07	6.34429e-06
Cd36_31660	0.877221	6.94417	7.3761e-07	6.45071e-06
Cd36_46010	0.978459	5.17193	7.62191e-07	6.65554e-06
Cd36_01490	0.926016	5.14397	7.98327e-07	6.95377e-06
Cd36_21180	-0.878914	7.12641	7.98769e-07	6.95377e-06
Cd36_51810	-0.79328	8.22643	8.57778e-07	7.45156e-06
Cd36_32360	0.925291	5.23753	8.58546e-07	7.45156e-06
Cd36_61490	1.05839	4.53604	8.73216e-07	7.56743e-06
Cd36_00440	-0.879447	6.27284	8.80583e-07	7.61976e-06
Cd36_85020	2.1091	3.20366	9.13486e-07	7.89258e-06
Cd36_06830	-1.74249	2.283	9.18632e-07	7.9251e-06
Cd36_82030	1.11541	6.22829	9.29421e-07	8.00614e-06
Cd36_07760	-0.82513	6.58092	9.61133e-07	8.2669e-06
Cd36_22270	-1.03221	6.14284	9.74203e-07	8.36677e-06
Cd36_35540	-1.09346	4.38484	9.80628e-07	8.40936e-06
Cd36_54350	-0.778085	8.49877	9.9421e-07	8.50941e-06
Cd36_84020	-0.730109	9.36656	9.95261e-07	8.50941e-06
Cd36_33400	-0.818856	6.83599	1.00087e-06	8.54465e-06
Cd36_80700	-0.779486	8.19557	1.02512e-06	8.73863e-06
Cd36_84510	1.02919	7.22757	1.02965e-06	8.76423e-06
Cd36_18500	0.942639	6.76628	1.04261e-06	8.86139e-06
Cd36_30080	1.66365	3.56898	1.04667e-06	8.88278e-06
Cd36_42350	-0.825654	8.31454	1.10629e-06	9.37484e-06
Cd36_80260	-0.812475	8.91308	1.11173e-06	9.40708e-06
Cd36_10820	1.3893	3.53424	1.11654e-06	9.42471e-06
Cd36_84750	-0.910426	6.06431	1.1171e-06	9.42471e-06
Cd36_54220	-0.76445	7.70329	1.14472e-06	9.64354e-06
Cd36_46190	-0.772907	7.40122	1.20265e-06	1.01167e-05
Cd36_28260	-0.989405	5.88868	1.24558e-06	1.04625e-05
Cd36_61380	-0.875284	6.11711	1.26058e-06	1.0573e-05
Cd36_04750	-0.798681	6.73019	1.32374e-06	1.10866e-05
Cd36_71880	-0.947481	7.07644	1.35006e-06	1.12905e-05
Cd36_16080	0.773272	7.87881	1.37981e-06	1.15225e-05
Cd36_10880	-0.764465	7.48702	1.42347e-06	1.18699e-05
Cd36_41900	0.890552	5.42257	1.43389e-06	1.19394e-05
Cd36_24690	-0.802664	8.57124	1.44295e-06	1.19974e-05
Cd36_10460	-0.963095	6.24222	1.45767e-06	1.21023e-05
Cd36_34665	-0.813124	7.64529	1.48878e-06	1.23396e-05
Cd36_03010	-0.804911	7.64787	1.49056e-06	1.23396e-05
Cd36_23870	-1.02158	4.69801	1.50948e-06	1.24782e-05
Cd36_21760	-0.742104	8.41584	1.52744e-06	1.26086e-05
Cd36_29680	-0.792927	9.04417	1.54193e-06	1.27098e-05
Cd36_25930	-0.930093	5.49219	1.54535e-06	1.27198e-05
Cd36_21350	0.906248	5.19337	1.56029e-06	1.28244e-05
Cd36_09670	-0.81224	6.61783	1.63713e-06	1.34367e-05
Cd36_40130	-0.790694	6.86853	1.64666e-06	1.34956e-05
Cd36_09410	0.968059	6.13122	1.65569e-06	1.35502e-05
Cd36_18140	1.02146	5.72032	1.65967e-06	1.35634e-05
Cd36_02790	-0.904739	6.38221	1.69566e-06	1.38378e-05
Cd36_81470	-0.746877	9.35978	1.72619e-06	1.4067e-05
Cd36_00340	-1.10644	6.91551	1.73056e-06	1.40826e-05
Cd36_25260	1.33846	3.83387	1.74005e-06	1.41398e-05
Cd36_87660	0.85309	5.88096	1.76714e-06	1.43396e-05
Cd36_44500	-0.958302	4.88683	1.81433e-06	1.47017e-05
Cd36_05880	-1.06421	4.82077	1.81952e-06	1.47229e-05
Cd36_29770	1.05863	7.09358	1.84978e-06	1.49468e-05
Cd36_31820	-1.10595	4.60101	1.85726e-06	1.49861e-05
Cd36_08890	0.980375	7.05994	1.94725e-06	1.56902e-05
Cd36_30200	-0.742544	7.71733	1.95973e-06	1.57685e-05
Cd36_65490	-0.772443	7.73327	2.03125e-06	1.63212e-05
Cd36_08970	1.00656	7.53685	2.0361e-06	1.63372e-05
Cd36_85540	-0.787607	6.87679	2.05372e-06	1.64556e-05
Cd36_86460	-0.90221	6.28963	2.07273e-06	1.65847e-05
Cd36_21420	0.759342	7.22398	2.10424e-06	1.68134e-05
Cd36_82130	-0.753628	8.62237	2.14623e-06	1.71251e-05
Cd36_80210	-0.732657	8.23416	2.17473e-06	1.73284e-05
Cd36_22950	-0.767008	8.92487	2.22669e-06	1.77178e-05
Cd36_84110	-3.15706	1.01143	2.23049e-06	1.77235e-05
Cd36_86730	1.16015	6.51379	2.24623e-06	1.78238e-05
Cd36_07570	0.846762	5.60874	2.25718e-06	1.78859e-05
Cd36_17680	0.77527	6.66619	2.39449e-06	1.89479e-05
Cd36_28870	-1.30294	4.71279	2.418e-06	1.91075e-05
Cd36_01310	0.858889	6.25741	2.48431e-06	1.96045e-05
Cd36_09840	-0.935957	9.26498	2.5228e-06	1.98809e-05
Cd36_45870	1.91814	1.74893	2.57387e-06	2.02556e-05
Cd36_50220	-0.941967	10.4312	2.58674e-06	2.03238e-05
Cd36_29280	-0.787916	8.86982	2.58963e-06	2.03238e-05
Cd36_12560	-0.872741	5.27533	2.61657e-06	2.05072e-05
Cd36_52420	0.815193	6.81617	2.63876e-06	2.06529e-05
Cd36_64160	0.826108	6.16342	2.64428e-06	2.06679e-05
Cd36_50700	0.877537	7.01648	2.66019e-06	2.0764e-05
Cd36_73720	-0.758987	6.85544	2.70085e-06	2.10526e-05
Cd36_40940	1.2734	4.0604	2.70828e-06	2.1082e-05
Cd36_61560	1.60564	3.48525	2.72407e-06	2.11762e-05
Cd36_80940	-0.971714	4.65716	2.74136e-06	2.12817e-05
Cd36_32890	0.804522	5.96216	2.80829e-06	2.17718e-05
Cd36_60350	-0.940769	4.82736	2.82866e-06	2.19002e-05
Cd36_64150	1.02939	4.52854	2.87519e-06	2.22304e-05
Cd36_13000	1.47863	2.58079	2.93814e-06	2.26866e-05
Cd36_25740	-0.999413	8.86374	2.95276e-06	2.27688e-05
Cd36_32290	-0.766909	8.58894	3.02095e-06	2.32634e-05
Cd36_51230	0.776714	6.21106	3.03037e-06	2.33046e-05
Cd36_87155	1.63745	2.12832	3.05996e-06	2.35006e-05
Cd36_83930	-1.13921	3.87335	3.07403e-06	2.35772e-05
Cd36_18860	-1.04078	4.67336	3.12276e-06	2.39189e-05
Cd36_81100	0.867987	7.09599	3.20427e-06	2.45106e-05
Cd36_20600	-0.718719	10.1885	3.22025e-06	2.45999e-05
Cd36_01860	-0.75966	6.98674	3.48476e-06	2.65852e-05
Cd36_82720	-0.817209	6.70618	3.56873e-06	2.71897e-05
Cd36_08660	-0.868497	5.52607	3.59566e-06	2.73585e-05
Cd36_06480	-0.710954	8.80161	3.60979e-06	2.74296e-05
Cd36_10980	0.760911	6.81052	3.71711e-06	2.82078e-05
Cd36_21660	-0.80606	5.70607	3.73877e-06	2.83347e-05
Cd36_53370	-0.892639	6.14218	3.75007e-06	2.83828e-05
Cd36_19370	-0.752018	8.02969	3.87279e-06	2.9273e-05
Cd36_50110	-0.749165	6.94053	4.00244e-06	3.02131e-05
Cd36_41280	-0.785159	6.234	4.14861e-06	3.12754e-05
Cd36_10540	1.045	4.34595	4.24244e-06	3.19408e-05
Cd36_60700	0.731581	6.99569	4.62105e-06	3.47457e-05
Cd36_71820	-1.30294	2.9299	4.74692e-06	3.56454e-05
Cd36_52050	-0.741224	8.37795	5.06886e-06	3.80132e-05
Cd36_61630	-0.956789	4.69357	5.09691e-06	3.81736e-05
Cd36_11450	-0.930123	5.22196	5.13832e-06	3.84336e-05
Cd36_19390	-0.782866	5.82905	5.17187e-06	3.86189e-05
Cd36_22220	-0.764148	8.07562	5.17656e-06	3.86189e-05
Cd36_83530	-0.766898	8.44998	5.22012e-06	3.88933e-05
Cd36_10170	0.716771	7.49912	5.23927e-06	3.89853e-05
Cd36_23520	0.765572	6.13991	5.50165e-06	4.08847e-05
Cd36_08250	0.860066	5.9185	5.57866e-06	4.14033e-05
Cd36_51010	-0.701354	7.94039	5.62448e-06	4.16895e-05
Cd36_20550	-0.808443	8.21543	5.66429e-06	4.19063e-05
Cd36_01670	-0.965695	6.19303	5.66834e-06	4.19063e-05
Cd36_01680	1.40507	4.84787	5.72531e-06	4.22729e-05
Cd36_55030	-0.717937	7.16431	5.73554e-06	4.22941e-05
Cd36_41540	0.746032	8.12205	5.7506e-06	4.23507e-05
Cd36_34400	-0.742827	8.72607	5.77379e-06	4.2467e-05
Cd36_52900	1.29525	2.96635	5.79446e-06	4.25645e-05
Cd36_33060	-0.850465	5.28317	5.80839e-06	4.26035e-05
Cd36_34140	0.780209	6.7066	5.81464e-06	4.26035e-05
Cd36_16770	-0.770907	8.16424	5.82443e-06	4.26209e-05
Cd36_06090	0.776337	5.89042	5.86667e-06	4.28753e-05
Cd36_63840	0.91921	4.96582	6.26153e-06	4.57028e-05
Cd36_63380	2.66403	0.780362	6.30731e-06	4.59785e-05
Cd36_11280	-0.783114	8.96654	6.32508e-06	4.60495e-05
Cd36_45640	-0.869899	6.81044	6.47231e-06	4.70617e-05
Cd36_72690	0.880764	5.79322	6.58057e-06	4.77883e-05
Cd36_26790	-0.744356	6.92608	6.73998e-06	4.8884e-05
Cd36_80860	-0.78983	5.7063	6.88676e-06	4.98856e-05
Cd36_45120	1.09645	7.14737	7.0172e-06	5.07663e-05
Cd36_03570	1.00705	5.68621	7.07848e-06	5.11451e-05
Cd36_43470	0.806357	6.18132	7.1242e-06	5.14108e-05
Cd36_62470	-0.741851	6.83294	7.41804e-06	5.34639e-05
Cd36_03820	-1.12703	3.50424	7.43413e-06	5.35127e-05
Cd36_73890	0.741143	7.18388	7.95559e-06	5.71945e-05
Cd36_17400	0.751433	6.51845	8.93223e-06	6.41354e-05
Cd36_73970	0.774523	5.78716	9.01268e-06	6.46322e-05
Cd36_32100	-0.718841	8.09504	9.02773e-06	6.46593e-05
Cd36_73190	1.11756	7.01206	9.31646e-06	6.66441e-05
Cd36_43730	1.27357	4.31293	9.52461e-06	6.80481e-05
Cd36_84190	-0.928323	5.23228	9.65367e-06	6.88407e-05
Cd36_42290	0.742402	6.39502	9.65953e-06	6.88407e-05
Cd36_25990	-0.843265	5.62015	9.6815e-06	6.89116e-05
Cd36_84950	-0.756212	7.92196	9.75022e-06	6.93147e-05
Cd36_17200	-1.12367	4.85098	9.93299e-06	7.05267e-05
Cd36_61270	-0.983402	4.37653	1.00662e-05	7.13841e-05
Cd36_10760	0.804811	7.47915	1.04828e-05	7.42467e-05
Cd36_30130	0.856534	4.97595	1.05691e-05	7.47655e-05
Cd36_02030	1.08952	5.13958	1.06637e-05	7.53418e-05
Cd36_53050	-0.702095	9.36439	1.08003e-05	7.6213e-05
Cd36_55100	-1.14753	4.31007	1.0821e-05	7.62655e-05
Cd36_50730	-0.852328	6.99907	1.10089e-05	7.74948e-05
Cd36_60960	-0.714593	8.64411	1.12186e-05	7.88742e-05
Cd36_81230	-0.68581	8.04539	1.13024e-05	7.93656e-05
Cd36_42090	-1.57007	2.23404	1.15875e-05	8.1268e-05
Cd36_22580	-0.782159	6.59412	1.18248e-05	8.28314e-05
Cd36_85770	1.04968	4.17666	1.20438e-05	8.42624e-05
Cd36_52690	0.811967	6.17005	1.22776e-05	8.57933e-05
Cd36_70640	0.947573	7.1109	1.24152e-05	8.66495e-05
Cd36_46230	-0.796012	5.66088	1.24433e-05	8.67405e-05
Cd36_24430	-0.769623	5.98049	1.26702e-05	8.82149e-05
Cd36_41610	0.729213	8.62082	1.293e-05	8.99144e-05
Cd36_25090	-0.813223	5.47146	1.30225e-05	9.04483e-05
Cd36_34590	-1.32452	3.78402	1.31417e-05	9.11659e-05
Cd36_16210	-0.824714	6.2252	1.32832e-05	9.20357e-05
Cd36_73040	-0.717601	7.88442	1.33193e-05	9.21749e-05
Cd36_81220	-0.86977	5.37862	1.35431e-05	9.36107e-05
Cd36_05620	-1.53654	4.69793	1.35922e-05	9.38366e-05
Cd36_18510	-0.818827	5.32012	1.38506e-05	9.55061e-05
Cd36_04950	0.844792	6.18978	1.41546e-05	9.74851e-05
Cd36_09320	1.0035	4.18352	1.43716e-05	9.88606e-05
Cd36_46430	-0.928991	4.50922	1.43978e-05	9.89223e-05
Cd36_52400	-1.9355	1.48831	1.44376e-05	9.9077e-05
Cd36_26670	-0.669456	9.00719	1.48562e-05	0.000101828
Cd36_34080	0.803737	8.70854	1.49938e-05	0.000102649
Cd36_83990	-0.702413	7.7114	1.50262e-05	0.000102747
Cd36_17950	-0.681322	7.70449	1.54414e-05	0.000105461
Cd36_34310	-1.09775	3.47203	1.57441e-05	0.0001074
Cd36_28840	-0.770399	6.93017	1.58491e-05	0.000107987
Cd36_63180	0.820358	5.51122	1.58677e-05	0.000107987
Cd36_71310	-0.792479	5.95706	1.62834e-05	0.000110638
Cd36_64390	-2.38116	1.06813	1.62959e-05	0.000110638
Cd36_55040	-0.785107	6.35248	1.64626e-05	0.000111638
Cd36_10220	-0.782551	5.61348	1.67356e-05	0.000113309
Cd36_40650	-0.796417	6.70402	1.67508e-05	0.000113309
Cd36_40340	-0.69363	7.51338	1.67682e-05	0.000113309
Cd36_71510	1.03804	4.38667	1.68188e-05	0.000113517
Cd36_80290	1.5123	8.96147	1.69269e-05	0.000114112
Cd36_40220	-0.915107	7.62661	1.71175e-05	0.000115223
Cd36_34670	-0.663772	10.476	1.71318e-05	0.000115223
Cd36_62270	-0.874575	5.25171	1.77144e-05	0.000119002
Cd36_08980	0.721392	6.13007	1.77557e-05	0.00011914
Cd36_62920	-0.793685	5.27427	1.77998e-05	0.000119296
Cd36_29910	-0.6987	8.26732	1.83833e-05	0.000123063
Cd36_23390	-0.662366	8.13774	1.86057e-05	0.000124407
Cd36_10060	-0.746553	6.75186	1.86433e-05	0.000124513
Cd36_27210	-0.752945	5.96009	1.8697e-05	0.000124727
Cd36_12540	0.875573	5.70725	1.8772e-05	0.000125048
Cd36_01230	0.825916	5.91981	1.87888e-05	0.000125048
Cd36_83710	0.955261	5.15837	1.91136e-05	0.000127062
Cd36_28100	-0.892548	6.0774	1.94608e-05	0.000129221
Cd36_28580	-0.736948	7.90182	1.95318e-05	0.000129542
Cd36_10030	-0.709587	7.7292	1.96691e-05	0.000130302
Cd36_86820	0.681004	7.43822	1.99751e-05	0.000132176
Cd36_34500	0.831489	5.17443	2.00372e-05	0.000132434
Cd36_16760	-0.963916	4.44373	2.0579e-05	0.000135841
Cd36_03990	-0.760655	7.4162	2.05999e-05	0.000135841
Cd36_12400	0.844666	5.94784	2.12842e-05	0.000140192
Cd36_52960	-0.733994	6.49289	2.17523e-05	0.000143111
Cd36_70010	-0.745544	5.82055	2.20321e-05	0.000144786
Cd36_42830	-0.75303	6.09754	2.2159e-05	0.000145453
Cd36_16940	1.2777	2.72876	2.22825e-05	0.000146097
Cd36_62200	-0.713685	6.96568	2.29155e-05	0.000150076
Cd36_87290	-0.820885	5.54764	2.3314e-05	0.000152437
Cd36_07130	1.24742	4.8192	2.33293e-05	0.000152437
Cd36_45060	-0.655921	7.30549	2.33992e-05	0.00015272
Cd36_83330	-0.876331	6.61121	2.35205e-05	0.000153337
Cd36_87460	0.676448	7.52161	2.36547e-05	0.000154037
Cd36_23740	0.851315	7.19528	2.40467e-05	0.000156412
Cd36_34680	0.867026	8.61517	2.4078e-05	0.000156439
Cd36_85910	-1.16225	3.19355	2.43049e-05	0.000157734
Cd36_84270	-0.738786	6.15727	2.44752e-05	0.00015866
Cd36_72870	0.847127	5.14882	2.48359e-05	0.000160817
Cd36_09630	-0.728785	6.6812	2.5035e-05	0.000161923
Cd36_42490	0.697863	6.42812	2.52095e-05	0.000162868
Cd36_73880	0.734971	8.13457	2.53307e-05	0.000163467
Cd36_13390	-0.63983	8.55207	2.61175e-05	0.000168355
Cd36_81940	-1.05784	3.67241	2.66032e-05	0.000171294
Cd36_53100	0.756001	6.34728	2.71184e-05	0.000174415
Cd36_18880	-0.646155	9.49142	2.71776e-05	0.0001746
Cd36_51880	-0.694897	8.53336	2.72639e-05	0.000174959
Cd36_44300	-1.16908	3.67967	2.74091e-05	0.000175694
Cd36_03540	1.2396	3.6286	2.78706e-05	0.000178453
Cd36_64670	0.938169	5.21171	2.91198e-05	0.000186243
Cd36_05230	-0.76695	6.23537	2.93604e-05	0.000187573
Cd36_26880	-0.736046	7.40008	2.96285e-05	0.000188774
Cd36_22160	-0.742373	6.12484	2.96357e-05	0.000188774
Cd36_24360	1.08426	3.8967	2.96471e-05	0.000188774
Cd36_23820	-0.735999	7.07981	2.97653e-05	0.000189316
Cd36_34650	0.778164	6.64408	3.04437e-05	0.000193357
Cd36_28380	0.780056	5.48867	3.04679e-05	0.000193357
Cd36_11250	-1.05352	4.68688	3.09977e-05	0.000196501
Cd36_35055	-0.640049	8.57756	3.20803e-05	0.000203061
Cd36_52975	-1.00341	4.09106	3.21033e-05	0.000203061
Cd36_16160	0.697081	6.59694	3.28149e-05	0.000207334
Cd36_17440	0.637513	8.76691	3.30585e-05	0.000208643
Cd36_00580	-0.700097	6.9015	3.32477e-05	0.000209607
Cd36_15360	-0.638675	8.4301	3.33803e-05	0.000210212
Cd36_02860	1.00916	6.59735	3.34348e-05	0.000210324
Cd36_32310	0.616826	9.64259	3.36751e-05	0.000211373
Cd36_32280	0.889431	4.47396	3.36753e-05	0.000211373
Cd36_62130	1.08169	8.37603	3.39155e-05	0.000212648
Cd36_11540	0.889069	6.61826	3.39929e-05	0.000212901
Cd36_72190	0.764896	5.25472	3.43417e-05	0.000214851
Cd36_51560	-0.696107	6.28092	3.45091e-05	0.000215663
Cd36_27930	-0.626209	8.83913	3.51562e-05	0.000219468
Cd36_05040	0.689913	6.28401	3.55387e-05	0.000221615
Cd36_60880	0.638372	11.2007	3.56137e-05	0.000221841
Cd36_01210	-0.727194	7.11284	3.6703e-05	0.000228379
Cd36_42850	-0.614222	9.21134	3.68696e-05	0.000229166
Cd36_06630	0.696999	7.09659	3.7279e-05	0.000231461
Cd36_51670	-0.936402	4.58351	3.8445e-05	0.000238442
Cd36_26410	-0.633125	9.05933	3.88181e-05	0.000240496
Cd36_80840	-2.35081	1.94875	3.91719e-05	0.000242426
Cd36_24000	-0.752571	6.40376	3.96034e-05	0.000244832
Cd36_71980	0.723674	5.6351	3.96741e-05	0.000245006
Cd36_21230	-0.841675	7.43412	3.97771e-05	0.000245377
Cd36_26800	0.941512	5.34798	3.9993e-05	0.000246445
Cd36_63170	0.857926	4.59469	4.01054e-05	0.000246872
Cd36_12690	-0.605615	10.8915	4.05886e-05	0.000249579
Cd36_28930	0.616476	8.97817	4.08275e-05	0.000250779
Cd36_33090	0.831672	5.0808	4.13128e-05	0.000253488
Cd36_71330	0.883164	5.36359	4.15041e-05	0.00025439
Cd36_05580	-0.763548	5.22728	4.16354e-05	0.000254923
Cd36_01990	1.13632	4.06413	4.2233e-05	0.000258306
Cd36_12510	0.751655	5.45355	4.249e-05	0.000259289
Cd36_20210	-1.0282	4.19518	4.25261e-05	0.000259289
Cd36_26360	-0.662501	7.70583	4.25293e-05	0.000259289
Cd36_84920	-0.622061	8.79973	4.28646e-05	0.000261056
Cd36_42880	-0.694843	7.82557	4.34988e-05	0.000264637
Cd36_20840	0.75107	5.8635	4.3695e-05	0.000265549
Cd36_26470	-0.670408	6.83171	4.45575e-05	0.000270504
Cd36_53930	1.00919	4.87257	4.48939e-05	0.000272258
Cd36_34795	0.922128	4.61026	4.545e-05	0.00027534
Cd36_84310	0.902703	6.68407	4.56289e-05	0.000276132
Cd36_08370	0.952024	6.47533	4.6376e-05	0.000280358
Cd36_61280	0.826532	7.01611	4.74323e-05	0.000286441
Cd36_83700	-0.796618	5.20828	4.75752e-05	0.000287002
Cd36_13260	-0.658737	7.49052	4.81801e-05	0.000290346
Cd36_72820	0.766573	6.72536	4.84748e-05	0.000291816
Cd36_54320	-0.628537	8.58022	4.88852e-05	0.000293978
Cd36_85790	1.01944	5.1435	4.94775e-05	0.000297228
Cd36_44450	0.856966	6.18328	5.21139e-05	0.000312738
Cd36_15680	0.86428	5.07265	5.22608e-05	0.000313292
Cd36_53300	0.725257	7.5563	5.30304e-05	0.000317574
Cd36_85630	-0.738337	5.63039	5.39346e-05	0.000322651
Cd36_05070	-0.664548	7.36695	5.42923e-05	0.000324142
Cd36_52000	0.799724	6.34596	5.42967e-05	0.000324142
Cd36_28770	1.44844	5.0343	5.4476e-05	0.000324874
Cd36_61920	-0.697035	5.84458	5.47534e-05	0.00032619
Cd36_83230	0.766154	6.15466	5.6243e-05	0.000334716
Cd36_87250	0.631655	7.7466	5.67455e-05	0.000337356
Cd36_17020	1.26993	3.64213	5.78212e-05	0.000343396
Cd36_28890	0.812226	5.83609	5.88492e-05	0.000349139
Cd36_18270	0.950227	4.05701	5.92102e-05	0.000350919
Cd36_27000	0.883695	4.35516	5.99774e-05	0.000355098
Cd36_42180	0.631717	7.2389	6.07132e-05	0.000359041
Cd36_80440	0.75057	5.29982	6.07685e-05	0.000359041
Cd36_73370	0.855189	7.01473	6.32466e-05	0.000373298
Cd36_00840	-0.672243	6.50399	6.35023e-05	0.000374112
Cd36_12650	-1.05489	4.49354	6.35149e-05	0.000374112
Cd36_51450	-0.679376	6.72035	6.425e-05	0.000378054
Cd36_60490	0.812506	5.69512	6.58332e-05	0.000386866
Cd36_40260	1.07291	3.23246	6.58826e-05	0.000386866
Cd36_27370	0.863028	6.35661	6.82428e-05	0.000400316
Cd36_29400	0.857902	6.17967	6.84682e-05	0.000400981
Cd36_62560	0.843798	6.68708	6.8496e-05	0.000400981
Cd36_72390	-0.684749	5.85438	6.90507e-05	0.000403816
Cd36_64860	-0.634219	8.01526	6.93316e-05	0.000405046
Cd36_30690	-0.81477	4.7413	7.03476e-05	0.000410564
Cd36_28200	-0.699442	7.20805	7.05386e-05	0.00041126
Cd36_84200	-0.73502	5.72307	7.09551e-05	0.000413268
Cd36_17380	-1.17955	9.22488	7.29583e-05	0.000424505
Cd36_23290	0.585695	10.0868	7.48364e-05	0.000434992
Cd36_50800	-0.68231	5.76452	7.56744e-05	0.000439368
Cd36_33970	0.60857	7.89431	7.57425e-05	0.000439368
Cd36_08530	0.846052	5.24048	7.71027e-05	0.000446806
Cd36_64310	0.725895	5.61956	7.73993e-05	0.000448073
Cd36_63860	0.853126	6.75506	7.74837e-05	0.000448109
Cd36_21120	-0.711276	8.27792	7.8087e-05	0.000451143
Cd36_20380	1.18075	2.68855	7.921e-05	0.000457171
Cd36_34685	-0.658641	8.41332	7.93236e-05	0.000457366
Cd36_26550	-0.756156	6.6485	7.95908e-05	0.000458446
Cd36_83520	0.676281	6.31355	8.04971e-05	0.000463201
Cd36_35260	-0.638688	8.91317	8.18215e-05	0.00047035
Cd36_23020	1.18245	2.78367	8.19131e-05	0.000470406
Cd36_17090	0.688941	8.02175	8.21457e-05	0.00047127
Cd36_10210	0.861034	6.82451	8.22877e-05	0.000471613
Cd36_51690	0.717494	6.44929	8.30237e-05	0.000475356
Cd36_16420	1.14774	2.86188	8.35903e-05	0.000478123
Cd36_54980	-0.628565	8.88023	8.4786e-05	0.00048448
Cd36_30150	0.677344	6.29459	8.60825e-05	0.000491399
Cd36_19940	1.40232	3.05715	8.78343e-05	0.0005009
Cd36_01950	0.74656	5.63332	8.81017e-05	0.000501926
Cd36_83310	-0.653308	7.2622	8.82874e-05	0.000502485
Cd36_10750	1.04668	4.78479	8.90943e-05	0.000506575
Cd36_44990	0.942318	6.66132	9.03538e-05	0.000513228
Cd36_18360	1.41299	2.01264	9.05529e-05	0.000513849
Cd36_22360	0.754254	7.41055	9.10493e-05	0.000516156
Cd36_50760	0.856687	6.19332	9.15862e-05	0.000518409
Cd36_84870	0.880153	7.10406	9.16274e-05	0.000518409
Cd36_04690	-0.661368	6.68196	9.17777e-05	0.000518747
Cd36_72750	0.921813	4.25645	9.26229e-05	0.00052301
Cd36_81850	0.91386	4.15896	9.28606e-05	0.000523836
Cd36_26710	-0.777991	4.88987	9.41806e-05	0.00053076
Cd36_61120	0.609572	7.75959	9.5946e-05	0.000540179
Cd36_41420	0.726962	6.15864	9.67044e-05	0.000543915
Cd36_26480	-0.62003	7.1157	9.73614e-05	0.000547074
Cd36_82510	1.21978	2.57042	9.77694e-05	0.000548829
Cd36_35440	0.676024	5.74198	9.85091e-05	0.000552441
Cd36_20040	-0.615534	7.69151	9.92527e-05	0.000556067
Cd36_04380	-0.653583	6.41805	9.9835e-05	0.000558784
Cd36_62450	-0.617344	8.86697	0.000100125	0.000559482
Cd36_12670	-0.654805	7.27792	0.000100155	0.000559482
Cd36_61610	1.02084	3.73118	0.000100476	0.00056073
Cd36_20610	-0.985033	3.47153	0.000101486	0.000565815
Cd36_16520	0.839907	4.76876	0.000104538	0.000582266
Cd36_34370	0.733442	6.36467	0.000104904	0.000582971
Cd36_71730	-0.613433	7.37873	0.000104931	0.000582971
Cd36_26930	0.736058	7.95758	0.000104969	0.000582971
Cd36_33450	0.764093	7.12229	0.00010633	0.000589957
Cd36_01910	0.602932	7.95153	0.000107448	0.000595581
Cd36_08600	-0.989015	3.52755	0.00010772	0.000596513
Cd36_62620	0.641034	6.4358	0.000109643	0.00060658
Cd36_10810	-1.23303	4.51973	0.00011051	0.000610499
Cd36_86430	-0.64443	6.23581	0.000110565	0.000610499
Cd36_17050	1.12128	4.42653	0.000110678	0.000610536
Cd36_61540	-1.09908	3.83832	0.000111973	0.000617089
Cd36_61650	0.798809	4.84442	0.000112732	0.000620678
Cd36_03630	1.14237	3.72529	0.000114281	0.000628602
Cd36_52750	0.838165	4.67553	0.000114473	0.000629051
Cd36_05330	0.736264	5.67026	0.000115301	0.000632998
Cd36_61520	-0.783278	4.76832	0.000116308	0.000637913
Cd36_61160	0.693386	8.90337	0.000117816	0.000645569
Cd36_50480	0.989939	3.51583	0.000119175	0.000652391
Cd36_05440	0.636774	6.60055	0.000120207	0.000657353
Cd36_62570	0.970826	5.99277	0.00012031	0.000657353
Cd36_29080	0.834251	4.96799	0.000122593	0.000669187
Cd36_51720	-0.673458	7.57821	0.000123294	0.000672375
Cd36_71460	0.731792	5.39934	0.000124468	0.000678133
Cd36_15910	0.714047	6.01714	0.000124776	0.000679166
Cd36_44660	-0.620463	7.82905	0.0001255	0.000682456
Cd36_25350	0.801091	5.52492	0.000126331	0.000686325
Cd36_30810	-0.761161	5.83149	0.000127263	0.000690733
Cd36_09080	0.586968	9.54501	0.0001289	0.000698958
Cd36_81760	-0.61866	8.1671	0.000129614	0.000702167
Cd36_34520	-0.623125	7.40409	0.000130034	0.000703776
Cd36_82140	-0.618793	7.36863	0.000132282	0.000715272
Cd36_20180	0.700668	5.27622	0.000132743	0.000717086
Cd36_35085	-0.699392	5.96652	0.000133201	0.000718887
Cd36_87310	0.751217	5.70142	0.000133856	0.000721743
Cd36_23100	-0.679122	6.11601	0.000134712	0.000725673
Cd36_42520	0.606291	7.22287	0.000134982	0.000726447
Cd36_60530	0.637275	6.4995	0.000135258	0.000727248
Cd36_84520	0.723781	8.77758	0.000136841	0.00073507
Cd36_53200	-0.639326	7.60288	0.000136984	0.000735149
Cd36_62050	0.641788	6.33627	0.000144027	0.000771742
Cd36_22840	0.754586	6.39762	0.000144095	0.000771742
Cd36_15180	0.75011	4.87009	0.00014425	0.000771742
Cd36_53790	-0.585233	8.27901	0.00014434	0.000771742
Cd36_81000	-1.0944	3.34452	0.000145683	0.0007778
Cd36_54330	-0.776385	5.9509	0.000145744	0.0007778
Cd36_31140	-0.753996	6.25677	0.000146275	0.000779726
Cd36_85700	0.736825	5.5352	0.000146377	0.000779726
Cd36_73620	0.798576	4.80264	0.000147241	0.000783601
Cd36_11430	-0.79325	6.45327	0.000147393	0.000783683
Cd36_41070	0.658328	7.33834	0.000148638	0.000789569
Cd36_24290	0.629382	6.50313	0.000150972	0.000801226
Cd36_41290	0.706155	5.54513	0.000152935	0.000810532
Cd36_24560	1.0083	5.48401	0.000153008	0.000810532
Cd36_06140	-0.667913	7.73525	0.000153366	0.000811679
Cd36_28330	0.82425	5.78236	0.000153968	0.000814116
Cd36_08730	-0.791302	7.49764	0.000154452	0.000815922
Cd36_06680	-0.664096	7.67741	0.000154711	0.000816536
Cd36_30120	0.714363	6.01072	0.000157408	0.000830008
Cd36_86240	0.959584	4.26333	0.000157589	0.000830201
Cd36_84690	-2.42825	0.473487	0.000158975	0.000836321
Cd36_03200	0.616772	6.64629	0.000159064	0.000836321
Cd36_83040	-0.833217	4.3652	0.000159188	0.000836321
Cd36_03910	1.25601	2.61429	0.000162821	0.000854623
Cd36_54050	1.32701	2.15089	0.000164189	0.000861019
Cd36_84210	-0.588667	8.05779	0.000164622	0.000862499
Cd36_85470	-0.662371	5.62874	0.000168899	0.0008841
Cd36_84590	0.779771	5.16499	0.000169869	0.000888365
Cd36_80370	-0.745232	6.2494	0.000172686	0.000902278
Cd36_19720	0.701567	6.18576	0.000172975	0.000902962
Cd36_44550	0.998571	3.27548	0.000174068	0.000907846
Cd36_51280	1.21834	2.42822	0.000174313	0.000908294
Cd36_17250	-0.576042	8.24299	0.00017509	0.000911514
Cd36_40120	-0.721743	5.43605	0.000175273	0.000911641
Cd36_04600	-0.703051	6.62624	0.000177023	0.000919908
Cd36_65200	-0.650402	7.47568	0.000177674	0.00092246
Cd36_40880	1.0788	3.36573	0.000178791	0.000927417
Cd36_25330	1.081	2.93923	0.000187495	0.000971688
Cd36_40550	0.688897	6.47382	0.000190426	0.000985986
Cd36_85760	-0.593099	7.98201	0.000190788	0.000986969
Cd36_26640	1.31334	2.6302	0.000191619	0.000990376
Cd36_07720	-0.674648	6.53187	0.00019219	0.000992434
Cd36_01040	-0.61198	6.77176	0.00019253	0.000993296
Cd36_25810	0.854213	4.1281	0.000194443	0.00100226
Cd36_52230	-0.713037	6.37642	0.000194786	0.00100313
Cd36_60140	-0.613489	7.8344	0.000195371	0.00100524
Cd36_86560	-1.37233	1.903	0.00019644	0.00100984
Cd36_06120	0.665708	6.53132	0.000196747	0.00101051
Cd36_02070	0.714378	5.19386	0.000197521	0.00101357
Cd36_61400	-0.793343	5.8835	0.000199652	0.00102359
Cd36_62020	0.825923	7.1974	0.000201567	0.00103234
Cd36_43530	-0.646096	7.79077	0.000201823	0.00103234
Cd36_21490	-0.639864	6.32211	0.000201898	0.00103234
Cd36_53950	0.621766	6.15	0.000202853	0.0010363
Cd36_44210	0.673651	6.08585	0.000203152	0.00103691
Cd36_87150	-0.608983	6.85754	0.000203605	0.00103829
Cd36_03720	0.644451	6.00988	0.000203823	0.00103848
Cd36_19740	0.833376	6.99695	0.000205829	0.00104777
Cd36_35560	-0.561718	8.79043	0.000206363	0.00104956
Cd36_53110	-0.945721	4.05775	0.000208223	0.00105808
Cd36_22120	0.670195	5.91831	0.000208777	0.00105996
Cd36_53700	-0.637015	6.71912	0.000211861	0.00107422
Cd36_82320	0.699319	7.67617	0.00021196	0.00107422
Cd36_81480	0.677952	8.33591	0.000213877	0.00108298
Cd36_17540	-0.580354	8.41699	0.000214179	0.00108355
Cd36_18170	-0.694583	6.39989	0.000216012	0.00109186
Cd36_31690	0.740378	5.12922	0.00021738	0.00109781
Cd36_63830	0.588902	7.74398	0.000217627	0.00109809
Cd36_20850	-0.689291	5.35708	0.00022016	0.00110989
Cd36_27470	0.681397	6.72547	0.000220765	0.00111196
Cd36_43700	-0.651861	6.50934	0.000221034	0.00111234
Cd36_09150	0.764768	7.23378	0.000221302	0.00111271
Cd36_42780	-0.744562	6.89064	0.000223294	0.00112175
Cd36_72010	-0.740495	5.27567	0.000223493	0.00112177
Cd36_28270	-0.63961	6.89675	0.000226341	0.00113507
Cd36_24340	-0.569487	7.93856	0.00022669	0.00113583
Cd36_13430	-0.811711	4.47629	0.000227945	0.00114112
Cd36_02310	0.726306	6.30131	0.000230716	0.00115398
Cd36_17160	0.721031	8.16083	0.000233184	0.00116531
Cd36_07500	1.539	1.53933	0.000234589	0.00117131
Cd36_73860	0.787312	7.2593	0.000236109	0.00117788
Cd36_16300	0.576183	7.86898	0.000242663	0.00120952
Cd36_08300	-0.624971	5.80378	0.000243636	0.00121332
Cd36_85560	0.542049	10.4698	0.000244913	0.00121862
Cd36_31840	0.713639	9.1604	0.000245183	0.00121887
Cd36_52110	-0.571909	8.39172	0.000245388	0.00121887
Cd36_30030	-1.23124	2.26142	0.000247596	0.00122877
Cd36_85030	0.80623	4.72926	0.00024994	0.00123933
Cd36_26230	-2.07735	0.842696	0.000254585	0.00126127
Cd36_86650	-0.653832	5.98465	0.00025653	0.00126981
Cd36_34760	0.984247	3.27718	0.000257707	0.00127454
Cd36_70340	-0.773979	5.53875	0.00025834	0.00127657
Cd36_64990	-0.649054	6.73612	0.000258844	0.00127796
Cd36_08280	0.562895	7.90867	0.000259883	0.00128096
Cd36_25190	0.625418	5.86414	0.000259898	0.00128096
Cd36_31410	-0.653426	6.40362	0.00026076	0.0012841
Cd36_28240	-0.672373	6.13703	0.0002625	0.00129156
Cd36_05390	2.03765	0.672518	0.000264097	0.0012976
Cd36_13160	-0.950119	3.6171	0.00026418	0.0012976
Cd36_51620	0.626183	6.51828	0.000264701	0.00129905
Cd36_04680	-0.687935	6.60318	0.000265225	0.00130051
Cd36_22300	0.799507	5.42262	0.000272997	0.00133748
Cd36_24740	0.784252	5.98536	0.000275095	0.00134584
Cd36_06250	-0.67323	5.91004	0.00027531	0.00134584
Cd36_01200	-0.685458	6.33889	0.000275636	0.00134584
Cd36_35296	0.830118	7.26191	0.000275715	0.00134584
Cd36_28050	-0.585143	7.81537	0.000275877	0.00134584
Cd36_21860	-0.670555	5.73484	0.000279774	0.00136369
Cd36_86310	0.536811	10.0743	0.000281877	0.00137144
Cd36_20870	0.751344	4.74746	0.000281908	0.00137144
Cd36_86140	0.536811	10.0743	0.000282081	0.00137144
Cd36_18740	-0.764408	4.77157	0.000283226	0.00137584
Cd36_09640	0.866766	3.95077	0.000283546	0.00137623
Cd36_64960	-0.601149	6.8395	0.000284123	0.00137787
Cd36_71540	-0.713216	5.40091	0.000285723	0.00138445
Cd36_82960	0.915808	3.8509	0.000287532	0.00139204
Cd36_81080	-0.552638	8.21144	0.00028936	0.00139971
Cd36_04580	-0.571433	8.23112	0.00029126	0.00140772
Cd36_13410	-0.668038	5.61711	0.000291849	0.00140938
Cd36_63080	0.730373	5.4303	0.000292391	0.0014108
Cd36_04060	1.06199	2.80702	0.000293673	0.0014158
Cd36_64490	-0.63199	6.28714	0.000294736	0.00141973
Cd36_20740	-1.77464	0.958684	0.000295187	0.00142071
Cd36_18330	1.1704	4.86926	0.000296111	0.00142397
Cd36_42250	-0.583128	12.5013	0.000298317	0.00143337
Cd36_80300	0.796309	7.25339	0.000298599	0.00143353
Cd36_23760	-0.726926	5.09415	0.000301214	0.00144487
Cd36_17900	0.764593	6.45319	0.00030172	0.00144609
Cd36_08380	0.72597	4.79579	0.00030409	0.00145623
Cd36_85620	-0.567947	7.14165	0.000306862	0.00146828
Cd36_34580	-0.69619	5.5706	0.000312395	0.00149238
Cd36_30070	-0.544748	9.15809	0.00031242	0.00149238
Cd36_33870	0.669836	6.38486	0.000313545	0.00149651
Cd36_53810	-1.29706	4.21345	0.000316029	0.00150711
Cd36_06400	0.88185	5.05426	0.000318144	0.00151594
Cd36_54070	-0.68966	6.12224	0.000318492	0.00151634
Cd36_41370	0.759282	4.8193	0.000320173	0.00152186
Cd36_80230	0.582581	8.31727	0.000320182	0.00152186
Cd36_86250	-0.611399	7.60499	0.000320622	0.00152269
Cd36_80190	0.96534	3.72082	0.000324097	0.00153792
Cd36_70570	-0.573932	7.32731	0.000328159	0.00155591
Cd36_01120	-0.629232	6.20616	0.00032871	0.00155723
Cd36_63270	0.75062	5.14413	0.00033271	0.00157488
Cd36_02530	0.911222	3.64521	0.000333192	0.00157586
Cd36_10430	0.622788	6.01927	0.000334393	0.00157973
Cd36_53220	0.645175	6.36051	0.000334608	0.00157973
Cd36_21720	0.803507	6.99334	0.000334912	0.00157973
Cd36_41500	0.783322	5.77963	0.000335111	0.00157973
Cd36_33320	-2.19968	0.656927	0.000339481	0.00159902
Cd36_52430	0.564724	7.85358	0.000342163	0.00161033
Cd36_09770	-0.574702	7.34652	0.000343164	0.00161371
Cd36_29630	0.810448	5.32991	0.0003449	0.00162055
Cd36_22190	0.874721	6.99671	0.000347721	0.00163247
Cd36_40810	-0.673436	6.85161	0.000350696	0.00164509
Cd36_51040	0.588186	6.27921	0.000351533	0.00164767
Cd36_81210	-0.674796	5.47806	0.000358126	0.0016772
Cd36_26960	0.836491	5.72918	0.000361057	0.00168955
Cd36_28480	-0.651318	5.55739	0.000364566	0.00170458
Cd36_45910	-0.578212	6.84064	0.000367539	0.00171708
Cd36_28070	0.788785	7.25318	0.000369027	0.00172209
Cd36_46050	0.642211	11.0915	0.000369212	0.00172209
Cd36_12810	0.831667	5.88277	0.000369903	0.00172391
Cd36_12940	-0.584672	6.60376	0.000370631	0.0017259
Cd36_04770	0.76577	7.10593	0.000375036	0.001745
Cd36_80140	-0.557479	7.65148	0.000376154	0.00174804
Cd36_73090	-0.675051	6.10158	0.000376299	0.00174804
Cd36_43640	-0.745134	5.1926	0.000378039	0.0017547
Cd36_05920	-1.21461	2.09146	0.000380532	0.00176484
Cd36_04640	-0.606437	5.91744	0.00038178	0.0017692
Cd36_00860	0.772495	4.53786	0.000382404	0.00177066
Cd36_28360	-0.678177	6.5905	0.000383993	0.00177659
Cd36_21930	-0.564628	7.29421	0.000385371	0.00178152
Cd36_73170	0.770616	4.42617	0.000386978	0.00178751
Cd36_83860	-0.615047	6.6608	0.000387491	0.00178844
Cd36_35210	-0.819606	6.14085	0.000387885	0.00178882
Cd36_22890	-0.72242	6.64427	0.000389041	0.00179271
Cd36_20100	-0.619534	7.77199	0.000389353	0.00179271
Cd36_71750	-0.576481	6.8711	0.000390361	0.00179591
Cd36_24420	-0.655827	6.49139	0.000391004	0.00179743
Cd36_22170	-0.589312	6.35893	0.000398252	0.00182928
Cd36_35250	-0.58206	6.94597	0.000399103	0.0018303
Cd36_13110	-0.566488	7.01529	0.000399112	0.0018303
Cd36_81720	-0.604648	6.08574	0.000399504	0.00183064
Cd36_06470	-0.601173	6.06214	0.000400442	0.00183347
Cd36_81820	-0.544884	8.45299	0.0004011	0.00183502
Cd36_17530	-0.632868	5.90393	0.00040297	0.0018421
Cd36_29730	-0.538491	8.77164	0.000410049	0.00187297
Cd36_72940	-0.589066	6.35376	0.000412872	0.00188437
Cd36_70910	0.559188	7.16129	0.000413906	0.00188758
Cd36_31770	-0.93531	3.31806	0.00041777	0.00190369
Cd36_86910	-0.694468	5.2264	0.000421094	0.00191731
Cd36_09790	-1.04826	3.93033	0.000428094	0.00194764
Cd36_18230	-0.663898	5.22032	0.00042915	0.0019509
Cd36_23230	-0.604265	5.85499	0.00043236	0.00196393
Cd36_52490	-0.54137	8.88701	0.000432776	0.00196427
Cd36_05520	0.893942	4.03649	0.00043422	0.00196926
Cd36_33830	-0.63938	7.09456	0.000438482	0.00198702
Cd36_16530	-0.540124	8.05815	0.000439705	0.00199099
Cd36_17010	0.997072	4.01523	0.000440591	0.00199343
Cd36_35550	-0.572128	7.40037	0.000444526	0.00200965
Cd36_34950	0.704153	8.07081	0.000455767	0.00205621
Cd36_64220	0.834977	4.34294	0.000455879	0.00205621
Cd36_25100	-0.550626	9.67925	0.000455901	0.00205621
Cd36_43220	-0.982861	3.46159	0.000457247	0.00206066
Cd36_27960	0.646427	5.93246	0.000457695	0.00206107
Cd36_87210	0.656163	7.41551	0.000459256	0.00206647
Cd36_82410	-0.630433	5.76598	0.00046193	0.00207688
Cd36_35120	-0.689803	9.54966	0.000463322	0.0020815
Cd36_24730	-0.585902	6.38175	0.000465571	0.00208997
Cd36_51900	-0.575777	6.6785	0.000466601	0.0020929
Cd36_08800	0.792249	5.83817	0.000467085	0.0020929
Cd36_73560	-0.584517	6.67888	0.000467318	0.0020929
Cd36_62950	1.25994	2.46782	0.000467883	0.0020938
Cd36_23410	0.730743	5.60827	0.00047054	0.00210405
Cd36_71190	1.03102	3.93661	0.000473491	0.00211451
Cd36_31500	-0.562548	6.85646	0.000473617	0.00211451
Cd36_29460	0.687478	4.9093	0.00047437	0.00211622
Cd36_63110	0.628658	6.01323	0.000475519	0.00211962
Cd36_84790	-0.560687	7.49167	0.000475932	0.00211962
Cd36_73640	-0.626511	5.83475	0.00047624	0.00211962
Cd36_26820	-0.623944	5.73999	0.000478917	0.00212988
Cd36_50150	-0.536049	9.31225	0.000483145	0.00214702
Cd36_18920	0.91693	3.45363	0.000485067	0.00215389
Cd36_44420	0.547928	7.26703	0.000487072	0.00216112
Cd36_17350	-0.583967	6.70323	0.000487612	0.00216185
Cd36_82930	0.534388	8.40642	0.000489999	0.00217075
Cd36_63660	0.739111	5.42377	0.00049062	0.00217182
Cd36_03020	-0.514253	10.23	0.000492338	0.00217775
Cd36_02610	-0.568946	7.08817	0.000497824	0.00220032
Cd36_23940	0.683768	5.10233	0.000500052	0.00220847
Cd36_71840	-0.772725	5.76386	0.000501311	0.00221232
Cd36_31020	0.735401	8.03541	0.000503395	0.00221846
Cd36_27280	-0.595936	5.75502	0.000503475	0.00221846
Cd36_40480	-0.55416	7.1041	0.000507198	0.00223315
Cd36_17990	-0.572536	7.50104	0.000514658	0.00226426
Cd36_10510	0.625307	6.91155	0.000519246	0.0022815
Cd36_42950	-0.982016	2.95021	0.000519373	0.0022815
Cd36_00200	1.37779	2.74762	0.000521369	0.00228852
Cd36_86170	0.611867	6.06839	0.00053152	0.00233129
Cd36_46670	-0.616849	5.85017	0.000537045	0.00235373
Cd36_22140	0.777686	9.01996	0.000540044	0.00236506
Cd36_11750	0.994012	5.48026	0.00054068	0.00236604
Cd36_12960	-0.622899	5.95605	0.000542258	0.00237101
Cd36_10480	-0.527362	8.10248	0.000542642	0.00237101
Cd36_35030	0.816752	3.89811	0.000543288	0.00237203
Cd36_21150	0.841258	4.57076	0.000543742	0.0023722
Cd36_30580	-0.537416	7.93685	0.000544534	0.00237385
Cd36_21080	-0.742493	5.58014	0.000546253	0.00237941
Cd36_29230	0.565982	6.5805	0.000546639	0.00237941
Cd36_86980	-0.727953	5.00257	0.000548445	0.00238546
Cd36_81050	0.640807	6.26818	0.000551277	0.0023953
Cd36_45520	0.589338	6.47486	0.000551541	0.0023953
Cd36_18820	-0.624029	6.03589	0.000557766	0.0024205
Cd36_64320	0.774811	4.51097	0.000565208	0.00245094
Cd36_34900	0.74876	6.56442	0.000565872	0.00245197
Cd36_54470	-0.687071	6.0095	0.000566851	0.00245371
Cd36_63950	0.710308	5.4733	0.00056713	0.00245371
Cd36_08540	-0.964614	4.35312	0.000569285	0.00246118
Cd36_26940	0.761829	5.79355	0.000574976	0.00248391
Cd36_33480	1.10546	2.41308	0.000580239	0.00250476
Cd36_04970	0.889786	4.85823	0.000581858	0.00250986
Cd36_44000	-0.580243	8.26692	0.000591375	0.002549
Cd36_31360	-0.580965	6.84041	0.000611132	0.00263218
Cd36_00800	-0.576018	6.29951	0.000614664	0.00264541
Cd36_87450	0.939	3.55833	0.000620199	0.00266723
Cd36_08850	-0.707312	6.84261	0.000623715	0.00268034
Cd36_10520	-0.581106	7.83553	0.000625726	0.00268697
Cd36_72980	-0.50849	9.23206	0.000630417	0.0027042
Cd36_44150	-0.551555	6.93828	0.000630681	0.0027042
Cd36_42590	0.57923	7.374	0.000632415	0.00270961
Cd36_12800	-0.574631	6.27259	0.000637241	0.00272825
Cd36_19730	0.678276	7.03665	0.000642588	0.00274909
Cd36_52170	0.647301	7.05635	0.000650675	0.00278161
Cd36_73200	1.17916	2.11865	0.000651371	0.00278251
Cd36_85550	0.837265	6.15849	0.000662864	0.0028295
Cd36_51650	-0.582296	7.16796	0.000670616	0.00286047
Cd36_29850	0.544188	7.94647	0.000672902	0.00286808
Cd36_08010	0.830476	11.499	0.000679985	0.00289612
Cd36_82190	-0.566931	7.24996	0.00068128	0.00289949
Cd36_44250	-0.606929	5.95343	0.000682249	0.00290146
Cd36_34610	-0.582613	5.89846	0.000698727	0.00296933
Cd36_53380	0.802483	4.99005	0.000706113	0.0029985
Cd36_00850	0.740355	6.89864	0.000707517	0.00300224
Cd36_60420	-0.682629	4.77055	0.000713495	0.0030237
Cd36_80500	-0.616545	6.60124	0.00071363	0.0030237
Cd36_00920	0.888234	3.60882	0.000717328	0.00303713
Cd36_86040	-0.53031	7.29199	0.000718972	0.00304184
Cd36_70160	1.08606	2.71349	0.000721007	0.00304821
Cd36_46270	-0.541966	7.27515	0.000725661	0.00306563
Cd36_81960	-1.29084	1.92864	0.000733826	0.00309783
Cd36_34060	-0.579497	5.97652	0.000738769	0.00311641
Cd36_21170	0.808733	4.01288	0.000753037	0.00317427
Cd36_43570	0.716607	5.98437	0.000771923	0.00325148
Cd36_52640	-0.577613	6.24647	0.000775558	0.00326392
Cd36_45250	0.609276	5.96789	0.000776013	0.00326392
Cd36_07750	-0.540559	7.66759	0.000780468	0.00328025
Cd36_28740	-0.58648	6.32386	0.000782888	0.00328749
Cd36_23600	0.688162	6.87987	0.000783336	0.00328749
Cd36_22430	0.592012	6.7246	0.000787711	0.00330343
Cd36_05480	0.639135	5.12228	0.000809573	0.00339264
Cd36_11620	-0.580907	6.73524	0.000810903	0.00339573
Cd36_01400	-0.499812	9.1603	0.00081309	0.0034024
Cd36_80610	0.646166	6.44866	0.000815251	0.00340896
Cd36_81360	0.879127	5.14577	0.000819331	0.00342282
Cd36_05740	0.605671	5.64245	0.000819758	0.00342282
Cd36_22770	0.678497	4.84821	0.000825693	0.00344359
Cd36_04390	-0.58679	7.15037	0.000825933	0.00344359
Cd36_25950	0.590188	7.06745	0.000828018	0.00344901
Cd36_10740	0.536119	10.8704	0.000828437	0.00344901
Cd36_00300	-0.578415	5.70603	0.000831169	0.00345788
Cd36_43510	-0.880899	4.07647	0.000833981	0.00346706
Cd36_00180	0.500698	9.50874	0.000843524	0.0035042
Cd36_17220	-0.501194	10.3362	0.000844979	0.0035077
Cd36_63250	-0.554187	7.83064	0.000848366	0.00351922
Cd36_28960	0.715739	4.73261	0.000853356	0.00353736
Cd36_26420	0.658359	6.24439	0.000859734	0.00356103
Cd36_82860	-0.596123	5.89792	0.000860308	0.00356103
Cd36_40820	0.548484	7.04274	0.000861437	0.00356313
Cd36_02200	1.71925	0.950923	0.000864195	0.00357197
Cd36_04510	0.578675	6.16717	0.000877253	0.00362333
Cd36_52740	1.16301	2.4246	0.000881005	0.00363621
Cd36_34910	-0.929997	4.11529	0.000890794	0.00367396
Cd36_85530	-0.590486	7.96787	0.000892859	0.00367984
Cd36_08080	0.595316	5.62088	0.000898768	0.00370153
Cd36_27430	0.880377	3.54657	0.00090542	0.00372588
Cd36_40270	0.513766	11.5042	0.000906419	0.00372588
Cd36_46030	-0.644674	5.04981	0.000906629	0.00372588
Cd36_50120	-0.528539	7.58538	0.000931613	0.00382581
Cd36_54890	0.649615	5.87638	0.000936999	0.00384518
Cd36_29950	-0.528199	7.59162	0.000943447	0.00386888
Cd36_10550	0.583596	5.96256	0.000952402	0.00390246
Cd36_81350	0.65168	6.3296	0.000952998	0.00390246
Cd36_31630	0.641851	7.55613	0.000962116	0.00393699
Cd36_17080	-0.779625	4.95549	0.000964589	0.0039443
Cd36_26570	-0.559076	7.63697	0.000968135	0.00395567
Cd36_18020	0.625339	10.0786	0.00096875	0.00395567
Cd36_13300	0.57355	6.22157	0.000969483	0.00395585
Cd36_72460	0.508306	8.3247	0.000974991	0.0039755
Cd36_01550	0.489137	9.36948	0.000978448	0.00398676
Cd36_19600	0.668531	7.95858	0.000981682	0.0039971
Cd36_04460	0.624984	6.27704	0.000986357	0.00401235
Cd36_32750	-0.607097	6.48785	0.000986827	0.00401235
Cd36_64280	-0.648967	5.67666	0.000993551	0.00403683
Cd36_87370	0.563765	5.79171	0.00100105	0.00406444
Cd36_27500	0.611279	5.6326	0.00100457	0.00407584
Cd36_72680	-0.535303	7.00333	0.00101112	0.0040995
Cd36_22960	-0.5678	6.4417	0.00101297	0.0041041
Cd36_72280	-0.642532	4.90975	0.00101851	0.00412364
Cd36_19170	0.595673	8.2674	0.0010197	0.00412553
Cd36_54750	0.647184	5.10719	0.00102929	0.00416142
Cd36_16380	-0.519736	8.11663	0.00103739	0.00419119
Cd36_25130	-0.597907	5.82645	0.00103849	0.00419269
Cd36_02170	0.667025	5.01656	0.00104495	0.00421292
Cd36_17500	-0.568299	6.05867	0.00104497	0.00421292
Cd36_60410	0.491659	9.84849	0.00104947	0.00422809
Cd36_62410	0.632748	7.06364	0.0010565	0.00425345
Cd36_80880	0.645722	5.76933	0.00106275	0.00427378
Cd36_71520	-0.666225	5.15275	0.00106323	0.00427378
Cd36_40180	-0.628575	6.37066	0.00106379	0.00427378
Cd36_61960	-0.619625	6.83845	0.00107356	0.00431002
Cd36_19790	0.549807	7.70781	0.00109341	0.00438665
Cd36_28080	0.538487	6.68531	0.00110605	0.00443424
Cd36_02040	0.644108	6.70803	0.0011102	0.00444777
Cd36_31150	0.929983	2.94888	0.00111223	0.00445281
Cd36_60180	0.711715	4.3525	0.00113648	0.00454671
Cd36_72480	0.512982	7.86635	0.00114184	0.00456495
Cd36_24640	-0.545789	6.38016	0.00114575	0.00457499
Cd36_18780	-0.515823	8.06403	0.00114594	0.00457499
Cd36_82110	0.800858	7.48307	0.00115004	0.00458815
Cd36_10670	0.534874	7.55743	0.00116959	0.0046629
Cd36_54080	-0.551805	6.34014	0.0011725	0.00467128
Cd36_07810	0.734941	7.52768	0.00117958	0.00469621
Cd36_10290	0.824942	6.93859	0.00118461	0.00471296
Cd36_16660	0.695264	4.622	0.00119254	0.00474124
Cd36_61900	0.566682	6.67713	0.00119839	0.00476118
Cd36_63070	0.664638	4.83981	0.00119982	0.00476356
Cd36_15820	0.55833	6.0739	0.00120338	0.00477442
Cd36_72860	-0.545101	6.63026	0.00120572	0.00478039
Cd36_08920	-0.562417	6.17291	0.00124513	0.00493324
Cd36_15300	0.551118	6.22777	0.00125394	0.00496431
Cd36_61800	-0.618744	7.60332	0.00125471	0.00496431
Cd36_26850	-1.42435	1.33759	0.00125859	0.00497623
Cd36_34615	0.553109	7.34851	0.00127459	0.00503604
Cd36_15380	0.709953	7.24957	0.00127584	0.00503752
Cd36_09430	0.616758	8.06413	0.00128109	0.00505477
Cd36_34810	-0.734686	5.01394	0.0012845	0.00506472
Cd36_15830	0.817786	3.36967	0.00128552	0.00506527
Cd36_22800	0.590316	5.94457	0.00128698	0.00506754
Cd36_17310	0.593224	5.82767	0.00129254	0.00508593
Cd36_52320	0.667899	7.90879	0.00129573	0.005095
Cd36_28640	0.695637	6.94771	0.0013181	0.00517942
Cd36_86470	-0.521262	9.27246	0.00132298	0.00519505
Cd36_82890	0.527066	6.31797	0.00132763	0.00520974
Cd36_01570	-0.579164	5.93057	0.0013364	0.00524003
Cd36_82070	0.529077	6.54286	0.00133718	0.00524003
Cd36_45420	0.624475	5.77774	0.00134325	0.00526022
Cd36_51200	0.657867	6.48143	0.00136042	0.00532381
Cd36_45130	-0.81031	3.88011	0.00137794	0.00538871
Cd36_03490	-0.638865	5.07318	0.00138297	0.0054047
Cd36_84070	-0.538874	6.98018	0.00138835	0.00542202
Cd36_53150	0.838725	3.52517	0.00139215	0.00543316
Cd36_60930	-0.546648	7.87719	0.0013966	0.00544684
Cd36_50560	-0.524785	7.28904	0.00140329	0.0054692
Cd36_73450	0.553762	6.7719	0.00140955	0.00548987
Cd36_18750	-0.613506	5.00482	0.00141996	0.00552666
Cd36_85860	-0.570874	6.14245	0.0014367	0.0055855
Cd36_05220	0.593405	6.63824	0.00143702	0.0055855
Cd36_09480	0.780181	4.44725	0.00145003	0.00563223
Cd36_71090	-0.550525	5.72459	0.0014554	0.00564927
Cd36_18660	-1.19251	1.97429	0.00147787	0.00573192
Cd36_45030	-0.53359	6.71112	0.00147869	0.00573192
Cd36_12720	0.741888	6.87169	0.00148867	0.00576671
Cd36_23970	0.708631	5.46554	0.00149273	0.00577735
Cd36_41080	0.640471	5.16259	0.00149343	0.00577735
Cd36_72130	0.709633	6.0282	0.00150478	0.00581734
Cd36_35225	0.535051	8.47847	0.00152307	0.00588408
Cd36_50130	-0.596207	5.89585	0.0015257	0.00589028
Cd36_15040	-2.2422	0.149598	0.00152851	0.00589716
Cd36_11580	-0.527028	6.33397	0.00154381	0.00595217
Cd36_16100	0.512819	7.14427	0.00154594	0.0059564
Cd36_85960	0.72047	8.40598	0.00155103	0.00597197
Cd36_45240	-0.504616	7.64086	0.00155419	0.00598013
Cd36_41400	-0.747512	4.78722	0.00156737	0.00602679
Cd36_41780	-0.517619	6.69744	0.00157488	0.00604994
Cd36_06370	0.578607	5.8265	0.00157549	0.00604994
Cd36_13330	-0.677567	4.6899	0.00158812	0.00609433
Cd36_60120	-0.532865	7.90264	0.00159043	0.00609913
Cd36_02930	-0.518885	7.70879	0.00160631	0.00615592
Cd36_33610	0.550716	7.22724	0.00162073	0.00620265
Cd36_17410	-0.571703	5.87765	0.00162099	0.00620265
Cd36_06070	-0.541827	6.51472	0.00162175	0.00620265
Cd36_16970	-0.923484	2.94705	0.00163027	0.00622839
Cd36_50340	0.645223	6.88647	0.00163065	0.00622839
Cd36_73420	1.07751	2.5157	0.00164079	0.00626293
Cd36_83890	0.628821	7.05961	0.00165915	0.00632883
Cd36_11530	0.566907	5.41897	0.00166722	0.00635539
Cd36_00720	-0.586916	5.22767	0.00167304	0.00636947
Cd36_13100	-0.524917	9.87097	0.00167314	0.00636947
Cd36_33430	0.590132	6.37672	0.00169835	0.00645504
Cd36_83400	-0.610047	5.21429	0.00169885	0.00645504
Cd36_84370	-0.469373	8.77985	0.00169899	0.00645504
Cd36_23040	-0.597976	6.58751	0.00170216	0.00646282
Cd36_07790	-0.496506	7.11322	0.00173324	0.00657645
Cd36_85670	0.607238	5.48761	0.00173895	0.00659376
Cd36_61080	-0.63652	4.92935	0.00175352	0.00664463
Cd36_01080	0.710324	6.43923	0.00175667	0.00665217
Cd36_86590	-0.566076	6.30657	0.00175854	0.00665484
Cd36_70500	-1.17519	1.85208	0.00176907	0.00669027
Cd36_07920	-0.481944	10.2728	0.00179172	0.00676767
Cd36_17810	0.568175	6.07615	0.00179189	0.00676767
Cd36_02560	-0.481706	8.29272	0.00180899	0.00682775
Cd36_35220	0.645956	7.66899	0.00182025	0.00686571
Cd36_06190	-0.484155	8.53935	0.00183547	0.00691859
Cd36_61190	0.599223	4.99032	0.00183874	0.00692635
Cd36_73110	-0.745755	3.95378	0.00184773	0.00695566
Cd36_70870	-0.548806	6.8675	0.00185311	0.00697136
Cd36_10410	0.563984	5.60949	0.00185673	0.00698036
Cd36_16910	0.54199	5.94862	0.00186791	0.0070178
Cd36_03120	-0.667133	6.91796	0.0018696	0.00701957
Cd36_03030	0.556121	8.62712	0.00188063	0.00705636
Cd36_30850	-0.50887	6.60115	0.00190204	0.00713204
Cd36_80600	0.736005	4.55792	0.00190558	0.00714062
Cd36_07840	0.498851	9.05394	0.00191555	0.00717329
Cd36_25860	0.832499	7.20958	0.00192731	0.00721263
Cd36_26300	-0.517976	6.94342	0.00193784	0.007247
Cd36_30350	0.767134	3.60509	0.00193902	0.007247
Cd36_31530	0.534335	6.73152	0.00195526	0.00730296
Cd36_25480	-0.503619	7.58352	0.00195682	0.00730402
Cd36_87040	0.701921	4.58364	0.00195865	0.00730611
Cd36_11970	0.658342	5.79363	0.0019639	0.00732091
Cd36_03800	0.616967	7.52231	0.00196793	0.00733119
Cd36_60260	-0.51408	7.03387	0.00198202	0.00737889
Cd36_72510	0.602641	7.88944	0.00199814	0.00743405
Cd36_83110	-0.57805	6.34364	0.0020074	0.00746367
Cd36_03830	1.19188	1.77712	0.00202188	0.00751265
Cd36_40570	0.719407	7.6773	0.00203832	0.00756883
Cd36_20750	0.75669	7.37212	0.00204894	0.00760232
Cd36_08190	-0.534579	5.90235	0.00204999	0.00760232
Cd36_86720	-0.519442	7.04437	0.00205274	0.00760759
Cd36_53920	0.858383	4.07973	0.00206439	0.00764585
Cd36_70970	-0.562923	6.56577	0.00206648	0.00764865
Cd36_87730	0.767306	4.11172	0.00206905	0.00765321
Cd36_27050	0.510448	8.03167	0.00208022	0.00768958
Cd36_05180	-0.5306	6.79375	0.00208236	0.00769254
Cd36_07480	0.961965	3.95047	0.002085	0.00769733
Cd36_50510	-0.528144	7.32806	0.00209	0.00770829
Cd36_17640	-0.528138	7.6449	0.00209181	0.00770829
Cd36_09200	0.931928	2.74326	0.002092	0.00770829
Cd36_70370	0.529965	7.55754	0.00210999	0.00776957
Cd36_22860	-0.80817	3.52314	0.00211179	0.00777121
Cd36_80480	-0.53021	5.6988	0.00213981	0.00786928
Cd36_04030	0.822539	3.28061	0.00215046	0.00790338
Cd36_81180	0.727074	3.90284	0.00215468	0.00791381
Cd36_53240	0.474399	8.02174	0.00215943	0.00792619
Cd36_02640	0.549383	6.6923	0.00216087	0.00792642
Cd36_60160	0.544891	5.57434	0.00218499	0.00800978
Cd36_83750	0.535171	5.67001	0.00218936	0.00802066
Cd36_60365	-0.557233	6.31881	0.00219119	0.00802223
Cd36_71180	0.703874	4.56072	0.00220904	0.00808245
Cd36_00280	0.572277	5.91479	0.0022363	0.00817696
Cd36_26210	1.07034	2.04773	0.0022395	0.00818344
Cd36_44920	0.553129	7.69175	0.00224966	0.00821534
Cd36_70530	-0.466935	8.23854	0.00226265	0.00825753
Cd36_81500	-0.541787	5.93787	0.00227574	0.00830002
Cd36_72580	0.735024	3.85351	0.00227733	0.00830053
Cd36_64970	0.610862	8.15738	0.00228412	0.00832001
Cd36_86500	0.814811	4.27194	0.00230439	0.00838364
Cd36_00640	-0.53725	7.64548	0.00230451	0.00838364
Cd36_44650	0.737479	4.33544	0.00230702	0.00838742
Cd36_51960	0.578018	5.36443	0.00232109	0.00843324
Cd36_07460	0.619868	5.16889	0.00232411	0.00843414
Cd36_80270	0.52784	6.23061	0.00232521	0.00843414
Cd36_71500	0.49957	6.68203	0.00232575	0.00843414
Cd36_23180	-0.704569	4.85649	0.00234822	0.00851027
Cd36_85420	-0.714486	4.15753	0.00236054	0.00854952
Cd36_51030	0.836256	3.15227	0.00238163	0.00862046
Cd36_65550	-0.515953	6.49172	0.00238565	0.00862957
Cd36_63960	0.786597	4.25011	0.00239339	0.00864877
Cd36_80890	1.59154	0.75504	0.00239398	0.00864877
Cd36_08760	0.45728	9.07907	0.0023986	0.00866
Cd36_51260	0.612919	6.63252	0.00240345	0.00866903
Cd36_51920	0.55139	6.56161	0.00240412	0.00866903
Cd36_87340	-0.511139	6.54504	0.00241156	0.00869039
Cd36_19750	0.549605	6.08058	0.00241631	0.00870207
Cd36_04800	0.533205	6.04107	0.00244911	0.00881464
Cd36_46160	-0.510247	7.35614	0.00245125	0.00881683
Cd36_06330	0.554191	7.70979	0.00245852	0.00883744
Cd36_84650	0.811295	3.5565	0.00246032	0.00883835
Cd36_23170	0.581694	5.07578	0.00246265	0.0088412
Cd36_73540	0.625907	7.26071	0.00246541	0.00884555
Cd36_85040	0.59669	4.9985	0.00246802	0.00884941
Cd36_05060	-0.583594	6.11865	0.00247696	0.00887592
Cd36_54060	-0.594271	5.54209	0.00251043	0.00899023
Cd36_60290	-0.485591	8.21624	0.00251307	0.00899405
Cd36_32930	-1.65945	0.563699	0.0025255	0.00903293
Cd36_44280	-0.466422	7.98008	0.00254667	0.00910296
Cd36_34240	-0.501804	6.59268	0.00254858	0.0091041
Cd36_20960	0.80014	3.98025	0.00255288	0.0091138
Cd36_02010	-0.669085	4.633	0.00256828	0.00915231
Cd36_09940	-0.494516	8.11726	0.0025684	0.00915231
Cd36_33330	-0.605015	4.85569	0.00256845	0.00915231
Cd36_71150	-0.502734	6.39251	0.0025781	0.00918098
Cd36_87580	0.528394	6.75518	0.00258302	0.00919281
Cd36_32380	0.55956	6.973	0.00258789	0.00919948
Cd36_10710	0.739422	7.36894	0.00258811	0.00919948
Cd36_35480	-0.459906	8.95635	0.00260963	0.00927023
Cd36_40740	0.652749	5.84955	0.0026124	0.00927433
Cd36_83480	-0.528022	7.96403	0.00261684	0.00928437
Cd36_73800	-0.446022	9.60807	0.00262559	0.00930964
Cd36_04850	0.519051	5.73114	0.00265221	0.00939822
Cd36_27480	0.53597	9.74247	0.00266399	0.00943034
Cd36_08320	0.690552	4.4021	0.00266456	0.00943034
Cd36_41460	0.562011	8.4289	0.00267261	0.00945301
Cd36_33630	-0.454242	8.92614	0.0026788	0.00946906
Cd36_25780	0.640968	6.34596	0.00268809	0.00949606
Cd36_09960	-0.609972	4.76022	0.00270378	0.00954558
Cd36_86700	1.09632	2.4152	0.00271331	0.00957335
Cd36_45730	0.562352	8.35331	0.0027161	0.00957728
Cd36_41930	-0.569582	5.20334	0.00271788	0.00957768
Cd36_83120	-0.615452	4.7227	0.00272007	0.00957954
Cd36_35500	-0.532709	5.48043	0.0027226	0.00958254
Cd36_20890	-0.474771	7.93516	0.00273587	0.00962334
Cd36_82470	0.524762	6.76708	0.00274721	0.00965733
Cd36_83650	0.554312	7.48573	0.00274995	0.00966105
Cd36_09130	0.736973	6.55801	0.00276187	0.00969696
Cd36_70940	0.712791	4.40808	0.00278113	0.00975863
Cd36_12980	-0.586871	6.71149	0.00278805	0.00976795
Cd36_32810	-0.500271	6.81082	0.00278874	0.00976795
Cd36_16670	-0.546591	6.83372	0.0027889	0.00976795
Cd36_52130	0.555453	5.87355	0.00280694	0.00982513
Cd36_25300	-0.474595	7.67463	0.00282519	0.00988298
Cd36_29030	-0.552188	5.33552	0.00284351	0.00994102
Cd36_03480	0.548047	5.35849	0.00290795	0.0101601
Cd36_43860	0.47414	6.91454	0.00292449	0.0102049
Cd36_22830	0.711007	3.83456	0.00292503	0.0102049
Cd36_29250	-0.531964	5.46485	0.0029261	0.0102049
Cd36_18050	-0.477691	7.64874	0.00294694	0.0102713
Cd36_19640	-0.592577	5.77877	0.00296109	0.0103144
Cd36_41470	0.534263	5.50505	0.0029683	0.0103332
Cd36_18040	-0.572229	5.77237	0.00298018	0.0103683
Cd36_84810	-0.522556	5.82265	0.00299804	0.0104227
Cd36_63570	0.539359	5.96563	0.00299945	0.0104227
Cd36_30450	-0.570181	5.04103	0.00302651	0.0105103
Cd36_32910	0.862464	3.42768	0.00303117	0.0105202
Cd36_53250	0.543817	8.99595	0.00306176	0.0106199
Cd36_17800	-0.557132	5.10995	0.00307846	0.0106714
Cd36_21750	-0.486267	6.59626	0.00309216	0.0107124
Cd36_10700	0.766788	4.82782	0.00309482	0.0107148
Cd36_35300	0.529659	6.66261	0.0030966	0.0107148
Cd36_25040	-0.48841	6.4829	0.00310639	0.0107422
Cd36_71680	-0.453202	8.09262	0.00311061	0.0107503
Cd36_07310	0.528712	6.38442	0.00311979	0.0107756
Cd36_09260	-0.493836	6.6903	0.00313382	0.0108081
Cd36_05780	-0.618328	5.94477	0.00313479	0.0108081
Cd36_46150	0.470767	7.23898	0.00313485	0.0108081
Cd36_15580	0.649868	4.31645	0.00313778	0.0108117
Cd36_54440	-0.71299	3.81566	0.00317176	0.0109212
Cd36_29210	-0.538647	5.47482	0.00317339	0.0109212
Cd36_52340	-0.669932	4.1241	0.00318263	0.0109465
Cd36_46100	1.0346	2.16293	0.00319313	0.010976
Cd36_64660	0.850804	3.69405	0.00321226	0.0110352
Cd36_54510	0.758132	6.17696	0.00321605	0.0110416
Cd36_40600	0.686058	7.86048	0.00322375	0.0110614
Cd36_04150	-0.447371	9.21913	0.00322583	0.0110619
Cd36_42970	0.727201	4.91623	0.00323643	0.0110916
Cd36_60660	-0.496613	7.07428	0.00327358	0.0112122
Cd36_60630	0.484486	6.91196	0.00329	0.0112618
Cd36_31600	-0.523317	6.00684	0.00329778	0.0112817
Cd36_18760	0.600071	7.68143	0.0033001	0.0112829
Cd36_13270	0.521546	6.29108	0.00330567	0.0112952
Cd36_02670	-0.521368	5.60048	0.00331386	0.0113164
Cd36_84420	0.760907	5.63368	0.0033204	0.011332
Cd36_54460	0.758972	4.43994	0.00332874	0.0113537
Cd36_83780	0.516295	8.7487	0.00336914	0.0114847
Cd36_73520	-0.498184	6.38132	0.00337294	0.0114884
Cd36_06990	0.470075	8.30213	0.00337423	0.0114884
Cd36_42110	-2.11731	0.0676206	0.00337829	0.0114954
Cd36_42730	-0.571587	6.07216	0.00338449	0.0115097
Cd36_43480	0.517708	5.96499	0.00341757	0.0116153
Cd36_25210	0.489493	6.7313	0.00343128	0.011655
Cd36_45760	-0.66486	4.31506	0.00345355	0.0117225
Cd36_27170	-0.543211	6.99482	0.00345526	0.0117225
Cd36_08650	-0.479549	6.9415	0.00346579	0.0117456
Cd36_09370	-0.486266	6.56561	0.00346616	0.0117456
Cd36_03890	0.537571	7.05896	0.00352027	0.0119219
Cd36_06900	-0.515841	6.87537	0.0035254	0.0119323
Cd36_53540	0.529071	5.89365	0.00354663	0.0119971
Cd36_01160	0.479923	6.67296	0.00355356	0.0120134
Cd36_43320	0.504069	6.34095	0.0035624	0.0120362
Cd36_63370	0.574805	7.82283	0.00356557	0.0120398
Cd36_20160	-0.481136	8.19145	0.00357545	0.0120661
Cd36_35245	0.66548	5.31185	0.00358733	0.0120991
Cd36_32710	-0.600566	4.85251	0.00360119	0.0121387
Cd36_73610	0.545169	7.40327	0.00360689	0.0121507
Cd36_21090	-0.775797	4.02999	0.00361497	0.0121708
Cd36_54600	-0.507788	5.98774	0.00362125	0.0121848
Cd36_29920	0.500999	6.46422	0.00362458	0.0121889
Cd36_42140	-0.435511	9.78536	0.00363731	0.0122245
Cd36_06740	0.444377	8.25092	0.00364701	0.0122499
Cd36_54370	0.55685	8.45139	0.00367793	0.0123466
Cd36_11000	-0.549388	5.4669	0.00368808	0.0123734
Cd36_60220	0.496992	5.91807	0.00370823	0.0124337
Cd36_33690	-0.461741	7.06199	0.00371073	0.0124349
Cd36_52710	0.544778	5.97922	0.00371639	0.0124466
Cd36_05790	1.25789	1.63356	0.00372186	0.0124576
Cd36_64260	0.480227	6.56359	0.00375043	0.0125459
Cd36_19860	0.481478	6.86168	0.00375696	0.0125604
Cd36_08630	-2.28737	-0.0647577	0.00376634	0.0125844
Cd36_23050	0.836825	3.38599	0.00379026	0.012657
Cd36_09000	-0.547842	6.05474	0.00379635	0.01267
Cd36_70690	0.570424	6.53467	0.00382217	0.0127416
Cd36_03900	1.14007	1.86395	0.00382225	0.0127416
Cd36_46600	0.589491	7.31162	0.00383268	0.0127689
Cd36_87610	-0.479534	6.86132	0.0038498	0.0128185
Cd36_41210	0.856623	2.69068	0.00386346	0.0128565
Cd36_28540	-0.543883	5.18289	0.00387493	0.0128872
Cd36_24700	-0.625871	4.64936	0.00387825	0.0128908
Cd36_45200	-0.584889	6.28992	0.00389199	0.012929
Cd36_17210	-0.437929	8.22689	0.00393739	0.0130722
Cd36_71490	0.496683	6.84772	0.00399906	0.0132693
Cd36_04130	-0.48351	6.97259	0.00409928	0.013594
Cd36_86830	0.676739	12.2329	0.00410967	0.0136206
Cd36_54390	0.526898	5.31753	0.00414644	0.0137345
Cd36_46080	0.484547	6.78614	0.0041535	0.0137443
Cd36_40190	-0.682271	8.98328	0.00415419	0.0137443
Cd36_17060	0.611592	8.28897	0.00417787	0.0138147
Cd36_25200	0.596827	5.05715	0.00419303	0.0138568
Cd36_20370	0.743354	4.47947	0.00420681	0.0138944
Cd36_50210	0.445557	7.82031	0.0042227	0.0139388
Cd36_50750	0.570314	6.20791	0.00425288	0.0140227
Cd36_27640	0.502952	5.9916	0.00425301	0.0140227
Cd36_80850	0.696091	6.97466	0.00426457	0.0140528
Cd36_87710	-0.492037	5.92842	0.00427287	0.014072
Cd36_21610	0.577304	7.08611	0.00429078	0.0141229
Cd36_45540	-0.486573	6.07952	0.00430298	0.0141549
Cd36_08480	-0.46119	7.37466	0.00432765	0.0142279
Cd36_29470	0.599808	6.79526	0.0043451	0.0142771
Cd36_20970	0.648964	4.67226	0.00436967	0.0143496
Cd36_16610	-0.522227	5.84028	0.00441464	0.014489
Cd36_30960	0.586373	5.964	0.00442743	0.0145227
Cd36_73050	0.539528	7.91323	0.00444403	0.0145688
Cd36_45560	0.62918	4.44339	0.00445854	0.014608
Cd36_82280	-0.839646	3.12161	0.00446531	0.0146218
Cd36_52180	-0.543208	5.56977	0.00447931	0.0146593
Cd36_70330	-0.509221	5.96858	0.00454095	0.0148526
Cd36_51220	-0.686239	5.01163	0.00454687	0.0148635
Cd36_42890	0.633014	7.58467	0.00455623	0.0148856
Cd36_71080	0.520019	6.79297	0.00456465	0.0149046
Cd36_34730	0.809632	2.91967	0.00457818	0.0149403
Cd36_71670	-0.675668	4.8126	0.00459152	0.0149753
Cd36_05730	0.554921	6.0123	0.0046251	0.0150748
Cd36_43040	0.437427	7.79725	0.00462727	0.0150748
Cd36_19580	0.753389	3.79231	0.00463388	0.0150877
Cd36_72385	-0.944499	2.44492	0.00464655	0.0151204
Cd36_45530	0.477419	6.58289	0.00465763	0.0151479
Cd36_63610	0.461654	8.77	0.00470722	0.0152958
Cd36_28730	0.687813	4.61323	0.00470845	0.0152958
Cd36_45570	-0.479577	6.13394	0.00473387	0.0153697
Cd36_06920	-0.450425	7.38736	0.00476853	0.0154734
Cd36_01410	-0.50259	6.21231	0.00477666	0.0154911
Cd36_08090	0.456688	7.48053	0.00479324	0.0155361
Cd36_03660	0.538496	5.16835	0.00483328	0.015657
Cd36_70260	-0.454397	7.68915	0.00484866	0.015698
Cd36_19630	1.0149	3.70329	0.00492347	0.0159312
Cd36_10720	0.673971	5.03953	0.00492983	0.0159427
Cd36_19660	0.534258	8.4663	0.00493744	0.0159584
Cd36_26780	-0.416918	9.89637	0.00496379	0.0160345
Cd36_60340	0.547098	5.57827	0.00502296	0.0162165
[truncated: 3,960 more rows]
